# Supplementary material for: Immune Cell‐Mediated Retinoblastoma Development: Genetic and Molecular Mechanisms
Source: Int J Genomics. 2026 Apr 9;2026:6303747. doi: 10.1155/ijog/6303747 (PMC13063122; doi:10.1155/ijog/6303747)
Supplement: Supplementary file 1 — Supporting Information Additional supporting information can be found online in the Supporting Information section. [file IJOG-2026-6303747-s001.xlsx]

## Sheet: Supplementary Table 1
Supplementary Table 1. IVs related to immune cells and RB1
SNP	effect_allele.exposure	other_allele.exposure	effect_allele.outcome	other_allele.outcome	beta.exposure	beta.outcome	eaf.exposure	eaf.outcome	remove	palindromic	ambiguous	chr.outcome	pos.outcome	se.outcome	pval.outcome	samplesize.outcome	outcome	mr_keep.outcome	pval.exposure	chr.exposure	pos.exposure	samplesize.exposure	se.exposure	exposure	action	SNP_index
rs10002165	C	T	C	T	-0.3786	-0.2167	0.0216	0.02522	FALSE	FALSE	FALSE	4	145233527	0.0866	0.0123027	3301	RB1	TRUE	9.12494e-06	4	145233527	3652	0.08521	DP (CD4+CD8+) AC	2	1
rs10851760	G	A	G	A	-0.1506	-0.01	0.8111	0.69501	FALSE	FALSE	FALSE	15	66871840	0.0268	0.707946	3301	RB1	TRUE	2.339e-06	15	66871840	3652	0.03184	DP (CD4+CD8+) AC	2	1
rs11025036	A	G	A	G	-0.4567	0.0862	0.022	0.03336	FALSE	FALSE	FALSE	11	19175633	0.0713	0.223872	3301	RB1	TRUE	3.35097e-08	11	19175633	3652	0.08253	DP (CD4+CD8+) AC	2	1
rs117166897	G	A	G	A	-0.2471	-0.1665	0.0561	0.01588	FALSE	FALSE	FALSE	10	10964820	0.1022	0.102329	3301	RB1	TRUE	4.22795e-06	10	10964820	3652	0.05363	DP (CD4+CD8+) AC	2	1
rs11725463	G	A	G	A	-0.2338	0.0345	0.0589	0.08943	FALSE	FALSE	FALSE	4	94584105	0.0442	0.436516	3301	RB1	TRUE	9.07006e-06	4	94584105	3652	0.05261	DP (CD4+CD8+) AC	2	1
rs12142860	T	G	T	G	0.5894	0.0261	0.0096	0.0203	FALSE	FALSE	FALSE	1	215998585	0.0879	0.758578	3301	RB1	TRUE	4.96695e-06	1	215998585	3652	0.1289	DP (CD4+CD8+) AC	2	1
rs147688743	A	G	A	G	-0.4601	0.0535	0.0153	0.01679	FALSE	FALSE	FALSE	10	64810319	0.097	0.57544	3301	RB1	TRUE	3.45398e-06	10	64810319	3652	0.09898	DP (CD4+CD8+) AC	2	1
rs1764923	T	G	T	G	-0.1177	-0.0278	0.4094	0.25486	FALSE	FALSE	FALSE	13	86328055	0.031	0.371535	3301	RB1	TRUE	3.95704e-06	13	86328055	3652	0.02548	DP (CD4+CD8+) AC	2	1
rs2857229	G	A	G	A	0.273	-0.0362	0.2581	0.32055	FALSE	FALSE	FALSE	12	6900616	0.0265	0.169824	3301	RB1	TRUE	1.033e-22	12	6900616	3652	0.02764	DP (CD4+CD8+) AC	2	1
rs6022045	C	T	C	T	-0.1144	0.0337	0.5743	0.51412	FALSE	FALSE	FALSE	20	51305288	0.0248	0.17378	3301	RB1	TRUE	5.16202e-06	20	51305288	3652	0.02505	DP (CD4+CD8+) AC	2	1
rs62314120	A	G	A	G	0.1612	0.0724	0.1353	0.11539	FALSE	FALSE	FALSE	4	126951113	0.0389	0.0630957	3301	RB1	TRUE	7.95994e-06	4	126951113	3652	0.03605	DP (CD4+CD8+) AC	2	1
rs7141604	T	C	T	C	0.1146	-0.0334	0.3499	0.39272	FALSE	FALSE	FALSE	14	21252046	0.0261	0.199526	3301	RB1	TRUE	7.82204e-06	14	21252046	3652	0.0256	DP (CD4+CD8+) AC	2	1
rs7160965	C	T	C	T	0.1768	-0.0019	0.8951	0.91466	FALSE	FALSE	FALSE	14	31506505	0.0438	0.954993	3301	RB1	TRUE	9.01509e-06	14	31506505	3652	0.03976	DP (CD4+CD8+) AC	2	1
rs72694502	C	T	C	T	-0.3783	0.111	0.0219	0.01687	FALSE	FALSE	FALSE	14	85161244	0.0974	0.25704	3301	RB1	TRUE	5.153e-06	14	85161244	3652	0.08288	DP (CD4+CD8+) AC	2	1
rs72728134	T	A	T	A	0.1231	0.0297	0.2833	0.28057	FALSE	TRUE	FALSE	1	100596929	0.0286	0.301995	3301	RB1	TRUE	7.90205e-06	1	100596929	3652	0.02752	DP (CD4+CD8+) AC	2	1
rs75275131	G	A	G	A	0.6861	-0.03	0.0074	0.02141	FALSE	FALSE	FALSE	2	4425244	0.0923	0.74131	3301	RB1	TRUE	2.02899e-06	2	4425244	3652	0.1442	DP (CD4+CD8+) AC	2	1
rs77965313	C	A	C	A	-0.3127	-0.0107	0.0377	0.07118	FALSE	FALSE	FALSE	9	120915115	0.0479	0.831764	3301	RB1	TRUE	1.82301e-06	9	120915115	3652	0.06542	DP (CD4+CD8+) AC	2	1
rs9493240	A	G	A	G	0.1385	0.027	0.3097	0.31275	FALSE	FALSE	FALSE	6	132534887	0.0266	0.30903	3301	RB1	TRUE	3.34904e-07	6	132534887	3652	0.0271	DP (CD4+CD8+) AC	2	1
rs10003087	G	T	G	T	0.127	0.0052	0.3764	0.39937	FALSE	FALSE	FALSE	4	172937884	0.0258	0.831764	3301	RB1	TRUE	1.844e-06	4	172937884	3427	0.02658	TD DN (CD4-CD8-) %T cell	2	1
rs10876180	T	C	T	C	-0.1219	0.0341	0.6315	0.55141	FALSE	FALSE	FALSE	12	51836616	0.0246	0.165959	3301	RB1	TRUE	4.82903e-06	12	51836616	3427	0.02662	TD DN (CD4-CD8-) %T cell	2	1
rs10920583	A	G	A	G	0.1148	-0.0215	0.4943	0.47614	FALSE	FALSE	FALSE	1	190099416	0.0254	0.398107	3301	RB1	TRUE	7.13493e-06	1	190099416	3427	0.02554	TD DN (CD4-CD8-) %T cell	2	1
rs111983490	A	G	A	G	-0.2166	-0.089	0.2107	0.04376	FALSE	FALSE	FALSE	6	32205324	0.0606	0.141254	3301	RB1	TRUE	3.73904e-09	6	32205324	3427	0.03665	TD DN (CD4-CD8-) %T cell	2	1
rs114892491	T	C	T	C	-0.2886	0.1111	0.042	0.01171	FALSE	FALSE	FALSE	1	156921889	0.1222	0.363078	3301	RB1	TRUE	4.13304e-06	1	156921889	3427	0.06257	TD DN (CD4-CD8-) %T cell	2	1
rs116088408	T	A	T	A	-0.6539	0.1236	0.0083	0.01773	FALSE	TRUE	FALSE	12	27632799	0.0924	0.18197	3301	RB1	TRUE	2.32702e-06	12	27632799	3427	0.1382	TD DN (CD4-CD8-) %T cell	2	1
rs11669637	T	G	T	G	-0.1748	-0.0117	0.1263	0.17308	FALSE	FALSE	FALSE	19	12690226	0.0332	0.724436	3301	RB1	TRUE	4.95097e-06	19	12690226	3427	0.03821	TD DN (CD4-CD8-) %T cell	2	1
rs117481225	C	T	C	T	-1.329	0.1342	0.0019	0.01001	FALSE	FALSE	FALSE	7	146971931	0.1278	0.295121	3301	RB1	TRUE	9.62809e-06	7	146971931	3427	0.2999	TD DN (CD4-CD8-) %T cell	2	1
rs142421834	G	A	G	A	-0.493	-0.044	0.0128	0.01903	FALSE	FALSE	FALSE	5	52915612	0.0916	0.630957	3301	RB1	TRUE	7.90606e-06	5	52915612	3427	0.1102	TD DN (CD4-CD8-) %T cell	2	1
rs146907982	A	G	A	G	0.2461	0.0695	0.0584	0.07758	FALSE	FALSE	FALSE	9	120231514	0.0491	0.158489	3301	RB1	TRUE	8.72891e-06	9	120231514	3427	0.05526	TD DN (CD4-CD8-) %T cell	2	1
rs147717252	A	T	A	T	-1.179	-0.0171	0.0023	0.01026	FALSE	TRUE	FALSE	7	27567035	0.1301	0.891251	3301	RB1	TRUE	5.09003e-06	7	27567035	3427	0.2581	TD DN (CD4-CD8-) %T cell	2	1
rs17692789	A	C	A	C	0.4277	0.0889	0.0182	0.04727	FALSE	FALSE	FALSE	7	122641368	0.0585	0.128825	3301	RB1	TRUE	5.01996e-06	7	122641368	3427	0.09356	TD DN (CD4-CD8-) %T cell	2	1
rs28584364	T	C	T	C	0.3118	0.0028	0.6185	0.47311	FALSE	FALSE	FALSE	6	32512048	0.0259	0.912011	3301	RB1	TRUE	1.43301e-09	6	32512048	3427	0.05137	TD DN (CD4-CD8-) %T cell	2	1
rs35706962	T	C	T	C	0.558	-0.0771	0.0114	0.07352	FALSE	FALSE	FALSE	11	106402698	0.052	0.138038	3301	RB1	TRUE	5.55495e-06	11	106402698	3427	0.1226	TD DN (CD4-CD8-) %T cell	2	1
rs36060603	G	A	G	A	0.1294	0.0333	0.5201	0.42604	FALSE	FALSE	FALSE	3	78637361	0.0248	0.177828	3301	RB1	TRUE	5.11399e-07	3	78637361	3427	0.02573	TD DN (CD4-CD8-) %T cell	2	1
rs541367304	A	G	A	G	1.561	-0.1375	0.0032	0.02386	FALSE	FALSE	FALSE	1	198283058	0.0918	0.134896	3301	RB1	TRUE	3.70203e-09	1	198283058	3427	0.264	TD DN (CD4-CD8-) %T cell	2	1
rs57305384	C	G	C	G	0.2029	-0.015	0.1142	0.07505	FALSE	TRUE	FALSE	1	229002885	0.047	0.758578	3301	RB1	TRUE	4.73097e-07	1	229002885	3427	0.04021	TD DN (CD4-CD8-) %T cell	2	1
rs6729180	T	C	T	C	0.202	-0.0256	0.3844	0.22568	FALSE	FALSE	FALSE	2	38920621	0.0299	0.389045	3301	RB1	TRUE	1.77501e-14	2	38920621	3427	0.02624	TD DN (CD4-CD8-) %T cell	2	1
rs6751481	C	T	C	T	0.1217	-0.0045	0.4704	0.52433	FALSE	FALSE	FALSE	2	38897810	0.0255	0.851138	3301	RB1	TRUE	2.36499e-06	2	38897810	3427	0.02575	TD DN (CD4-CD8-) %T cell	2	1
rs6755452	G	T	G	T	0.1903	-0.0028	0.1886	0.27022	FALSE	FALSE	FALSE	2	87035076	0.0285	0.912011	3301	RB1	TRUE	4.74602e-09	2	87035076	3427	0.03241	TD DN (CD4-CD8-) %T cell	2	1
rs7530076	A	G	A	G	-0.4005	0.0734	0.9748	0.96633	FALSE	FALSE	FALSE	1	195825276	0.0689	0.288403	3301	RB1	TRUE	1.74e-06	1	195825276	3427	0.08361	TD DN (CD4-CD8-) %T cell	2	1
rs76673582	T	C	T	C	-0.2404	-0.0606	0.0681	0.06753	FALSE	FALSE	FALSE	5	149696943	0.0507	0.234423	3301	RB1	TRUE	3.56303e-06	5	149696943	3427	0.05179	TD DN (CD4-CD8-) %T cell	2	1
rs78513507	T	C	T	C	0.3462	0.031	0.0285	0.04196	FALSE	FALSE	FALSE	5	98468131	0.0623	0.616595	3301	RB1	TRUE	7.26307e-06	5	98468131	3427	0.07706	TD DN (CD4-CD8-) %T cell	2	1
rs78911530	A	G	A	G	-0.7933	0.0301	0.0053	0.03475	FALSE	FALSE	FALSE	2	67543324	0.0706	0.676083	3301	RB1	TRUE	4.79999e-06	2	67543324	3427	0.1732	TD DN (CD4-CD8-) %T cell	2	1
rs9266797	T	C	T	C	0.15	0.0155	0.4581	0.2531	FALSE	FALSE	FALSE	6	31363510	0.0287	0.588844	3301	RB1	TRUE	1.575e-06	6	31363510	3427	0.03118	TD DN (CD4-CD8-) %T cell	2	1
rs9660907	C	T	C	T	0.2574	0.0793	0.0629	0.0562	FALSE	FALSE	FALSE	1	245039866	0.0588	0.177828	3301	RB1	TRUE	7.18903e-07	1	245039866	3427	0.05184	TD DN (CD4-CD8-) %T cell	2	1
rs10003087	G	T	G	T	0.1291	0.0052	0.3766	0.39937	FALSE	FALSE	FALSE	4	172937884	0.0258	0.831764	3301	RB1	TRUE	9.59003e-07	4	172937884	3395	0.0263	TD DN (CD4-CD8-) AC	2	1
rs10422969	A	G	A	G	0.1742	-0.0111	0.1237	0.07527	FALSE	FALSE	FALSE	19	30096708	0.0465	0.812831	3301	RB1	TRUE	5.91494e-06	19	30096708	3395	0.03839	TD DN (CD4-CD8-) AC	2	1
rs114588192	T	C	T	C	0.3812	-0.0109	0.0249	0.04058	FALSE	FALSE	FALSE	5	146490228	0.0714	0.870964	3301	RB1	TRUE	2.28102e-06	5	146490228	3395	0.08052	TD DN (CD4-CD8-) AC	2	1
rs117257206	A	G	A	G	0.2618	-0.0255	0.0513	0.07826	FALSE	FALSE	FALSE	8	120880964	0.0471	0.588844	3301	RB1	TRUE	5.91003e-06	8	120880964	3395	0.05771	TD DN (CD4-CD8-) AC	2	1
rs142576649	C	T	C	T	0.37	-0.0914	0.024	0.03629	FALSE	FALSE	FALSE	12	130856799	0.0762	0.229087	3301	RB1	TRUE	7.51e-06	12	130856799	3395	0.08249	TD DN (CD4-CD8-) AC	2	1
rs17775026	A	G	A	G	0.1223	0.0216	0.3866	0.34088	FALSE	FALSE	FALSE	16	26221619	0.0263	0.40738	3301	RB1	TRUE	2.19498e-06	16	26221619	3395	0.0258	TD DN (CD4-CD8-) AC	2	1
rs1891587	T	C	T	C	0.1224	-0.0208	0.458	0.4854	FALSE	FALSE	FALSE	1	190077813	0.0246	0.398107	3301	RB1	TRUE	1.539e-06	1	190077813	3395	0.02543	TD DN (CD4-CD8-) AC	2	1
rs191991810	C	G	C	G	0.3859	0.0309	0.0424	0.09692	FALSE	TRUE	FALSE	12	38160865	0.0439	0.47863	3301	RB1	TRUE	1.92101e-06	12	38160865	3395	0.08091	TD DN (CD4-CD8-) AC	2	1
rs2242597	G	T	G	T	-0.2674	0.0678	0.0505	0.02632	FALSE	FALSE	FALSE	17	34245629	0.0778	0.380189	3301	RB1	TRUE	3.111e-06	17	34245629	3395	0.05724	TD DN (CD4-CD8-) AC	2	1
rs36060603	G	A	G	A	0.1218	0.0333	0.5203	0.42604	FALSE	FALSE	FALSE	3	78637361	0.0248	0.177828	3301	RB1	TRUE	1.86698e-06	3	78637361	3395	0.0255	TD DN (CD4-CD8-) AC	2	1
rs4497244	A	G	A	G	0.9668	-0.014	0.0034	0.02246	FALSE	FALSE	FALSE	1	197997953	0.0861	0.870964	3301	RB1	TRUE	4.492e-06	1	197997953	3395	0.2104	TD DN (CD4-CD8-) AC	2	1
rs61126090	G	A	G	A	-0.2671	0.0428	0.1973	0.00613	FALSE	FALSE	FALSE	6	32586382	0.1589	0.794328	3301	RB1	TRUE	1.30497e-12	6	32586382	3395	0.03751	TD DN (CD4-CD8-) AC	2	1
rs6431734	A	C	A	C	0.1405	0.0083	0.7922	0.68878	FALSE	FALSE	FALSE	2	15874207	0.0272	0.758578	3301	RB1	TRUE	7.92301e-06	2	15874207	3395	0.03141	TD DN (CD4-CD8-) AC	2	1
rs6729180	T	C	T	C	0.1948	-0.0256	0.3848	0.22568	FALSE	FALSE	FALSE	2	38920621	0.0299	0.389045	3301	RB1	TRUE	8.39267e-14	2	38920621	3395	0.026	TD DN (CD4-CD8-) AC	2	1
rs6751481	C	T	C	T	0.115	-0.0045	0.4694	0.52433	FALSE	FALSE	FALSE	2	38897810	0.0255	0.851138	3301	RB1	TRUE	6.71599e-06	2	38897810	3395	0.02551	TD DN (CD4-CD8-) AC	2	1
rs6755452	G	T	G	T	0.1651	-0.0028	0.1895	0.27022	FALSE	FALSE	FALSE	2	87035076	0.0285	0.912011	3301	RB1	TRUE	2.939e-07	2	87035076	3395	0.03214	TD DN (CD4-CD8-) AC	2	1
rs72731805	A	T	A	T	-0.2948	-0.0237	0.0368	0.05264	FALSE	TRUE	FALSE	4	147400930	0.0564	0.676083	3301	RB1	TRUE	9.62897e-06	4	147400930	3395	0.06653	TD DN (CD4-CD8-) AC	2	1
rs75865132	C	T	C	T	-1.143	-0.0336	0.0024	0.00932	FALSE	FALSE	FALSE	7	27625612	0.1346	0.794328	3301	RB1	TRUE	8.77304e-06	7	27625612	3395	0.2566	TD DN (CD4-CD8-) AC	2	1
rs7744522	G	A	G	A	0.1133	0.0002	0.5859	0.70056	FALSE	FALSE	FALSE	6	11109693	0.0271	1	3301	RB1	TRUE	6.11998e-06	6	11109693	3395	0.02501	TD DN (CD4-CD8-) AC	2	1
rs78513507	T	C	T	C	0.3442	0.031	0.0286	0.04196	FALSE	FALSE	FALSE	5	98468131	0.0623	0.616595	3301	RB1	TRUE	6.57597e-06	5	98468131	3395	0.07624	TD DN (CD4-CD8-) AC	2	1
rs9461666	G	T	G	T	-0.2244	0.1002	0.1133	0.02385	FALSE	FALSE	FALSE	6	31207763	0.0808	0.213796	3301	RB1	TRUE	5.696e-06	6	31207763	3395	0.04937	TD DN (CD4-CD8-) AC	2	1
rs9660907	C	T	C	T	0.2323	0.0793	0.0632	0.0562	FALSE	FALSE	FALSE	1	245039866	0.0588	0.177828	3301	RB1	TRUE	6.30406e-06	1	245039866	3395	0.05137	TD DN (CD4-CD8-) AC	2	1
rs1000411	T	C	T	C	0.1341	-0.0453	0.2729	0.19616	FALSE	FALSE	FALSE	20	39634616	0.0315	0.151356	3301	RB1	TRUE	4.96295e-06	20	39634616	3435	0.02931	CD25 on CD45RA- CD4 not Treg	2	1
rs10509573	C	T	C	T	-0.1305	0.0165	0.262	0.21714	FALSE	FALSE	FALSE	10	91189221	0.0301	0.588844	3301	RB1	TRUE	7.71596e-06	10	91189221	3435	0.02914	CD25 on CD45RA- CD4 not Treg	2	1
rs116928928	C	T	C	T	-0.3318	0.0021	0.0409	0.0126	FALSE	FALSE	FALSE	11	32030595	0.1135	0.977237	3301	RB1	TRUE	4.52304e-07	11	32030595	3435	0.06563	CD25 on CD45RA- CD4 not Treg	2	1
rs118110714	A	G	A	G	1.117	-0.0491	0.0031	0.0293	FALSE	FALSE	FALSE	12	16060925	0.0817	0.549541	3301	RB1	TRUE	9.21595e-07	12	16060925	3435	0.2272	CD25 on CD45RA- CD4 not Treg	2	1
rs139194198	G	A	G	A	0.4981	0.0212	0.013	0.02747	FALSE	FALSE	FALSE	13	82921880	0.08	0.794328	3301	RB1	TRUE	9.45301e-06	13	82921880	3435	0.1123	CD25 on CD45RA- CD4 not Treg	2	1
rs139210967	G	A	G	A	2.576	0.1906	0.0004	0.02162	FALSE	FALSE	FALSE	1	157286941	0.0894	0.0331131	3301	RB1	TRUE	5.82895e-06	1	157286941	3435	0.5674	CD25 on CD45RA- CD4 not Treg	2	1
rs143987752	C	T	C	T	-0.4097	-0.2388	0.0198	0.00911	FALSE	FALSE	FALSE	2	33587355	0.1352	0.0776247	3301	RB1	TRUE	8.45006e-06	2	33587355	3435	0.09185	CD25 on CD45RA- CD4 not Treg	2	1
rs145627854	C	T	C	T	0.8384	-0.0101	0.0048	0.00999	FALSE	FALSE	FALSE	18	67524006	0.1383	0.933254	3301	RB1	TRUE	5.92598e-06	18	67524006	3435	0.1848	CD25 on CD45RA- CD4 not Treg	2	1
rs149326960	G	T	G	T	-0.4159	0.0979	0.0201	0.03116	FALSE	FALSE	FALSE	3	21012581	0.0794	0.218776	3301	RB1	TRUE	5.52904e-06	3	21012581	3435	0.09138	CD25 on CD45RA- CD4 not Treg	2	1
rs175717	T	A	T	A	-0.1327	0.026	0.7202	0.77022	FALSE	TRUE	FALSE	14	75985604	0.0296	0.380189	3301	RB1	TRUE	2.36401e-06	14	75985604	3435	0.02806	CD25 on CD45RA- CD4 not Treg	2	1
rs181516190	A	T	A	T	0.4995	-0.0769	0.0223	0.01306	FALSE	TRUE	FALSE	7	35264731	0.1142	0.501187	3301	RB1	TRUE	8.29908e-09	7	35264731	3435	0.08646	CD25 on CD45RA- CD4 not Treg	2	1
rs181741769	C	T	C	T	1.229	0.0382	0.002	0.016	FALSE	FALSE	FALSE	1	26999658	0.1066	0.724436	3301	RB1	TRUE	6.33301e-06	1	26999658	3435	0.2718	CD25 on CD45RA- CD4 not Treg	2	1
rs35894198	A	G	A	G	0.1808	0.0056	0.1259	0.14984	FALSE	FALSE	FALSE	2	9361836	0.036	0.870964	3301	RB1	TRUE	2.60699e-06	2	9361836	3435	0.0384	CD25 on CD45RA- CD4 not Treg	2	1
rs4075635	G	A	G	A	-0.1156	-0.0079	0.4515	0.27291	FALSE	FALSE	FALSE	11	28511643	0.0278	0.776247	3301	RB1	TRUE	6.41505e-06	11	28511643	3435	0.02558	CD25 on CD45RA- CD4 not Treg	2	1
rs4080481	A	C	A	C	0.1326	-0.0029	0.3738	0.29508	FALSE	FALSE	FALSE	22	37905285	0.0276	0.912011	3301	RB1	TRUE	5.76196e-07	22	37905285	3435	0.02647	CD25 on CD45RA- CD4 not Treg	2	1
rs4669451	C	T	C	T	0.1396	0.0336	0.7378	0.73925	FALSE	FALSE	FALSE	2	9898172	0.029	0.245471	3301	RB1	TRUE	1.378e-06	2	9898172	3435	0.02887	CD25 on CD45RA- CD4 not Treg	2	1
rs61839660	T	C	T	C	0.6113	0.057	0.0544	0.09464	FALSE	FALSE	FALSE	10	6094697	0.042	0.17378	3301	RB1	TRUE	6.69576e-28	10	6094697	3435	0.05534	CD25 on CD45RA- CD4 not Treg	2	1
rs62626343	G	C	G	C	0.1385	0.0415	0.2132	0.1175	FALSE	TRUE	FALSE	10	6128374	0.04	0.301995	3301	RB1	TRUE	7.95591e-06	10	6128374	3435	0.03097	CD25 on CD45RA- CD4 not Treg	2	1
rs67403544	A	G	A	G	0.4626	-0.0283	0.0167	0.05028	FALSE	FALSE	FALSE	4	21653587	0.0599	0.630957	3301	RB1	TRUE	2.474e-06	4	21653587	3435	0.09804	CD25 on CD45RA- CD4 not Treg	2	1
rs7406899	G	A	G	A	0.195	-0.0384	0.8771	0.95397	FALSE	FALSE	FALSE	17	39766504	0.0625	0.537032	3301	RB1	TRUE	6.49606e-07	17	39766504	3435	0.03913	CD25 on CD45RA- CD4 not Treg	2	1
rs74553250	T	C	T	C	-0.2023	-0.0035	0.1134	0.03022	FALSE	FALSE	FALSE	17	40063525	0.0775	0.954993	3301	RB1	TRUE	6.42096e-07	17	40063525	3435	0.04055	CD25 on CD45RA- CD4 not Treg	2	1
rs79062365	C	T	C	T	0.4552	0.0014	0.0167	0.02673	FALSE	FALSE	FALSE	8	82262167	0.086	0.977237	3301	RB1	TRUE	2.55499e-06	8	82262167	3435	0.09661	CD25 on CD45RA- CD4 not Treg	2	1
rs80026829	A	G	A	G	1.015	0.0281	0.0029	0.03411	FALSE	FALSE	FALSE	7	8618736	0.068	0.676083	3301	RB1	TRUE	8.78901e-06	7	8618736	3435	0.2281	CD25 on CD45RA- CD4 not Treg	2	1
rs9480540	G	A	G	A	0.8126	0.0167	0.0047	0.07648	FALSE	FALSE	FALSE	6	151021074	0.0468	0.724436	3301	RB1	TRUE	9.71404e-06	6	151021074	3435	0.1834	CD25 on CD45RA- CD4 not Treg	2	1
rs10008912	G	A	G	A	0.1962	-0.0277	0.5754	0.45997	FALSE	FALSE	FALSE	4	7148069	0.028	0.323594	3301	RB1	TRUE	3.91697e-06	4	7148069	1247	0.04231	HVEM on T cell	2	1
rs10747856	G	A	G	A	0.1824	0.0148	0.5225	0.47698	FALSE	FALSE	FALSE	12	60262116	0.0254	0.562341	3301	RB1	TRUE	5.98398e-06	12	60262116	1247	0.04013	HVEM on T cell	2	1
rs11212429	T	C	T	C	-1.345	-0.1562	0.0064	0.00801	FALSE	FALSE	FALSE	11	107761682	0.1399	0.263027	3301	RB1	TRUE	1.73101e-07	11	107761682	1247	0.256	HVEM on T cell	2	1
rs114178658	G	A	G	A	0.2853	0.0238	0.1091	0.05383	FALSE	FALSE	FALSE	4	35188325	0.0557	0.676083	3301	RB1	TRUE	8.84301e-06	4	35188325	1247	0.06394	HVEM on T cell	2	1
rs116783256	T	C	T	C	0.295	0.0124	0.1127	0.08152	FALSE	FALSE	FALSE	2	209940257	0.0476	0.794328	3301	RB1	TRUE	8.88792e-06	2	209940257	1247	0.06613	HVEM on T cell	2	1
rs12284339	A	G	A	G	-1.363	0.0299	0.0048	0.03213	FALSE	FALSE	FALSE	11	107699559	0.0698	0.676083	3301	RB1	TRUE	3.30202e-06	11	107699559	1247	0.2918	HVEM on T cell	2	1
rs12818999	A	G	A	G	0.4837	0.0075	0.0365	0.05944	FALSE	FALSE	FALSE	12	5133216	0.0547	0.891251	3301	RB1	TRUE	5.59706e-06	12	5133216	1247	0.106	HVEM on T cell	2	1
rs13014690	A	C	A	C	0.2167	-0.0128	0.2686	0.28965	FALSE	FALSE	FALSE	2	153797694	0.0311	0.676083	3301	RB1	TRUE	2.913e-06	2	153797694	1247	0.04612	HVEM on T cell	2	1
rs140639767	A	C	A	C	-0.7914	-0.0772	0.0124	0.01567	FALSE	FALSE	FALSE	1	146998040	0.111	0.489779	3301	RB1	TRUE	9.66807e-06	1	146998040	1247	0.1781	HVEM on T cell	2	1
rs1499672	G	A	G	A	-0.194	-0.0147	0.5978	0.49327	FALSE	FALSE	FALSE	1	56037629	0.0249	0.549541	3301	RB1	TRUE	4.47899e-06	1	56037629	1247	0.04209	HVEM on T cell	2	1
rs1552721	C	G	C	G	-0.4352	-0.0296	0.0497	0.0663	FALSE	TRUE	FALSE	11	7000368	0.0503	0.549541	3301	RB1	TRUE	4.52002e-06	11	7000368	1247	0.09448	HVEM on T cell	2	1
rs1886730	C	T	C	T	0.2864	-0.0078	0.5778	0.49429	FALSE	FALSE	FALSE	1	2488608	0.0251	0.758578	3301	RB1	TRUE	7.00164e-13	1	2488608	1247	0.03948	HVEM on T cell	2	1
rs2246952	G	A	G	A	0.279	-0.037	0.1371	0.09842	FALSE	FALSE	FALSE	10	70782592	0.0416	0.371535	3301	RB1	TRUE	1.84701e-06	10	70782592	1247	0.05822	HVEM on T cell	2	1
rs2731518	A	G	A	G	0.1923	0.0161	0.6135	0.57711	FALSE	FALSE	FALSE	3	1896695	0.0247	0.512861	3301	RB1	TRUE	9.23294e-06	3	1896695	1247	0.04318	HVEM on T cell	2	1
rs3138035	T	C	T	C	0.2134	-0.0033	0.2979	0.35855	FALSE	FALSE	FALSE	17	32645949	0.0261	0.891251	3301	RB1	TRUE	1.42298e-06	17	32645949	1247	0.04403	HVEM on T cell	2	1
rs313856	C	T	C	T	0.2265	0.0261	0.7522	0.81544	FALSE	FALSE	FALSE	19	47298263	0.0355	0.467735	3301	RB1	TRUE	2.35603e-06	19	47298263	1247	0.04776	HVEM on T cell	2	1
rs62140870	G	A	G	A	-0.6421	0.0814	0.02	0.02961	FALSE	FALSE	FALSE	2	47713921	0.0759	0.281838	3301	RB1	TRUE	8.81901e-06	2	47713921	1247	0.1439	HVEM on T cell	2	1
rs6577804	C	T	C	T	-0.1933	0.0265	0.3741	0.43392	FALSE	FALSE	FALSE	8	138522864	0.0253	0.295121	3301	RB1	TRUE	6.1e-06	8	138522864	1247	0.04255	HVEM on T cell	2	1
rs73049692	C	T	C	T	-0.3789	0.0707	0.0593	0.06506	FALSE	FALSE	FALSE	19	51995348	0.0562	0.20893	3301	RB1	TRUE	7.32099e-06	19	51995348	1247	0.08413	HVEM on T cell	2	1
rs73227426	T	C	T	C	0.9814	0.0143	0.0084	0.06408	FALSE	FALSE	FALSE	3	112068503	0.0503	0.776247	3301	RB1	TRUE	8.56505e-06	3	112068503	1247	0.2196	HVEM on T cell	2	1
rs73449242	T	C	T	C	0.2877	-0.0015	0.1239	0.06821	FALSE	FALSE	FALSE	13	24033981	0.0499	0.977237	3301	RB1	TRUE	4.45102e-06	13	24033981	1247	0.06242	HVEM on T cell	2	1
rs7731342	T	C	T	C	0.3429	0.0265	0.0798	0.10176	FALSE	FALSE	FALSE	5	104549911	0.0412	0.524807	3301	RB1	TRUE	7.58106e-06	5	104549911	1247	0.07627	HVEM on T cell	2	1
rs7738988	A	C	A	C	0.2264	0.0427	0.751	0.74296	FALSE	FALSE	FALSE	6	83760703	0.0282	0.128825	3301	RB1	TRUE	1.736e-06	6	83760703	1247	0.04713	HVEM on T cell	2	1
rs78389375	T	C	T	C	-0.5153	-0.0896	0.0357	0.01418	FALSE	FALSE	FALSE	7	81160961	0.1061	0.398107	3301	RB1	TRUE	2.249e-06	7	81160961	1247	0.1084	HVEM on T cell	2	1
rs79388518	C	T	C	T	-0.5518	-0.0617	0.0329	0.01629	FALSE	FALSE	FALSE	18	1705002	0.1095	0.57544	3301	RB1	TRUE	3.80198e-06	18	1705002	1247	0.1189	HVEM on T cell	2	1
rs9870329	T	C	T	C	0.4262	-0.0186	0.0541	0.04605	FALSE	FALSE	FALSE	3	126102109	0.0601	0.758578	3301	RB1	TRUE	7.61693e-06	3	126102109	1247	0.09482	HVEM on T cell	2	1
rs10011142	T	C	T	C	-0.1374	-0.0333	0.1991	0.1689	FALSE	FALSE	FALSE	4	5015486	0.0371	0.371535	3301	RB1	TRUE	9.36807e-06	4	5015486	3579	0.03097	CX3CR1 on CD14+ CD16+ monocyte	2	1
rs10499824	T	C	T	C	0.439	-0.0074	0.0168	0.01063	FALSE	FALSE	FALSE	7	75171091	0.1226	0.954993	3301	RB1	TRUE	6.22601e-06	7	75171091	3579	0.09702	CX3CR1 on CD14+ CD16+ monocyte	2	1
rs112450242	T	C	T	C	-1.107	0.0371	0.0035	0.05858	FALSE	FALSE	FALSE	17	75272996	0.0523	0.47863	3301	RB1	TRUE	4.09204e-06	17	75272996	3579	0.2399	CX3CR1 on CD14+ CD16+ monocyte	2	1
rs117043578	T	C	T	C	2.527	0.0401	0.0004	0.01318	FALSE	FALSE	FALSE	13	104381481	0.1089	0.707946	3301	RB1	TRUE	9.91311e-06	13	104381481	3579	0.5709	CX3CR1 on CD14+ CD16+ monocyte	2	1
rs11768517	T	G	T	G	0.1326	-0.0503	0.3061	0.34266	FALSE	FALSE	FALSE	7	54919768	0.0266	0.0588844	3301	RB1	TRUE	8.74903e-07	7	54919768	3579	0.02691	CX3CR1 on CD14+ CD16+ monocyte	2	1
rs117871360	G	A	G	A	-0.7288	-0.1056	0.0056	0.03499	FALSE	FALSE	FALSE	8	3690065	0.0701	0.131826	3301	RB1	TRUE	8.47305e-06	8	3690065	3579	0.1634	CX3CR1 on CD14+ CD16+ monocyte	2	1
rs117896307	C	T	C	T	-0.257	-0.004	0.0499	0.06032	FALSE	FALSE	FALSE	18	70433020	0.0563	0.933254	3301	RB1	TRUE	8.35603e-06	18	70433020	3579	0.0576	CX3CR1 on CD14+ CD16+ monocyte	2	1
rs117940302	A	G	A	G	0.4039	0.053	0.0226	0.02492	FALSE	FALSE	FALSE	8	123834904	0.0806	0.512861	3301	RB1	TRUE	2.28402e-06	8	123834904	3579	0.08531	CX3CR1 on CD14+ CD16+ monocyte	2	1
rs1376624	C	T	C	T	0.1412	0.0266	0.2161	0.26705	FALSE	FALSE	FALSE	2	187771135	0.0282	0.346737	3301	RB1	TRUE	3.90499e-06	2	187771135	3579	0.03053	CX3CR1 on CD14+ CD16+ monocyte	2	1
rs143002526	A	T	A	T	-0.55	0.0506	0.0133	0.02345	FALSE	TRUE	FALSE	3	184649632	0.0861	0.562341	3301	RB1	TRUE	1.104e-06	3	184649632	3579	0.1127	CX3CR1 on CD14+ CD16+ monocyte	2	1
rs148057702	T	C	T	C	-0.3442	-0.0032	0.0305	0.03154	FALSE	FALSE	FALSE	7	97552526	0.0716	0.954993	3301	RB1	TRUE	4.01301e-06	7	97552526	3579	0.07454	CX3CR1 on CD14+ CD16+ monocyte	2	1
rs149100	G	T	G	T	-0.1347	-0.0042	0.4225	0.39224	FALSE	FALSE	FALSE	1	162441037	0.0257	0.870964	3301	RB1	TRUE	8.48594e-08	1	162441037	3579	0.0251	CX3CR1 on CD14+ CD16+ monocyte	2	1
rs16843658	T	C	T	C	-0.3609	-0.0353	0.0309	0.02283	FALSE	FALSE	FALSE	1	162672134	0.0848	0.676083	3301	RB1	TRUE	1.014e-06	1	162672134	3579	0.07369	CX3CR1 on CD14+ CD16+ monocyte	2	1
rs16867973	G	A	G	A	0.1506	0.0184	0.165	0.14212	FALSE	FALSE	FALSE	8	102610279	0.0358	0.60256	3301	RB1	TRUE	8.30195e-06	8	102610279	3579	0.03374	CX3CR1 on CD14+ CD16+ monocyte	2	1
rs17095454	C	T	C	T	-1.15	0.0504	0.0029	0.01853	FALSE	FALSE	FALSE	10	113333619	0.1032	0.630957	3301	RB1	TRUE	3.15101e-07	10	113333619	3579	0.2244	CX3CR1 on CD14+ CD16+ monocyte	2	1
rs17549676	A	G	A	G	-0.1916	0.0023	0.0928	0.1058	FALSE	FALSE	FALSE	16	63344732	0.0398	0.954993	3301	RB1	TRUE	7.84495e-06	16	63344732	3579	0.04281	CX3CR1 on CD14+ CD16+ monocyte	2	1
rs1801274	G	A	G	A	-0.4628	0.0213	0.327	0.53257	FALSE	FALSE	FALSE	1	161479745	0.025	0.389045	3301	RB1	TRUE	2.61517e-69	1	161479745	3579	0.02573	CX3CR1 on CD14+ CD16+ monocyte	2	1
rs182244806	T	C	T	C	-0.7264	-0.0609	0.0056	0.02994	FALSE	FALSE	FALSE	15	68651749	0.0763	0.426581	3301	RB1	TRUE	6.93202e-06	15	68651749	3579	0.1613	CX3CR1 on CD14+ CD16+ monocyte	2	1
rs2649752	A	C	A	C	0.1581	0.0682	0.2677	0.34902	FALSE	FALSE	FALSE	3	39351805	0.0261	0.00891251	3301	RB1	TRUE	3.51099e-08	3	39351805	3579	0.02862	CX3CR1 on CD14+ CD16+ monocyte	2	1
rs28491136	T	C	T	C	-0.1603	-0.0002	0.1442	0.20976	FALSE	FALSE	FALSE	3	106964051	0.0313	1	3301	RB1	TRUE	7.17893e-06	3	106964051	3579	0.03567	CX3CR1 on CD14+ CD16+ monocyte	2	1
rs372655475	T	G	T	G	-0.2806	-0.0005	0.0426	0.05975	FALSE	FALSE	FALSE	6	68886782	0.0545	1	3301	RB1	TRUE	9.18502e-06	6	68886782	3579	0.06317	CX3CR1 on CD14+ CD16+ monocyte	2	1
rs4957969	G	A	G	A	-0.2538	0.0617	0.9389	0.93044	FALSE	FALSE	FALSE	5	110958260	0.0493	0.20893	3301	RB1	TRUE	2.09899e-06	5	110958260	3579	0.05341	CX3CR1 on CD14+ CD16+ monocyte	2	1
rs58215329	T	C	T	C	0.1816	-0.0493	0.1157	0.07612	FALSE	FALSE	FALSE	3	196465812	0.048	0.301995	3301	RB1	TRUE	3.43598e-06	3	196465812	3579	0.03906	CX3CR1 on CD14+ CD16+ monocyte	2	1
rs59871438	C	T	C	T	-0.962	-0.0153	0.0032	0.01169	FALSE	FALSE	FALSE	15	97432077	0.1303	0.912011	3301	RB1	TRUE	6.14299e-06	15	97432077	3579	0.2124	CX3CR1 on CD14+ CD16+ monocyte	2	1
rs62170788	T	C	T	C	-0.2816	-0.0229	0.0418	0.09385	FALSE	FALSE	FALSE	2	170958389	0.0427	0.588844	3301	RB1	TRUE	4.92595e-06	2	170958389	3579	0.06155	CX3CR1 on CD14+ CD16+ monocyte	2	1
rs6952061	T	C	T	C	0.2141	0.0253	0.0745	0.04865	FALSE	FALSE	FALSE	7	30459852	0.0594	0.676083	3301	RB1	TRUE	8.17805e-06	7	30459852	3579	0.04792	CX3CR1 on CD14+ CD16+ monocyte	2	1
rs72918158	A	G	A	G	-1.499	0.0737	0.0017	0.00467	FALSE	FALSE	FALSE	3	87078837	0.1886	0.691831	3301	RB1	TRUE	1.33101e-06	3	87078837	3579	0.3095	CX3CR1 on CD14+ CD16+ monocyte	2	1
rs74574092	C	T	C	T	0.2025	0.0191	0.0915	0.0733	FALSE	FALSE	FALSE	11	100513751	0.0483	0.691831	3301	RB1	TRUE	2.68398e-06	11	100513751	3579	0.04307	CX3CR1 on CD14+ CD16+ monocyte	2	1
rs7791415	T	C	T	C	-0.4614	0.1183	0.0166	0.03977	FALSE	FALSE	FALSE	7	44433778	0.0649	0.0676083	3301	RB1	TRUE	1.68601e-06	7	44433778	3579	0.0962	CX3CR1 on CD14+ CD16+ monocyte	2	1
rs894107	C	T	C	T	0.1991	-0.0334	0.1167	0.20243	FALSE	FALSE	FALSE	11	71019939	0.0313	0.288403	3301	RB1	TRUE	3.41397e-07	11	71019939	3579	0.03898	CX3CR1 on CD14+ CD16+ monocyte	2	1
rs9542786	C	A	C	A	-0.2675	0.0828	0.95	0.9281	FALSE	FALSE	FALSE	13	72514633	0.0489	0.0912011	3301	RB1	TRUE	2.93603e-06	13	72514633	3579	0.05713	CX3CR1 on CD14+ CD16+ monocyte	2	1
rs9823718	G	C	G	C	-0.3271	0.0647	0.132	0.0796	FALSE	TRUE	FALSE	3	39293757	0.0461	0.162181	3301	RB1	TRUE	5.15229e-19	3	39293757	3579	0.03651	CX3CR1 on CD14+ CD16+ monocyte	2	1
rs10011663	G	A	G	A	0.1837	0.034	0.2411	0.34414	FALSE	FALSE	FALSE	4	190338080	0.0263	0.194984	3301	RB1	TRUE	1.29799e-06	4	190338080	1858	0.03783	CD33dim HLA DR+ CD11b+ AC	2	1
rs10025005	T	G	T	G	0.1934	0.0044	0.7764	0.84006	FALSE	FALSE	FALSE	4	181288587	0.0352	0.891251	3301	RB1	TRUE	5.85706e-07	4	181288587	1858	0.03857	CD33dim HLA DR+ CD11b+ AC	2	1
rs11594395	G	C	G	C	0.514	-0.0559	0.024	0.03062	FALSE	TRUE	FALSE	10	2817998	0.0725	0.436516	3301	RB1	TRUE	3.94403e-06	10	2817998	1858	0.1111	CD33dim HLA DR+ CD11b+ AC	2	1
rs11631677	T	C	T	C	-0.1627	0.0107	0.5509	0.64243	FALSE	FALSE	FALSE	15	86647805	0.0259	0.676083	3301	RB1	TRUE	8.79205e-07	15	86647805	1858	0.03297	CD33dim HLA DR+ CD11b+ AC	2	1
rs11709025	T	C	T	C	0.1544	0.0118	0.3149	0.30381	FALSE	FALSE	FALSE	3	177439366	0.0275	0.676083	3301	RB1	TRUE	8.7791e-06	3	177439366	1858	0.03464	CD33dim HLA DR+ CD11b+ AC	2	1
rs1201940	C	T	C	T	-0.1483	-0.0058	0.5073	0.52963	FALSE	FALSE	FALSE	20	59281507	0.0247	0.812831	3301	RB1	TRUE	5.33003e-06	20	59281507	1858	0.03248	CD33dim HLA DR+ CD11b+ AC	2	1
rs141080550	A	G	A	G	0.4746	-0.0451	0.0307	0.02602	FALSE	FALSE	FALSE	13	111287945	0.0849	0.588844	3301	RB1	TRUE	3.40997e-07	13	111287945	1858	0.09273	CD33dim HLA DR+ CD11b+ AC	2	1
rs143383466	T	C	T	C	1.142	-0.0282	0.0043	0.02992	FALSE	FALSE	FALSE	3	196068066	0.0772	0.707946	3301	RB1	TRUE	3.90499e-06	3	196068066	1858	0.2466	CD33dim HLA DR+ CD11b+ AC	2	1
rs144894656	C	A	C	A	-0.7728	0.2078	0.0094	0.01886	FALSE	FALSE	FALSE	9	118222268	0.0905	0.0213796	3301	RB1	TRUE	3.77998e-06	9	118222268	1858	0.1667	CD33dim HLA DR+ CD11b+ AC	2	1
rs145231100	A	G	A	G	-0.6579	0.0866	0.0137	0.0135	FALSE	FALSE	FALSE	18	33141890	0.1117	0.436516	3301	RB1	TRUE	1.28399e-06	18	33141890	1858	0.1354	CD33dim HLA DR+ CD11b+ AC	2	1
rs148937000	T	G	T	G	1.666	-0.0524	0.0019	0.01084	FALSE	FALSE	FALSE	1	94437964	0.1405	0.707946	3301	RB1	TRUE	9.65695e-06	1	94437964	1858	0.3755	CD33dim HLA DR+ CD11b+ AC	2	1
rs17721845	T	C	T	C	0.1862	-0.0093	0.2511	0.24989	FALSE	FALSE	FALSE	6	149234718	0.0289	0.74131	3301	RB1	TRUE	7.67892e-07	6	149234718	1858	0.03754	CD33dim HLA DR+ CD11b+ AC	2	1
rs1801274	G	A	G	A	0.2617	0.0213	0.3334	0.53257	FALSE	FALSE	FALSE	1	161479745	0.025	0.389045	3301	RB1	TRUE	8.34065e-14	1	161479745	1858	0.03479	CD33dim HLA DR+ CD11b+ AC	2	1
rs192715019	T	C	T	C	-0.5266	0.016	0.0277	0.00888	FALSE	FALSE	FALSE	12	83087530	0.1507	0.912011	3301	RB1	TRUE	1.36301e-07	12	83087530	1858	0.09953	CD33dim HLA DR+ CD11b+ AC	2	1
rs2868992	G	T	G	T	-0.205	-0.0186	0.1502	0.24728	FALSE	FALSE	FALSE	2	56232555	0.0288	0.512861	3301	RB1	TRUE	7.14299e-06	2	56232555	1858	0.04553	CD33dim HLA DR+ CD11b+ AC	2	1
rs4606283	T	C	T	C	0.1686	0.0177	0.7274	0.70482	FALSE	FALSE	FALSE	1	227581017	0.0268	0.512861	3301	RB1	TRUE	4.71205e-06	1	227581017	1858	0.03672	CD33dim HLA DR+ CD11b+ AC	2	1
rs58051708	G	A	G	A	-0.721	-0.0296	0.0102	0.00682	FALSE	FALSE	FALSE	17	72998954	0.1503	0.851138	3301	RB1	TRUE	6.12393e-06	17	72998954	1858	0.159	CD33dim HLA DR+ CD11b+ AC	2	1
rs62146115	G	A	G	A	-0.2861	0.1104	0.0753	0.05014	FALSE	FALSE	FALSE	2	95456961	0.0636	0.0831764	3301	RB1	TRUE	5.16297e-06	2	95456961	1858	0.06259	CD33dim HLA DR+ CD11b+ AC	2	1
rs62362950	T	C	T	C	-0.3383	-0.0699	0.0597	0.09248	FALSE	FALSE	FALSE	5	83003910	0.0432	0.107152	3301	RB1	TRUE	6.87005e-07	5	83003910	1858	0.0679	CD33dim HLA DR+ CD11b+ AC	2	1
rs71596080	C	T	C	T	0.2853	-0.0598	0.0826	0.08286	FALSE	FALSE	FALSE	4	82676237	0.0449	0.18197	3301	RB1	TRUE	1.12001e-06	4	82676237	1858	0.0584	CD33dim HLA DR+ CD11b+ AC	2	1
rs73716755	C	G	C	G	-0.3748	-0.0624	0.0455	0.04705	FALSE	TRUE	FALSE	7	116308013	0.0602	0.301995	3301	RB1	TRUE	1.67598e-06	7	116308013	1858	0.078	CD33dim HLA DR+ CD11b+ AC	2	1
rs74638799	G	A	G	A	0.2768	0.0026	0.0797	0.09229	FALSE	FALSE	FALSE	12	11652069	0.0446	0.954993	3301	RB1	TRUE	3.81303e-06	12	11652069	1858	0.05971	CD33dim HLA DR+ CD11b+ AC	2	1
rs74851637	T	G	T	G	0.8135	-0.0408	0.0091	0.04251	FALSE	FALSE	FALSE	5	144893255	0.0684	0.549541	3301	RB1	TRUE	2.60597e-06	5	144893255	1858	0.1725	CD33dim HLA DR+ CD11b+ AC	2	1
rs76640602	A	G	A	G	0.5875	0.1203	0.0202	0.01784	FALSE	FALSE	FALSE	22	39737217	0.0993	0.223872	3301	RB1	TRUE	3.94503e-07	22	39737217	1858	0.1154	CD33dim HLA DR+ CD11b+ AC	2	1
rs78173101	G	C	G	C	-0.5888	-0.1006	0.0167	0.05456	FALSE	TRUE	FALSE	5	148830537	0.0566	0.0758578	3301	RB1	TRUE	3.68502e-06	5	148830537	1858	0.1268	CD33dim HLA DR+ CD11b+ AC	2	1
rs9510371	T	C	T	C	0.2146	0.0409	0.158	0.24642	FALSE	FALSE	FALSE	13	23410009	0.0291	0.158489	3301	RB1	TRUE	2.133e-06	13	23410009	1858	0.04513	CD33dim HLA DR+ CD11b+ AC	2	1
rs9524403	C	T	C	T	1.043	0.186	0.0057	0.01945	FALSE	FALSE	FALSE	13	94940936	0.0914	0.0416869	3301	RB1	TRUE	2.65601e-06	13	94940936	1858	0.2214	CD33dim HLA DR+ CD11b+ AC	2	1
rs10013442	A	G	A	G	0.1825	0.0326	0.0944	0.081	FALSE	FALSE	FALSE	4	185924195	0.0488	0.501187	3301	RB1	TRUE	8.05805e-06	4	185924195	3427	0.04082	CD45RA- CD4+ %T cell	2	1
rs1051488	T	C	T	C	0.1684	0.0142	0.7693	0.30045	FALSE	FALSE	FALSE	6	31322911	0.0269	0.60256	3301	RB1	TRUE	4.54695e-07	6	31322911	3427	0.03331	CD45RA- CD4+ %T cell	2	1
rs11201613	A	G	A	G	-0.4646	0.0947	0.0144	0.03185	FALSE	FALSE	FALSE	10	87172617	0.0715	0.186209	3301	RB1	TRUE	4.11604e-06	10	87172617	3427	0.1007	CD45RA- CD4+ %T cell	2	1
rs11579717	A	G	A	G	-0.9339	-0.067	0.0044	0.05054	FALSE	FALSE	FALSE	1	199999121	0.0599	0.263027	3301	RB1	TRUE	1.793e-07	1	199999121	3427	0.1786	CD45RA- CD4+ %T cell	2	1
rs12160006	C	T	C	T	-0.1697	0.0541	0.1106	0.08309	FALSE	FALSE	FALSE	22	32667243	0.0515	0.295121	3301	RB1	TRUE	7.31493e-06	22	32667243	3427	0.03778	CD45RA- CD4+ %T cell	2	1
rs12448994	T	C	T	C	0.1905	0.0058	0.0925	0.16827	FALSE	FALSE	FALSE	16	989381	0.0332	0.851138	3301	RB1	TRUE	3.27597e-06	16	989381	3427	0.04089	CD45RA- CD4+ %T cell	2	1
rs12498745	A	G	A	G	-2.198	-0.0234	0.0006	0.00877	FALSE	FALSE	FALSE	4	99216768	0.1341	0.870964	3301	RB1	TRUE	5.72506e-07	4	99216768	3427	0.4387	CD45RA- CD4+ %T cell	2	1
rs12712610	G	A	G	A	-0.1632	-0.045	0.2969	0.17927	FALSE	FALSE	FALSE	2	38897249	0.0326	0.165959	3301	RB1	TRUE	7.82492e-10	2	38897249	3427	0.02646	CD45RA- CD4+ %T cell	2	1
rs1380699	G	A	G	A	-0.1468	0.0276	0.2015	0.14807	FALSE	FALSE	FALSE	2	57906216	0.0352	0.436516	3301	RB1	TRUE	1.89701e-06	2	57906216	3427	0.03075	CD45RA- CD4+ %T cell	2	1
rs138143706	A	G	A	G	-0.3731	-0.1295	0.0207	0.01565	FALSE	FALSE	FALSE	6	13138376	0.1039	0.213796	3301	RB1	TRUE	8.03397e-06	6	13138376	3427	0.08345	CD45RA- CD4+ %T cell	2	1
rs142403852	C	T	C	T	-0.6934	-0.0174	0.0077	0.02162	FALSE	FALSE	FALSE	12	86979143	0.0897	0.851138	3301	RB1	TRUE	1.366e-06	12	86979143	3427	0.1433	CD45RA- CD4+ %T cell	2	1
rs144196931	A	G	A	G	-0.3683	-0.047	0.0229	0.0359	FALSE	FALSE	FALSE	7	139232896	0.0677	0.489779	3301	RB1	TRUE	4.454e-06	7	139232896	3427	0.08013	CD45RA- CD4+ %T cell	2	1
rs146620586	T	G	T	G	-1.991	-0.1486	0.0032	0.02355	FALSE	FALSE	FALSE	1	198524264	0.0955	0.120226	3301	RB1	TRUE	1.77992e-13	1	198524264	3427	0.2693	CD45RA- CD4+ %T cell	2	1
rs150422994	G	C	G	C	-0.3206	0.0511	0.0306	0.03436	FALSE	TRUE	FALSE	1	21018820	0.081	0.524807	3301	RB1	TRUE	2.42003e-06	1	21018820	3427	0.06789	CD45RA- CD4+ %T cell	2	1
rs1550856	G	A	G	A	0.1562	0.0039	0.7785	0.88773	FALSE	FALSE	FALSE	8	117805397	0.0416	0.933254	3301	RB1	TRUE	8.58796e-08	8	117805397	3427	0.02912	CD45RA- CD4+ %T cell	2	1
rs1581998	G	T	G	T	-0.13	-0.0172	0.3166	0.2638	FALSE	FALSE	FALSE	1	157535842	0.0284	0.549541	3301	RB1	TRUE	5.659e-07	1	157535842	3427	0.02593	CD45RA- CD4+ %T cell	2	1
rs1626874	A	G	A	G	0.1388	-0.0466	0.2164	0.26207	FALSE	FALSE	FALSE	18	66895282	0.0281	0.0977237	3301	RB1	TRUE	1.639e-06	18	66895282	3427	0.0289	CD45RA- CD4+ %T cell	2	1
rs188628982	T	G	T	G	0.3353	0.0315	0.0261	0.01769	FALSE	FALSE	FALSE	11	86965976	0.0971	0.74131	3301	RB1	TRUE	9.15503e-06	11	86965976	3427	0.07547	CD45RA- CD4+ %T cell	2	1
rs62539662	C	A	C	A	0.4998	-0.0639	0.0117	0.03911	FALSE	FALSE	FALSE	9	10237013	0.0639	0.316228	3301	RB1	TRUE	5.00495e-06	9	10237013	3427	0.1093	CD45RA- CD4+ %T cell	2	1
rs72795179	A	G	A	G	0.1112	0.0284	0.4444	0.46172	FALSE	FALSE	FALSE	2	38931153	0.0253	0.263027	3301	RB1	TRUE	5.39299e-06	2	38931153	3427	0.02442	CD45RA- CD4+ %T cell	2	1
rs73196629	G	A	G	A	-0.6057	-0.0339	0.0083	0.05497	FALSE	FALSE	FALSE	21	19399885	0.0587	0.562341	3301	RB1	TRUE	1.31801e-06	21	19399885	3427	0.125	CD45RA- CD4+ %T cell	2	1
rs74911099	C	T	C	T	-0.7845	-0.1594	0.0048	0.03014	FALSE	FALSE	FALSE	6	85644512	0.073	0.0288403	3301	RB1	TRUE	3.41397e-06	6	85644512	3427	0.1687	CD45RA- CD4+ %T cell	2	1
rs7675607	G	T	G	T	-0.1152	0.0245	0.6344	0.5634	FALSE	FALSE	FALSE	4	37884855	0.0249	0.323594	3301	RB1	TRUE	4.35702e-06	4	37884855	3427	0.02503	CD45RA- CD4+ %T cell	2	1
rs7963505	T	A	T	A	0.1317	0.0487	0.2235	0.19689	FALSE	TRUE	FALSE	12	131363533	0.0314	0.120226	3301	RB1	TRUE	8.7579e-06	12	131363533	3427	0.02957	CD45RA- CD4+ %T cell	2	1
rs79647440	T	C	T	C	-4.107	0.1759	0.0004	0.01444	FALSE	FALSE	FALSE	7	142438302	0.1184	0.138038	3301	RB1	TRUE	1.01801e-07	7	142438302	3427	0.7699	CD45RA- CD4+ %T cell	2	1
rs9271766	G	A	G	A	-0.1842	-0.0166	0.782	0.82392	FALSE	FALSE	FALSE	6	32594169	0.0328	0.616595	3301	RB1	TRUE	9.54289e-08	6	32594169	3427	0.03445	CD45RA- CD4+ %T cell	2	1
rs10013469	A	G	A	G	0.192	0.0334	0.0943	0.0781	FALSE	FALSE	FALSE	4	185924276	0.0498	0.501187	3301	RB1	TRUE	1.894e-06	4	185924276	3427	0.04023	CD45RA- CD4+ %CD4+	2	1
rs10230422	A	G	A	G	0.1892	0.0361	0.087	0.08259	FALSE	FALSE	FALSE	7	16431997	0.0453	0.426581	3301	RB1	TRUE	6.61302e-06	7	16431997	3427	0.04192	CD45RA- CD4+ %CD4+	2	1
rs10269315	T	C	T	C	0.6089	-0.1351	0.9931	0.97795	FALSE	FALSE	FALSE	7	119060402	0.0916	0.141254	3301	RB1	TRUE	5.37205e-06	7	119060402	3427	0.1336	CD45RA- CD4+ %CD4+	2	1
rs10432663	C	T	C	T	-0.1402	-0.0259	0.1959	0.22958	FALSE	FALSE	FALSE	2	41955462	0.0296	0.380189	3301	RB1	TRUE	3.14398e-06	2	41955462	3427	0.03003	CD45RA- CD4+ %CD4+	2	1
rs11124653	A	C	A	C	0.1345	0.0498	0.5909	0.59347	FALSE	FALSE	FALSE	2	39112166	0.0254	0.0489779	3301	RB1	TRUE	3.92202e-08	2	39112166	3427	0.02443	CD45RA- CD4+ %CD4+	2	1
rs114825362	C	G	C	G	-0.3913	-0.0852	0.0201	0.01002	FALSE	TRUE	FALSE	1	101526164	0.1304	0.512861	3301	RB1	TRUE	4.70197e-06	1	101526164	3427	0.08534	CD45RA- CD4+ %CD4+	2	1
rs11579717	A	G	A	G	-1.081	-0.067	0.0044	0.05054	FALSE	FALSE	FALSE	1	199999121	0.0599	0.263027	3301	RB1	TRUE	8.86993e-10	1	199999121	3427	0.1759	CD45RA- CD4+ %CD4+	2	1
rs12121018	A	G	A	G	-0.1566	-0.0793	0.1882	0.08044	FALSE	FALSE	FALSE	1	94176595	0.0456	0.0812831	3301	RB1	TRUE	5.99805e-07	1	94176595	3427	0.03132	CD45RA- CD4+ %CD4+	2	1
rs1250600	G	T	G	T	-0.1145	0.0174	0.6733	0.64655	FALSE	FALSE	FALSE	10	81010850	0.0259	0.501187	3301	RB1	TRUE	7.58106e-06	10	81010850	3427	0.02553	CD45RA- CD4+ %CD4+	2	1
rs12712610	G	A	G	A	-0.1902	-0.045	0.2969	0.17927	FALSE	FALSE	FALSE	2	38897249	0.0326	0.165959	3301	RB1	TRUE	3.13112e-13	2	38897249	3427	0.02599	CD45RA- CD4+ %CD4+	2	1
rs141350785	C	G	C	G	-0.2543	0.0353	0.0461	0.11986	FALSE	TRUE	FALSE	11	5240669	0.0396	0.371535	3301	RB1	TRUE	4.95005e-06	11	5240669	3427	0.0556	CD45RA- CD4+ %CD4+	2	1
rs146329634	T	C	T	C	0.3128	0.0425	0.0328	0.01665	FALSE	FALSE	FALSE	14	89433599	0.0996	0.676083	3301	RB1	TRUE	1.82201e-06	14	89433599	3427	0.06543	CD45RA- CD4+ %CD4+	2	1
rs146620586	T	G	T	G	-2.021	-0.1486	0.0032	0.02355	FALSE	FALSE	FALSE	1	198524264	0.0955	0.120226	3301	RB1	TRUE	3.4578e-14	1	198524264	3427	0.2655	CD45RA- CD4+ %CD4+	2	1
rs146674398	T	C	T	C	-0.4158	-0.0154	0.0159	0.03074	FALSE	FALSE	FALSE	1	187940731	0.0743	0.831764	3301	RB1	TRUE	9.44104e-06	1	187940731	3427	0.09372	CD45RA- CD4+ %CD4+	2	1
rs150607181	C	G	C	G	-0.4267	-0.0384	0.0168	0.01922	FALSE	TRUE	FALSE	1	239680551	0.1037	0.707946	3301	RB1	TRUE	6.01105e-06	1	239680551	3427	0.09412	CD45RA- CD4+ %CD4+	2	1
rs1849779	T	C	T	C	-0.1119	-0.0007	0.3826	0.34889	FALSE	FALSE	FALSE	12	43674787	0.0261	0.977237	3301	RB1	TRUE	5.04104e-06	12	43674787	3427	0.02448	CD45RA- CD4+ %CD4+	2	1
rs2252009	G	T	G	T	0.1373	-0.0096	0.1773	0.22306	FALSE	FALSE	FALSE	16	3214442	0.0318	0.758578	3301	RB1	TRUE	7.22005e-06	16	3214442	3427	0.03055	CD45RA- CD4+ %CD4+	2	1
rs62341785	G	A	G	A	0.1329	0.0245	0.2022	0.16129	FALSE	FALSE	FALSE	5	7272022	0.0341	0.467735	3301	RB1	TRUE	5.94306e-06	5	7272022	3427	0.02929	CD45RA- CD4+ %CD4+	2	1
rs71569312	T	C	T	C	0.4277	-0.0914	0.0177	0.02017	FALSE	FALSE	FALSE	6	35830034	0.0948	0.331131	3301	RB1	TRUE	3.34603e-06	6	35830034	3427	0.09186	CD45RA- CD4+ %CD4+	2	1
rs7216330	T	C	T	C	-0.1152	-0.0235	0.5057	0.60328	FALSE	FALSE	FALSE	17	4102387	0.0254	0.354813	3301	RB1	TRUE	1.77101e-06	17	4102387	3427	0.02407	CD45RA- CD4+ %CD4+	2	1
rs72613709	G	T	G	T	0.2888	-0.0012	0.0376	0.07175	FALSE	FALSE	FALSE	2	197060767	0.0483	0.977237	3301	RB1	TRUE	3.93804e-06	2	197060767	3427	0.06249	CD45RA- CD4+ %CD4+	2	1
rs73189225	A	G	A	G	-0.1661	-0.0084	0.1103	0.24892	FALSE	FALSE	FALSE	12	108927798	0.029	0.776247	3301	RB1	TRUE	8.12101e-06	12	108927798	3427	0.03716	CD45RA- CD4+ %CD4+	2	1
rs76139558	C	G	C	G	0.6888	-0.1756	0.0067	0.00809	FALSE	TRUE	FALSE	10	2787360	0.1399	0.20893	3301	RB1	TRUE	8.18408e-07	10	2787360	3427	0.1394	CD45RA- CD4+ %CD4+	2	1
rs76201922	G	C	G	C	-0.3839	-0.1068	0.0193	0.04608	FALSE	TRUE	FALSE	1	226764439	0.0611	0.0812831	3301	RB1	TRUE	6.77407e-06	1	226764439	3427	0.08517	CD45RA- CD4+ %CD4+	2	1
rs76516339	T	A	T	A	-0.1648	0.0307	0.1533	0.17669	FALSE	TRUE	FALSE	18	74287337	0.0326	0.346737	3301	RB1	TRUE	3.05401e-07	18	74287337	3427	0.03213	CD45RA- CD4+ %CD4+	2	1
rs7700617	A	C	A	C	-0.1075	0.0425	0.4181	0.49757	FALSE	FALSE	FALSE	5	39546706	0.0249	0.0870964	3301	RB1	TRUE	6.86705e-06	5	39546706	3427	0.02387	CD45RA- CD4+ %CD4+	2	1
rs9271766	G	A	G	A	-0.1619	-0.0166	0.782	0.82392	FALSE	FALSE	FALSE	6	32594169	0.0328	0.616595	3301	RB1	TRUE	1.509e-06	6	32594169	3427	0.03361	CD45RA- CD4+ %CD4+	2	1
rs931555	T	C	T	C	-0.1246	-0.0305	0.2613	0.33045	FALSE	FALSE	FALSE	5	35803577	0.0262	0.245471	3301	RB1	TRUE	9.25209e-06	5	35803577	3427	0.02807	CD45RA- CD4+ %CD4+	2	1
rs10018308	G	A	G	A	0.1198	0.0226	0.3441	0.34558	FALSE	FALSE	FALSE	4	120657899	0.0263	0.389045	3301	RB1	TRUE	8.09003e-06	4	120657899	3656	0.0268	Memory B cell AC	2	1
rs11653761	T	G	T	G	-0.1161	0.0129	0.592	0.61959	FALSE	FALSE	FALSE	17	2716535	0.0258	0.616595	3301	RB1	TRUE	2.93799e-06	17	2716535	3656	0.02478	Memory B cell AC	2	1
rs12216018	T	C	T	C	-0.1641	-0.0348	0.1415	0.15929	FALSE	FALSE	FALSE	6	130514590	0.0356	0.331131	3301	RB1	TRUE	5.39399e-06	6	130514590	3656	0.03601	Memory B cell AC	2	1
rs12763172	C	T	C	T	0.1259	-0.0007	0.7213	0.58778	FALSE	FALSE	FALSE	10	85447519	0.025	0.977237	3301	RB1	TRUE	6.26801e-06	10	85447519	3656	0.02783	Memory B cell AC	2	1
rs12874404	G	A	G	A	0.173	-0.0818	0.3256	0.05956	FALSE	FALSE	FALSE	13	108993494	0.0533	0.125893	3301	RB1	TRUE	9.13903e-11	13	108993494	3656	0.02661	Memory B cell AC	2	1
rs144295598	A	G	A	G	0.6102	-0.0106	0.0103	0.00748	FALSE	FALSE	FALSE	22	45164171	0.1626	0.954993	3301	RB1	TRUE	4.46303e-07	22	45164171	3656	0.1207	Memory B cell AC	2	1
rs16867231	A	G	A	G	0.538	0.1116	0.0108	0.04132	FALSE	FALSE	FALSE	2	181050023	0.0647	0.0851138	3301	RB1	TRUE	3.44897e-06	2	181050023	3656	0.1157	Memory B cell AC	2	1
rs17708396	A	C	A	C	2.504	0.1425	0.0005	0.01521	FALSE	FALSE	FALSE	5	148410250	0.1198	0.234423	3301	RB1	TRUE	1.67699e-06	5	148410250	3656	0.522	Memory B cell AC	2	1
rs2879633	A	G	A	G	-0.1301	-0.0428	0.2884	0.25094	FALSE	FALSE	FALSE	10	53757050	0.0286	0.134896	3301	RB1	TRUE	2.84302e-06	10	53757050	3656	0.02775	Memory B cell AC	2	1
rs36072728	T	C	T	C	0.305	-0.0605	0.0356	0.09085	FALSE	FALSE	FALSE	11	29448646	0.0452	0.18197	3301	RB1	TRUE	5.80805e-06	11	29448646	3656	0.06718	Memory B cell AC	2	1
rs557577736	G	A	G	A	1.829	0.1011	0.001	0.01151	FALSE	FALSE	FALSE	13	46224092	0.1167	0.389045	3301	RB1	TRUE	2.68701e-06	13	46224092	3656	0.3891	Memory B cell AC	2	1
rs61997631	G	C	G	C	-0.2972	-0.0224	0.0432	0.06138	FALSE	TRUE	FALSE	14	104600920	0.0523	0.660693	3301	RB1	TRUE	1.357e-06	14	104600920	3656	0.06141	Memory B cell AC	2	1
rs74565175	A	G	A	G	0.1371	0.0382	0.2009	0.14583	FALSE	FALSE	FALSE	7	81370578	0.0352	0.275423	3301	RB1	TRUE	7.27394e-06	7	81370578	3656	0.03052	Memory B cell AC	2	1
rs77643931	G	T	G	T	0.1235	-0.0704	0.2798	0.15077	FALSE	FALSE	FALSE	9	129171041	0.0342	0.0398107	3301	RB1	TRUE	8.97408e-06	9	129171041	3656	0.02777	Memory B cell AC	2	1
rs77762131	C	G	C	G	0.2713	-0.0635	0.045	0.02391	FALSE	TRUE	FALSE	14	96205838	0.0885	0.47863	3301	RB1	TRUE	2.94503e-06	14	96205838	3656	0.05795	Memory B cell AC	2	1
rs9614226	G	T	G	T	-0.4235	-0.0312	0.9792	0.94662	FALSE	FALSE	FALSE	22	44688150	0.0557	0.57544	3301	RB1	TRUE	1.22101e-06	22	44688150	3656	0.08713	Memory B cell AC	2	1
rs10022333	G	C	G	C	-0.1337	0.0395	0.2527	0.23073	FALSE	TRUE	FALSE	4	19362367	0.0295	0.18197	3301	RB1	TRUE	7.58298e-06	4	19362367	2910	0.02982	CD45RA on naive CD4+	2	1
rs113885925	T	C	T	C	0.4252	0.142	0.0203	0.02324	FALSE	FALSE	FALSE	2	38094107	0.0826	0.0851138	3301	RB1	TRUE	6.15503e-06	2	38094107	2910	0.09388	CD45RA on naive CD4+	2	1
rs115645435	C	T	C	T	0.4693	-0.0443	0.0153	0.02297	FALSE	FALSE	FALSE	4	22091595	0.0877	0.616595	3301	RB1	TRUE	6.92006e-06	4	22091595	2910	0.1042	CD45RA on naive CD4+	2	1
rs117626397	G	A	G	A	2.551	0.0686	0.0005	0.02231	FALSE	FALSE	FALSE	10	131423918	0.0917	0.457088	3301	RB1	TRUE	5.36105e-06	10	131423918	2910	0.5596	CD45RA on naive CD4+	2	1
rs12730924	G	A	G	A	0.1271	0.0581	0.2859	0.32545	FALSE	FALSE	FALSE	1	10870863	0.0269	0.030903	3301	RB1	TRUE	9.44909e-06	1	10870863	2910	0.02865	CD45RA on naive CD4+	2	1
rs138283413	T	C	T	C	0.3299	0.0284	0.0375	0.03784	FALSE	FALSE	FALSE	2	40480936	0.0739	0.707946	3301	RB1	TRUE	2.32001e-06	2	40480936	2910	0.0697	CD45RA on naive CD4+	2	1
rs138915779	A	C	A	C	1.33	0.0037	0.0036	0.02517	FALSE	FALSE	FALSE	1	190079170	0.0863	0.954993	3301	RB1	TRUE	6.18899e-09	1	190079170	2910	0.2281	CD45RA on naive CD4+	2	1
rs139544135	T	C	T	C	0.3938	-0.1112	0.0223	0.02294	FALSE	FALSE	FALSE	2	37885284	0.0872	0.204174	3301	RB1	TRUE	6.45595e-06	2	37885284	2910	0.08713	CD45RA on naive CD4+	2	1
rs145947216	T	C	T	C	0.7147	-0.0444	0.0375	0.02439	FALSE	FALSE	FALSE	2	38596674	0.0929	0.630957	3301	RB1	TRUE	9.977e-24	2	38596674	2910	0.07055	CD45RA on naive CD4+	2	1
rs146899923	C	T	C	T	0.6632	0.0067	0.0091	0.0171	FALSE	FALSE	FALSE	1	195919849	0.111	0.954993	3301	RB1	TRUE	2.70203e-06	1	195919849	2910	0.1411	CD45RA on naive CD4+	2	1
rs147071297	A	G	A	G	1.525	-0.1267	0.0036	0.02619	FALSE	FALSE	FALSE	1	191648600	0.0818	0.120226	3301	RB1	TRUE	9.25124e-13	1	191648600	2910	0.2126	CD45RA on naive CD4+	2	1
rs147692482	T	C	T	C	0.6089	0.2299	0.0246	0.0109	FALSE	FALSE	FALSE	2	39864242	0.1274	0.0707946	3301	RB1	TRUE	6.3183e-13	2	39864242	2910	0.08426	CD45RA on naive CD4+	2	1
rs1641548	T	C	T	C	0.176	-0.0061	0.1533	0.20213	FALSE	FALSE	FALSE	17	7574779	0.0322	0.851138	3301	RB1	TRUE	1.04501e-06	17	7574779	2910	0.03597	CD45RA on naive CD4+	2	1
rs17583875	A	G	A	G	2.212	-0.1169	0.0029	0.02132	FALSE	FALSE	FALSE	1	197924770	0.0865	0.177828	3301	RB1	TRUE	2.83074e-21	1	197924770	2910	0.2318	CD45RA on naive CD4+	2	1
rs182240059	G	C	G	C	0.6602	0.1121	0.0351	0.01516	FALSE	TRUE	FALSE	2	38955419	0.1121	0.316228	3301	RB1	TRUE	2.53105e-20	2	38955419	2910	0.07094	CD45RA on naive CD4+	2	1
rs28590272	G	A	G	A	0.1304	0.011	0.2668	0.30309	FALSE	FALSE	FALSE	7	50360663	0.0272	0.691831	3301	RB1	TRUE	9.35901e-06	7	50360663	2910	0.02937	CD45RA on naive CD4+	2	1
rs34558770	T	C	T	C	0.4963	-0.0624	0.1871	0.07748	FALSE	FALSE	FALSE	2	38933040	0.0464	0.177828	3301	RB1	TRUE	5.75043e-51	2	38933040	2910	0.03241	CD45RA on naive CD4+	2	1
rs35550194	A	G	A	G	0.3391	0.0116	0.0375	0.05037	FALSE	FALSE	FALSE	3	10639764	0.0568	0.831764	3301	RB1	TRUE	6.00095e-07	3	10639764	2910	0.06779	CD45RA on naive CD4+	2	1
rs35592432	C	G	C	G	-0.4046	0.1239	0.0259	0.0308	FALSE	TRUE	FALSE	3	71355240	0.0812	0.125893	3301	RB1	TRUE	5.04801e-07	3	71355240	2910	0.08034	CD45RA on naive CD4+	2	1
rs531042	T	G	T	G	-0.1404	-0.0383	0.7608	0.79378	FALSE	FALSE	FALSE	6	124879453	0.0311	0.218776	3301	RB1	TRUE	6.65396e-06	6	124879453	2910	0.03111	CD45RA on naive CD4+	2	1
rs55733272	C	G	C	G	0.1463	0.0546	0.194	0.23565	FALSE	TRUE	FALSE	18	4765016	0.0312	0.0794328	3301	RB1	TRUE	8.46993e-06	18	4765016	2910	0.0328	CD45RA on naive CD4+	2	1
rs61913600	G	A	G	A	0.1272	0.0496	0.332	0.34293	FALSE	FALSE	FALSE	12	12884357	0.0264	0.060256	3301	RB1	TRUE	4.917e-06	12	12884357	2910	0.0278	CD45RA on naive CD4+	2	1
rs61938012	A	G	A	G	-0.1286	-0.0028	0.2789	0.27194	FALSE	FALSE	FALSE	12	119526748	0.0282	0.912011	3301	RB1	TRUE	9.22104e-06	12	119526748	2910	0.02895	CD45RA on naive CD4+	2	1
rs62328019	T	C	T	C	0.2505	0.0198	0.0565	0.09262	FALSE	FALSE	FALSE	4	147691255	0.0461	0.660693	3301	RB1	TRUE	9.15293e-06	4	147691255	2910	0.05636	CD45RA on naive CD4+	2	1
rs72859264	A	G	A	G	-0.4805	0.014	0.0139	0.03129	FALSE	FALSE	FALSE	11	11304233	0.0724	0.851138	3301	RB1	TRUE	8.93305e-06	11	11304233	2910	0.108	CD45RA on naive CD4+	2	1
rs74967706	C	T	C	T	0.7222	-0.0421	0.0089	0.03157	FALSE	FALSE	FALSE	1	195466150	0.0712	0.549541	3301	RB1	TRUE	8.94602e-08	1	195466150	2910	0.1347	CD45RA on naive CD4+	2	1
rs75425544	T	C	T	C	-0.4207	-0.0496	0.0192	0.02146	FALSE	FALSE	FALSE	20	31591228	0.0867	0.562341	3301	RB1	TRUE	6.58506e-06	20	31591228	2910	0.09318	CD45RA on naive CD4+	2	1
rs7605193	G	T	G	T	-0.3245	0.05	0.0643	0.05392	FALSE	FALSE	FALSE	2	38698112	0.0555	0.371535	3301	RB1	TRUE	1.19001e-09	2	38698112	2910	0.05318	CD45RA on naive CD4+	2	1
rs79000121	G	A	G	A	-0.3227	-0.0442	0.0416	0.06195	FALSE	FALSE	FALSE	7	10126364	0.0518	0.398107	3301	RB1	TRUE	5.96499e-07	7	10126364	2910	0.0645	CD45RA on naive CD4+	2	1
rs79505210	T	C	T	C	0.4859	-0.0523	0.0194	0.01653	FALSE	FALSE	FALSE	12	132969270	0.0991	0.60256	3301	RB1	TRUE	3.13199e-07	12	132969270	2910	0.09477	CD45RA on naive CD4+	2	1
rs79747818	T	C	T	C	0.3184	0.0937	0.0689	0.01642	FALSE	FALSE	FALSE	2	41757305	0.0934	0.316228	3301	RB1	TRUE	1.59302e-09	2	41757305	2910	0.0526	CD45RA on naive CD4+	2	1
rs917116	G	T	G	T	0.1762	0.0204	0.2548	0.21572	FALSE	FALSE	FALSE	7	28172739	0.0302	0.501187	3301	RB1	TRUE	4.25598e-09	7	28172739	2910	0.0299	CD45RA on naive CD4+	2	1
rs9834739	C	T	C	T	-0.3956	0.036	0.0225	0.0233	FALSE	FALSE	FALSE	3	11614492	0.0824	0.660693	3301	RB1	TRUE	7.02393e-06	3	11614492	2910	0.08788	CD45RA on naive CD4+	2	1
rs10022829	A	G	A	G	-0.1723	0.033	0.6087	0.66897	FALSE	FALSE	FALSE	4	506471	0.0308	0.281838	3301	RB1	TRUE	5.59397e-06	4	506471	1569	0.0378	CD33 on Mo MDSC	2	1
rs10164761	T	C	T	C	0.1855	-0.0175	0.6348	0.73192	FALSE	FALSE	FALSE	2	220066209	0.03	0.562341	3301	RB1	TRUE	1.80901e-06	2	220066209	1569	0.0387	CD33 on Mo MDSC	2	1
rs10861528	A	C	A	C	0.1809	-0.0265	0.2929	0.19931	FALSE	FALSE	FALSE	12	106266488	0.0316	0.398107	3301	RB1	TRUE	8.23398e-06	12	106266488	1569	0.04043	CD33 on Mo MDSC	2	1
rs138138479	T	G	T	G	0.7945	-0.0924	0.0108	0.02008	FALSE	FALSE	FALSE	10	22339808	0.0957	0.331131	3301	RB1	TRUE	6.28304e-06	10	22339808	1569	0.1753	CD33 on Mo MDSC	2	1
rs2362605	A	G	A	G	-0.2041	-0.0046	0.2157	0.31825	FALSE	FALSE	FALSE	3	190480177	0.0268	0.870964	3301	RB1	TRUE	5.33495e-06	3	190480177	1569	0.04469	CD33 on Mo MDSC	2	1
rs3865444	A	C	A	C	-1.151	-0.0275	0.1896	0.32923	FALSE	FALSE	FALSE	19	51727962	0.0265	0.301995	3301	RB1	TRUE	1.71396e-153	19	51727962	1569	0.03884	CD33 on Mo MDSC	2	1
rs403286	A	G	A	G	0.178	-0.019	0.5223	0.53893	FALSE	FALSE	FALSE	3	55264003	0.0248	0.446684	3301	RB1	TRUE	2.76401e-06	3	55264003	1569	0.03783	CD33 on Mo MDSC	2	1
rs4747079	A	G	A	G	0.377	-0.0976	0.0491	0.05225	FALSE	FALSE	FALSE	10	72466435	0.0557	0.0794328	3301	RB1	TRUE	9.26894e-06	10	72466435	1569	0.08474	CD33 on Mo MDSC	2	1
rs58301181	G	C	G	C	-0.3795	0.0041	0.0848	0.10732	FALSE	TRUE	FALSE	19	52097261	0.0397	0.912011	3301	RB1	TRUE	1.93999e-08	19	52097261	1569	0.06721	CD33 on Mo MDSC	2	1
rs62114147	T	C	T	C	0.2625	-0.0213	0.5586	0.53251	FALSE	FALSE	FALSE	19	51588018	0.0247	0.389045	3301	RB1	TRUE	2.56271e-12	19	51588018	1569	0.03721	CD33 on Mo MDSC	2	1
rs6828373	C	T	C	T	0.2291	0.0139	0.1992	0.17157	FALSE	FALSE	FALSE	4	154476924	0.0335	0.676083	3301	RB1	TRUE	9.37389e-07	4	154476924	1569	0.04653	CD33 on Mo MDSC	2	1
rs6879785	G	A	G	A	0.1882	-0.0173	0.289	0.36174	FALSE	FALSE	FALSE	5	75450373	0.0257	0.501187	3301	RB1	TRUE	6.27004e-06	5	75450373	1569	0.04153	CD33 on Mo MDSC	2	1
rs6974483	A	T	A	T	0.1843	-0.0258	0.3161	0.28118	FALSE	TRUE	FALSE	7	52705752	0.0273	0.346737	3301	RB1	TRUE	5.79402e-06	7	52705752	1569	0.0405	CD33 on Mo MDSC	2	1
rs7047105	G	A	G	A	-0.1918	0.0178	0.5641	0.687	FALSE	FALSE	FALSE	9	105951980	0.0271	0.512861	3301	RB1	TRUE	6.02296e-07	9	105951980	1569	0.03828	CD33 on Mo MDSC	2	1
rs73015201	T	C	T	C	-0.1973	-0.0361	0.2384	0.12607	FALSE	FALSE	FALSE	6	148351645	0.0373	0.331131	3301	RB1	TRUE	6.77704e-06	6	148351645	1569	0.04369	CD33 on Mo MDSC	2	1
rs73051934	G	A	G	A	-0.5175	-0.1459	0.0258	0.02233	FALSE	FALSE	FALSE	19	48582916	0.0924	0.114815	3301	RB1	TRUE	4.18398e-06	19	48582916	1569	0.1121	CD33 on Mo MDSC	2	1
rs73259850	C	A	C	A	-0.3828	-0.0243	0.0641	0.07575	FALSE	FALSE	FALSE	10	56897405	0.0479	0.616595	3301	RB1	TRUE	4.12098e-07	10	56897405	1569	0.07528	CD33 on Mo MDSC	2	1
rs7351079	G	A	G	A	-0.3677	0.0443	0.2604	0.1714	FALSE	FALSE	FALSE	19	51574038	0.0327	0.17378	3301	RB1	TRUE	9.03441e-18	19	51574038	1569	0.04232	CD33 on Mo MDSC	2	1
rs8108687	G	A	G	A	-0.1787	0.0143	0.646	0.70035	FALSE	FALSE	FALSE	19	927971	0.0279	0.60256	3301	RB1	TRUE	3.65898e-06	19	927971	1569	0.03845	CD33 on Mo MDSC	2	1
rs9867350	A	G	A	G	0.2165	-0.0266	0.1839	0.24153	FALSE	FALSE	FALSE	3	129451519	0.0291	0.363078	3301	RB1	TRUE	7.23303e-06	3	129451519	1569	0.0481	CD33 on Mo MDSC	2	1
rs10022829	A	G	A	G	-0.1696	0.033	0.6062	0.66897	FALSE	FALSE	FALSE	4	506471	0.0308	0.281838	3301	RB1	TRUE	7.42198e-06	4	506471	1554	0.03773	CD33 on Im MDSC	2	1
rs10040068	T	C	T	C	0.1917	-0.0032	0.7452	0.7233	FALSE	FALSE	FALSE	5	17802169	0.0278	0.912011	3301	RB1	TRUE	7.50395e-06	5	17802169	1554	0.04266	CD33 on Im MDSC	2	1
rs117140964	T	C	T	C	0.418	0.1256	0.0444	0.03689	FALSE	FALSE	FALSE	10	101609403	0.0676	0.0630957	3301	RB1	TRUE	2.524e-06	10	101609403	1554	0.08848	CD33 on Im MDSC	2	1
rs11765781	A	G	A	G	0.1816	-0.0104	0.6245	0.71625	FALSE	FALSE	FALSE	7	4764861	0.028	0.707946	3301	RB1	TRUE	4.97496e-06	7	4764861	1554	0.03963	CD33 on Im MDSC	2	1
rs117893093	T	G	T	G	0.4385	0.0949	0.0418	0.05488	FALSE	FALSE	FALSE	20	36543774	0.0554	0.0870964	3301	RB1	TRUE	3.06302e-06	20	36543774	1554	0.09362	CD33 on Im MDSC	2	1
rs1218959	A	C	A	C	0.169	0.0505	0.6403	0.63915	FALSE	FALSE	FALSE	13	28193877	0.0255	0.047863	3301	RB1	TRUE	9.6221e-06	13	28193877	1554	0.03806	CD33 on Im MDSC	2	1
rs1397071	A	G	A	G	-0.5361	0.0158	0.0251	0.03479	FALSE	FALSE	FALSE	18	68477432	0.0693	0.812831	3301	RB1	TRUE	3.17103e-06	18	68477432	1554	0.1146	CD33 on Im MDSC	2	1
rs1421461	C	T	C	T	0.2027	-0.0457	0.2169	0.21275	FALSE	FALSE	FALSE	12	106320886	0.031	0.141254	3301	RB1	TRUE	8.687e-06	12	106320886	1554	0.04543	CD33 on Im MDSC	2	1
rs1922127	T	C	T	C	-0.3769	0.0023	0.047	0.15409	FALSE	FALSE	FALSE	10	53348048	0.0343	0.954993	3301	RB1	TRUE	8.127e-06	10	53348048	1554	0.08418	CD33 on Im MDSC	2	1
rs4567661	C	A	C	A	-0.1856	-0.0004	0.3179	0.36133	FALSE	FALSE	FALSE	15	38786114	0.0263	0.977237	3301	RB1	TRUE	3.24101e-06	15	38786114	1554	0.03972	CD33 on Im MDSC	2	1
rs548194341	G	C	G	C	-2.404	0.1304	0.0013	0.00984	FALSE	TRUE	FALSE	17	9130998	0.1302	0.316228	3301	RB1	TRUE	6.07995e-07	17	9130998	1554	0.4798	CD33 on Im MDSC	2	1
rs56043070	A	G	A	G	0.4156	-0.032	0.0566	0.06998	FALSE	FALSE	FALSE	1	247719769	0.0472	0.501187	3301	RB1	TRUE	1.52398e-07	1	247719769	1554	0.0788	CD33 on Im MDSC	2	1
rs58483275	T	C	T	C	0.5046	0.0404	0.0734	0.01535	FALSE	FALSE	FALSE	19	51868443	0.1108	0.707946	3301	RB1	TRUE	5.20955e-12	19	51868443	1554	0.07256	CD33 on Im MDSC	2	1
rs7245846	A	G	A	G	-1.115	-0.0337	0.1934	0.36025	FALSE	FALSE	FALSE	19	51731176	0.0261	0.194984	3301	RB1	TRUE	6.08135e-143	19	51731176	1554	0.0393	CD33 on Im MDSC	2	1
rs7351079	G	A	G	A	-0.3351	0.0443	0.258	0.1714	FALSE	FALSE	FALSE	19	51574038	0.0327	0.17378	3301	RB1	TRUE	5.06641e-15	19	51574038	1554	0.0424	CD33 on Im MDSC	2	1
rs74707127	C	G	C	G	0.4197	0.0463	0.0492	0.05023	FALSE	TRUE	FALSE	2	174284380	0.0595	0.436516	3301	RB1	TRUE	1.523e-06	2	174284380	1554	0.08695	CD33 on Im MDSC	2	1
rs75773078	A	G	A	G	-0.5252	-0.0969	0.0705	0.0856	FALSE	FALSE	FALSE	19	51742145	0.0461	0.0354813	3301	RB1	TRUE	1.63795e-13	19	51742145	1554	0.07057	CD33 on Im MDSC	2	1
rs77040155	G	C	G	C	-0.3763	-0.0178	0.0534	0.02573	FALSE	TRUE	FALSE	11	5402836	0.079	0.812831	3301	RB1	TRUE	9.46106e-06	11	5402836	1554	0.08467	CD33 on Im MDSC	2	1
rs77635331	T	C	T	C	-0.2765	0.0993	0.0985	0.0281	FALSE	FALSE	FALSE	16	8691661	0.0745	0.18197	3301	RB1	TRUE	6.59295e-06	16	8691661	1554	0.06116	CD33 on Im MDSC	2	1
rs79377141	A	G	A	G	0.3376	0.0512	0.2008	0.10586	FALSE	FALSE	FALSE	19	51538952	0.0438	0.239883	3301	RB1	TRUE	3.07326e-13	19	51538952	1554	0.0459	CD33 on Im MDSC	2	1
rs79965644	G	T	G	T	0.4811	-0.0714	0.0296	0.06327	FALSE	FALSE	FALSE	13	79484369	0.053	0.177828	3301	RB1	TRUE	6.09902e-06	13	79484369	1554	0.106	CD33 on Im MDSC	2	1
rs10024641	A	G	A	G	0.1143	0.0009	0.5082	0.40944	FALSE	FALSE	FALSE	4	188051690	0.0249	0.977237	3301	RB1	TRUE	8.94994e-06	4	188051690	2920	0.0257	CD127 on CD8br	2	1
rs117239506	A	C	A	C	1.832	0.0269	0.001	0.01981	FALSE	FALSE	FALSE	12	16351043	0.0976	0.776247	3301	RB1	TRUE	3.32499e-06	12	16351043	2920	0.3932	CD127 on CD8br	2	1
rs13165333	T	C	T	C	0.1984	-0.0367	0.1036	0.14795	FALSE	FALSE	FALSE	5	82275571	0.0347	0.288403	3301	RB1	TRUE	2.78702e-06	5	82275571	2920	0.04226	CD127 on CD8br	2	1
rs1377028	G	A	G	A	-0.1222	0.0006	0.5479	0.50168	FALSE	FALSE	FALSE	4	75738792	0.0251	0.977237	3301	RB1	TRUE	2.76898e-06	4	75738792	2920	0.02603	CD127 on CD8br	2	1
rs148460149	A	G	A	G	0.326	-0.0397	0.033	0.01078	FALSE	FALSE	FALSE	20	50115542	0.123	0.74131	3301	RB1	TRUE	9.27001e-06	20	50115542	2920	0.07341	CD127 on CD8br	2	1
rs159608	G	A	G	A	0.1236	0.0096	0.3096	0.31472	FALSE	FALSE	FALSE	5	59174103	0.0272	0.724436	3301	RB1	TRUE	9.9339e-06	5	59174103	2920	0.02793	CD127 on CD8br	2	1
rs1911151	C	T	C	T	-0.1953	-0.0381	0.8719	0.82178	FALSE	FALSE	FALSE	11	60546636	0.0338	0.25704	3301	RB1	TRUE	5.39299e-07	11	60546636	2920	0.03888	CD127 on CD8br	2	1
rs2009425	T	C	T	C	-0.3232	0.0849	0.033	0.08978	FALSE	FALSE	FALSE	5	174034800	0.0463	0.0660693	3301	RB1	TRUE	9.92705e-06	5	174034800	2920	0.07302	CD127 on CD8br	2	1
rs28869816	T	G	T	G	0.2939	-0.0048	0.0401	0.01698	FALSE	FALSE	FALSE	2	116742575	0.0956	0.954993	3301	RB1	TRUE	9.23209e-06	2	116742575	2920	0.06617	CD127 on CD8br	2	1
rs3130901	T	A	T	A	-0.18	-0.0204	0.193	0.35117	FALSE	TRUE	FALSE	6	31419065	0.026	0.426581	3301	RB1	TRUE	1.97702e-07	6	31419065	2920	0.03453	CD127 on CD8br	2	1
rs457979	A	G	A	G	0.2164	0.0476	0.9146	0.92253	FALSE	FALSE	FALSE	5	2382270	0.0477	0.316228	3301	RB1	TRUE	2.92799e-06	5	2382270	2920	0.04618	CD127 on CD8br	2	1
rs4668705	A	G	A	G	-0.1189	-0.0611	0.5443	0.43641	FALSE	FALSE	FALSE	2	11152503	0.0252	0.0154882	3301	RB1	TRUE	3.578e-06	2	11152503	2920	0.02562	CD127 on CD8br	2	1
rs4925660	T	C	T	C	-0.2148	0.0154	0.0827	0.05146	FALSE	FALSE	FALSE	1	247251150	0.0579	0.794328	3301	RB1	TRUE	7.21905e-06	1	247251150	2920	0.04779	CD127 on CD8br	2	1
rs5770311	G	A	G	A	-0.1216	-0.0004	0.3666	0.36045	FALSE	FALSE	FALSE	22	49767656	0.0275	0.977237	3301	RB1	TRUE	7.142e-06	22	49767656	2920	0.02704	CD127 on CD8br	2	1
rs5770659	G	C	G	C	0.1293	0.0231	0.6822	0.76472	FALSE	TRUE	FALSE	22	50083852	0.0298	0.436516	3301	RB1	TRUE	3.26498e-06	22	50083852	2920	0.02774	CD127 on CD8br	2	1
rs72824431	C	T	C	T	-0.2416	-0.0347	0.0647	0.09597	FALSE	FALSE	FALSE	2	104853841	0.0431	0.416869	3301	RB1	TRUE	4.60903e-06	2	104853841	2920	0.05262	CD127 on CD8br	2	1
rs73354288	T	C	T	C	-0.1928	-0.0698	0.1166	0.10005	FALSE	FALSE	FALSE	17	79157596	0.0419	0.0954993	3301	RB1	TRUE	1.39801e-06	17	79157596	2920	0.03987	CD127 on CD8br	2	1
rs73561877	C	G	C	G	0.3813	-0.2473	0.0284	0.01119	FALSE	TRUE	FALSE	19	6365399	0.1166	0.0338844	3301	RB1	TRUE	9.99102e-07	19	6365399	2920	0.07778	CD127 on CD8br	2	1
rs74785296	A	C	A	C	0.5285	-0.0067	0.0132	0.01551	FALSE	FALSE	FALSE	7	156120842	0.0996	0.954993	3301	RB1	TRUE	2.38501e-06	7	156120842	2920	0.1118	CD127 on CD8br	2	1
rs7533594	G	T	G	T	0.149	0.0045	0.1966	0.24675	FALSE	FALSE	FALSE	1	205558402	0.029	0.870964	3301	RB1	TRUE	4.80496e-06	1	205558402	2920	0.03253	CD127 on CD8br	2	1
rs7643142	T	C	T	C	0.2601	-0.0306	0.0596	0.147	FALSE	FALSE	FALSE	3	175109345	0.0357	0.389045	3301	RB1	TRUE	1.86402e-06	3	175109345	2920	0.05444	CD127 on CD8br	2	1
rs7801342	C	T	C	T	0.1834	-0.0071	0.2342	0.33394	FALSE	FALSE	FALSE	7	31163003	0.027	0.794328	3301	RB1	TRUE	1.63399e-09	7	31163003	2920	0.03032	CD127 on CD8br	2	1
rs7813990	T	C	T	C	0.1488	0.0221	0.2048	0.27217	FALSE	FALSE	FALSE	8	37671140	0.0277	0.426581	3301	RB1	TRUE	4.31996e-06	8	37671140	2920	0.03232	CD127 on CD8br	2	1
rs9739743	A	G	A	G	0.1337	0.0198	0.3533	0.43706	FALSE	FALSE	FALSE	12	54596797	0.027	0.467735	3301	RB1	TRUE	9.433e-07	12	54596797	2920	0.0272	CD127 on CD8br	2	1
rs10025910	T	C	T	C	0.5074	-0.0157	0.0074	0.01314	FALSE	FALSE	FALSE	4	25610903	0.1095	0.891251	3301	RB1	TRUE	1.21099e-06	4	25610903	3440	0.1043	CD28+ CD45RA+ CD8br %CD8br	2	1
rs10242630	A	G	A	G	0.1978	0.0428	0.0541	0.07594	FALSE	FALSE	FALSE	7	146469943	0.0474	0.363078	3301	RB1	TRUE	1.52799e-06	7	146469943	3440	0.04107	CD28+ CD45RA+ CD8br %CD8br	2	1
rs1064086	A	G	A	G	-0.103	0.0171	0.3275	0.37754	FALSE	FALSE	FALSE	2	237034061	0.0265	0.512861	3301	RB1	TRUE	2.22998e-07	2	237034061	3440	0.01985	CD28+ CD45RA+ CD8br %CD8br	2	1
rs10840675	T	C	T	C	0.1139	0.0332	0.1624	0.26672	FALSE	FALSE	FALSE	12	17367587	0.0288	0.251189	3301	RB1	TRUE	7.77804e-06	12	17367587	3440	0.02544	CD28+ CD45RA+ CD8br %CD8br	2	1
rs112258643	T	C	T	C	3.271	-0.0914	0.0001	0.01784	FALSE	FALSE	FALSE	12	55672838	0.1013	0.363078	3301	RB1	TRUE	5.92393e-07	12	55672838	3440	0.6538	CD28+ CD45RA+ CD8br %CD8br	2	1
rs117403703	C	T	C	T	3.043	-0.0754	0.0001	0.01262	FALSE	FALSE	FALSE	6	93203850	0.1138	0.512861	3301	RB1	TRUE	5.72796e-06	6	93203850	3440	0.6699	CD28+ CD45RA+ CD8br %CD8br	2	1
rs117475733	T	C	T	C	1.491	0.0749	0.0004	0.0271	FALSE	FALSE	FALSE	6	148775706	0.0768	0.331131	3301	RB1	TRUE	4.43997e-06	6	148775706	3440	0.3243	CD28+ CD45RA+ CD8br %CD8br	2	1
rs11896593	C	G	C	G	0.1024	-0.03	0.3703	0.19068	FALSE	TRUE	FALSE	2	38925155	0.0316	0.338844	3301	RB1	TRUE	2.49799e-07	2	38925155	3440	0.01981	CD28+ CD45RA+ CD8br %CD8br	2	1
rs139580802	T	C	T	C	1.187	-0.0063	0.001	0.0174	FALSE	FALSE	FALSE	17	76213606	0.0963	0.954993	3301	RB1	TRUE	9.90992e-06	17	76213606	3440	0.2682	CD28+ CD45RA+ CD8br %CD8br	2	1
rs143788880	A	G	A	G	0.4914	-0.0157	0.0074	0.03621	FALSE	FALSE	FALSE	17	57361218	0.0706	0.831764	3301	RB1	TRUE	6.42096e-06	17	57361218	3440	0.1087	CD28+ CD45RA+ CD8br %CD8br	2	1
rs146741472	A	G	A	G	3.535	0.0623	0.0001	0.01687	FALSE	FALSE	FALSE	2	120215812	0.1036	0.549541	3301	RB1	TRUE	2.69699e-06	2	120215812	3440	0.7519	CD28+ CD45RA+ CD8br %CD8br	2	1
rs146985291	G	A	G	A	5.539	0.0749	0.0001	0.01117	FALSE	FALSE	FALSE	3	170169608	0.1295	0.562341	3301	RB1	TRUE	6.23204e-06	3	170169608	3440	1.224	CD28+ CD45RA+ CD8br %CD8br	2	1
rs17583875	A	G	A	G	0.9979	-0.1169	0.0029	0.02132	FALSE	FALSE	FALSE	1	197924770	0.0865	0.177828	3301	RB1	TRUE	8.81901e-09	1	197924770	3440	0.1731	CD28+ CD45RA+ CD8br %CD8br	2	1
rs182236332	G	A	G	A	4.274	0.072	0.0001	0.011	FALSE	FALSE	FALSE	7	124954943	0.1381	0.60256	3301	RB1	TRUE	1.23299e-06	7	124954943	3440	0.8797	CD28+ CD45RA+ CD8br %CD8br	2	1
rs1879612	C	T	C	T	0.08909	-0.0178	0.4751	0.37025	FALSE	FALSE	FALSE	15	99398708	0.0263	0.501187	3301	RB1	TRUE	1.59801e-06	15	99398708	3440	0.01853	CD28+ CD45RA+ CD8br %CD8br	2	1
rs1978254	A	G	A	G	-0.1733	0.0314	0.0592	0.02409	FALSE	FALSE	FALSE	19	57281224	0.0841	0.707946	3301	RB1	TRUE	9.71695e-06	19	57281224	3440	0.03911	CD28+ CD45RA+ CD8br %CD8br	2	1
rs2629824	G	A	G	A	-0.1289	0.0322	0.8225	0.69059	FALSE	FALSE	FALSE	1	114687316	0.027	0.234423	3301	RB1	TRUE	1.52901e-07	1	114687316	3440	0.02451	CD28+ CD45RA+ CD8br %CD8br	2	1
rs2802930	T	C	T	C	0.4087	0.0044	0.9894	0.90888	FALSE	FALSE	FALSE	1	235096612	0.0461	0.933254	3301	RB1	TRUE	5.60506e-06	1	235096612	3440	0.08986	CD28+ CD45RA+ CD8br %CD8br	2	1
rs28460753	A	G	A	G	0.6077	0.0251	0.0048	0.0317	FALSE	FALSE	FALSE	15	62991760	0.0699	0.724436	3301	RB1	TRUE	3.11702e-06	15	62991760	3440	0.1301	CD28+ CD45RA+ CD8br %CD8br	2	1
rs28576084	G	T	G	T	0.1012	-0.0359	0.2205	0.27297	FALSE	FALSE	FALSE	14	82062494	0.0279	0.199526	3301	RB1	TRUE	8.04507e-06	14	82062494	3440	0.02264	CD28+ CD45RA+ CD8br %CD8br	2	1
rs5011724	C	T	C	T	-0.09624	0.0241	0.3209	0.43853	FALSE	FALSE	FALSE	17	41759061	0.0267	0.363078	3301	RB1	TRUE	2.23398e-06	17	41759061	3440	0.02031	CD28+ CD45RA+ CD8br %CD8br	2	1
rs60220946	T	C	T	C	0.2919	0.0576	0.0212	0.0226	FALSE	FALSE	FALSE	1	193505625	0.0927	0.537032	3301	RB1	TRUE	7.68299e-06	1	193505625	3440	0.06514	CD28+ CD45RA+ CD8br %CD8br	2	1
rs62572596	T	C	T	C	0.3597	-0.0046	0.0157	0.03303	FALSE	FALSE	FALSE	9	114588604	0.0701	0.954993	3301	RB1	TRUE	5.79802e-06	9	114588604	3440	0.07921	CD28+ CD45RA+ CD8br %CD8br	2	1
rs7033084	T	C	T	C	0.0849	-0.0196	0.5055	0.67608	FALSE	FALSE	FALSE	9	16904641	0.0265	0.457088	3301	RB1	TRUE	9.438e-06	9	16904641	3440	0.01914	CD28+ CD45RA+ CD8br %CD8br	2	1
rs72723766	C	T	C	T	-2.308	0.0327	0.0003	0.01856	FALSE	FALSE	FALSE	4	152131193	0.0983	0.74131	3301	RB1	TRUE	5.68696e-06	4	152131193	3440	0.5078	CD28+ CD45RA+ CD8br %CD8br	2	1
rs73061672	A	T	A	T	0.1863	0.0628	0.0637	0.04301	FALSE	TRUE	FALSE	7	8326430	0.0626	0.316228	3301	RB1	TRUE	1.75102e-06	7	8326430	3440	0.0389	CD28+ CD45RA+ CD8br %CD8br	2	1
rs76014368	T	C	T	C	1.535	0.0793	0.0007	0.01004	FALSE	FALSE	FALSE	12	123513519	0.1288	0.537032	3301	RB1	TRUE	8.65605e-06	12	123513519	3440	0.3446	CD28+ CD45RA+ CD8br %CD8br	2	1
rs76313555	T	C	T	C	0.4644	0.0097	0.0083	0.02491	FALSE	FALSE	FALSE	3	59914042	0.0812	0.912011	3301	RB1	TRUE	6.09705e-06	3	59914042	3440	0.1025	CD28+ CD45RA+ CD8br %CD8br	2	1
rs76668354	G	C	G	C	0.5165	-0.0757	0.0089	0.08364	FALSE	TRUE	FALSE	2	103587624	0.0455	0.0954993	3301	RB1	TRUE	3.52598e-07	2	103587624	3440	0.1012	CD28+ CD45RA+ CD8br %CD8br	2	1
rs79638560	A	C	A	C	-1.499	0.073	0.0009	0.01553	FALSE	FALSE	FALSE	4	183402200	0.1045	0.489779	3301	RB1	TRUE	4.72596e-06	4	183402200	3440	0.327	CD28+ CD45RA+ CD8br %CD8br	2	1
rs9260902	C	T	C	T	-0.117	-0.0109	0.4702	0.7717	FALSE	FALSE	FALSE	6	29947740	0.0296	0.707946	3301	RB1	TRUE	5.68696e-07	6	29947740	3440	0.02335	CD28+ CD45RA+ CD8br %CD8br	2	1
rs9577271	G	A	G	A	0.1114	-0.0128	0.1812	0.17032	FALSE	FALSE	FALSE	13	114096507	0.0335	0.707946	3301	RB1	TRUE	5.45595e-06	13	114096507	3440	0.02447	CD28+ CD45RA+ CD8br %CD8br	2	1
rs9792050	T	G	T	G	-0.1499	-0.0573	0.8994	0.88391	FALSE	FALSE	FALSE	7	31164655	0.0411	0.162181	3301	RB1	TRUE	1.72799e-06	7	31164655	3440	0.03129	CD28+ CD45RA+ CD8br %CD8br	2	1
rs10094039	G	A	G	A	-0.137	0.0505	0.7531	0.62828	FALSE	FALSE	FALSE	8	130589676	0.0259	0.0512861	3301	RB1	TRUE	9.08908e-07	8	130589676	3629	0.02784	CD14+ CD16- monocyte AC	2	1
rs111463078	A	T	A	T	0.3431	-0.1892	0.0263	0.01536	FALSE	TRUE	FALSE	8	2350689	0.1063	0.0758578	3301	RB1	TRUE	6.83093e-06	8	2350689	3629	0.07615	CD14+ CD16- monocyte AC	2	1
rs11177104	A	G	A	G	-0.6203	-0.0313	0.0076	0.04128	FALSE	FALSE	FALSE	12	68605883	0.0667	0.645654	3301	RB1	TRUE	4.583e-06	12	68605883	3629	0.1351	CD14+ CD16- monocyte AC	2	1
rs118111037	T	C	T	C	-1.458	0.1991	0.0012	0.02381	FALSE	FALSE	FALSE	22	35958024	0.0865	0.0213796	3301	RB1	TRUE	6.81397e-06	22	35958024	3629	0.3235	CD14+ CD16- monocyte AC	2	1
rs12501003	G	A	G	A	0.1613	0.0123	0.1674	0.07155	FALSE	FALSE	FALSE	4	92510918	0.0483	0.794328	3301	RB1	TRUE	4.44795e-07	4	92510918	3629	0.03189	CD14+ CD16- monocyte AC	2	1
rs13121143	C	T	C	T	0.1703	-0.0044	0.1536	0.36898	FALSE	FALSE	FALSE	4	190199873	0.0257	0.870964	3301	RB1	TRUE	2.751e-07	4	190199873	3629	0.03307	CD14+ CD16- monocyte AC	2	1
rs1375493	A	G	A	G	0.1517	-0.0098	0.3781	0.56667	FALSE	FALSE	FALSE	2	182323766	0.0249	0.691831	3301	RB1	TRUE	9.91791e-10	2	182323766	3629	0.02476	CD14+ CD16- monocyte AC	2	1
rs149927978	C	T	C	T	-0.5694	-0.3244	0.0087	0.00826	FALSE	FALSE	FALSE	14	105638349	0.1522	0.0331131	3301	RB1	TRUE	9.36009e-06	14	105638349	3629	0.1283	CD14+ CD16- monocyte AC	2	1
rs150649461	C	G	C	G	0.2921	-0.1194	0.0459	0.01731	FALSE	TRUE	FALSE	1	92925654	0.1036	0.251189	3301	RB1	TRUE	4.83203e-06	1	92925654	3629	0.06379	CD14+ CD16- monocyte AC	2	1
rs17465420	C	T	C	T	0.1094	0.0235	0.4241	0.59449	FALSE	FALSE	FALSE	1	38398588	0.0246	0.338844	3301	RB1	TRUE	9.53103e-06	1	38398588	3629	0.02467	CD14+ CD16- monocyte AC	2	1
rs183716470	G	T	G	T	-0.2044	-0.0767	0.081	0.03335	FALSE	FALSE	FALSE	3	81299703	0.0708	0.281838	3301	RB1	TRUE	6.32004e-06	3	81299703	3629	0.04519	CD14+ CD16- monocyte AC	2	1
rs189962728	C	T	C	T	-2.572	-0.0941	0.0004	0.01936	FALSE	FALSE	FALSE	4	58124445	0.0897	0.295121	3301	RB1	TRUE	5.67205e-06	4	58124445	3629	0.5658	CD14+ CD16- monocyte AC	2	1
rs2120231	G	T	G	T	-0.1154	0.0186	0.5141	0.50045	FALSE	FALSE	FALSE	17	1015996	0.025	0.457088	3301	RB1	TRUE	1.81798e-06	17	1015996	3629	0.02415	CD14+ CD16- monocyte AC	2	1
rs2247998	A	G	A	G	-0.1145	-0.0051	0.6503	0.73839	FALSE	FALSE	FALSE	16	85801445	0.0288	0.851138	3301	RB1	TRUE	6.69993e-06	16	85801445	3629	0.0254	CD14+ CD16- monocyte AC	2	1
rs2418135	A	G	A	G	-0.1487	0.0147	0.5236	0.5149	FALSE	FALSE	FALSE	9	113901309	0.0247	0.549541	3301	RB1	TRUE	1.16001e-09	9	113901309	3629	0.02438	CD14+ CD16- monocyte AC	2	1
rs28437286	G	A	G	A	-0.3633	-0.0533	0.0222	0.0361	FALSE	FALSE	FALSE	21	43063279	0.0756	0.47863	3301	RB1	TRUE	8.33105e-06	21	43063279	3629	0.08142	CD14+ CD16- monocyte AC	2	1
rs2904118	T	C	T	C	-0.1157	0.0279	0.6645	0.73944	FALSE	FALSE	FALSE	2	56402320	0.029	0.331131	3301	RB1	TRUE	6.99407e-06	2	56402320	3629	0.02572	CD14+ CD16- monocyte AC	2	1
rs310730	C	T	C	T	0.3004	0.0025	0.0338	0.09039	FALSE	FALSE	FALSE	3	4328811	0.0435	0.954993	3301	RB1	TRUE	5.91099e-06	3	4328811	3629	0.06623	CD14+ CD16- monocyte AC	2	1
rs445	T	C	T	C	-0.1822	0.0164	0.1941	0.10138	FALSE	FALSE	FALSE	7	92408370	0.0415	0.691831	3301	RB1	TRUE	1.36301e-09	7	92408370	3629	0.02999	CD14+ CD16- monocyte AC	2	1
rs536943	G	A	G	A	-0.1442	0.0352	0.1637	0.11093	FALSE	FALSE	FALSE	3	173213883	0.0401	0.380189	3301	RB1	TRUE	7.78198e-06	3	173213883	3629	0.03221	CD14+ CD16- monocyte AC	2	1
rs55779804	C	G	C	G	-0.1931	-0.0506	0.0805	0.04786	FALSE	TRUE	FALSE	19	6371660	0.0577	0.380189	3301	RB1	TRUE	7.37497e-06	19	6371660	3629	0.04302	CD14+ CD16- monocyte AC	2	1
rs56010301	T	C	T	C	-0.1354	0.0318	0.2097	0.16177	FALSE	FALSE	FALSE	5	52645510	0.0337	0.346737	3301	RB1	TRUE	4.34e-06	5	52645510	3629	0.02942	CD14+ CD16- monocyte AC	2	1
rs58581511	G	T	G	T	-0.1782	0.0467	0.1291	0.21758	FALSE	FALSE	FALSE	17	57950621	0.0314	0.138038	3301	RB1	TRUE	7.11197e-07	17	57950621	3629	0.03587	CD14+ CD16- monocyte AC	2	1
rs58943387	G	T	G	T	-0.1471	-0.0532	0.1768	0.16113	FALSE	FALSE	FALSE	3	190720967	0.0344	0.123027	3301	RB1	TRUE	2.89801e-06	3	190720967	3629	0.0314	CD14+ CD16- monocyte AC	2	1
rs613224	C	T	C	T	0.3132	-0.0701	0.0366	0.01402	FALSE	FALSE	FALSE	8	2803266	0.1099	0.524807	3301	RB1	TRUE	6.53296e-07	8	2803266	3629	0.06285	CD14+ CD16- monocyte AC	2	1
rs78355921	C	G	C	G	-0.1946	-0.0563	0.0915	0.03968	FALSE	TRUE	FALSE	1	159941852	0.0679	0.40738	3301	RB1	TRUE	2.65497e-06	1	159941852	3629	0.04137	CD14+ CD16- monocyte AC	2	1
rs8076666	G	A	G	A	0.1284	-0.0323	0.7778	0.89058	FALSE	FALSE	FALSE	17	78223817	0.0395	0.416869	3301	RB1	TRUE	7.82294e-06	17	78223817	3629	0.02869	CD14+ CD16- monocyte AC	2	1
rs9599503	C	T	C	T	-0.1276	-0.0016	0.2827	0.14886	FALSE	FALSE	FALSE	13	35314819	0.0354	0.954993	3301	RB1	TRUE	1.67699e-06	13	35314819	3629	0.02661	CD14+ CD16- monocyte AC	2	1
rs1002938	T	A	T	A	-0.275	0.0909	0.0776	0.0465	FALSE	TRUE	FALSE	10	99461284	0.0662	0.169824	3301	RB1	TRUE	2.123e-08	10	99461284	3408	0.04897	CD39+ CD4+ AC	2	1
rs10800381	T	C	T	C	0.1562	0.0505	0.1643	0.19752	FALSE	FALSE	FALSE	1	168744353	0.0318	0.112202	3301	RB1	TRUE	9.37001e-06	1	168744353	3408	0.03519	CD39+ CD4+ AC	2	1
rs10882324	T	C	T	C	-0.1207	0.0426	0.3498	0.30096	FALSE	FALSE	FALSE	10	82674931	0.0296	0.151356	3301	RB1	TRUE	4.96398e-06	10	82674931	3408	0.0264	CD39+ CD4+ AC	2	1
rs10882701	C	A	C	A	-0.4118	0.0081	0.5139	0.58328	FALSE	FALSE	FALSE	10	97741071	0.0267	0.758578	3301	RB1	TRUE	3.85301e-59	10	97741071	3408	0.0249	CD39+ CD4+ AC	2	1
rs113087753	A	G	A	G	0.2554	-0.0286	0.0524	0.03107	FALSE	FALSE	FALSE	7	80556308	0.0745	0.707946	3301	RB1	TRUE	6.27393e-06	7	80556308	3408	0.05646	CD39+ CD4+ AC	2	1
rs114844216	C	T	C	T	0.6311	0.1855	0.0459	0.01428	FALSE	FALSE	FALSE	10	98158952	0.1059	0.0794328	3301	RB1	TRUE	2.66011e-25	10	98158952	3408	0.06024	CD39+ CD4+ AC	2	1
rs11598645	C	T	C	T	-0.6196	0.0141	0.011	0.02552	FALSE	FALSE	FALSE	10	68351521	0.0822	0.870964	3301	RB1	TRUE	5.74196e-06	10	68351521	3408	0.1364	CD39+ CD4+ AC	2	1
rs11718018	C	T	C	T	-0.1208	0.0092	0.4134	0.38848	FALSE	FALSE	FALSE	3	60364770	0.0254	0.724436	3301	RB1	TRUE	3.18002e-06	3	60364770	3408	0.02589	CD39+ CD4+ AC	2	1
rs12778797	C	T	C	T	0.2544	-0.0419	0.3841	0.3986	FALSE	FALSE	FALSE	10	96998688	0.0251	0.0954993	3301	RB1	TRUE	3.11674e-21	10	96998688	3408	0.02672	CD39+ CD4+ AC	2	1
rs138807420	T	A	T	A	1.022	0.1889	0.0034	0.02158	FALSE	TRUE	FALSE	5	6231929	0.0932	0.042658	3301	RB1	TRUE	5.82103e-07	5	6231929	3408	0.204	CD39+ CD4+ AC	2	1
rs139577399	C	T	C	T	-0.3243	0.0959	0.0414	0.01366	FALSE	FALSE	FALSE	7	23203415	0.1253	0.446684	3301	RB1	TRUE	4.69105e-07	7	23203415	3408	0.06424	CD39+ CD4+ AC	2	1
rs140503524	T	C	T	C	-1.428	-0.1063	0.0021	0.03084	FALSE	FALSE	FALSE	11	44646709	0.0824	0.199526	3301	RB1	TRUE	3.49398e-06	11	44646709	3408	0.3074	CD39+ CD4+ AC	2	1
rs1410600	T	C	T	C	-0.2402	-0.0012	0.4073	0.48581	FALSE	FALSE	FALSE	10	97070694	0.0247	0.954993	3301	RB1	TRUE	1.19812e-19	10	97070694	3408	0.02632	CD39+ CD4+ AC	2	1
rs145557266	G	A	G	A	0.7936	0.084	0.021	0.01899	FALSE	FALSE	FALSE	10	95850055	0.0973	0.389045	3301	RB1	TRUE	2.4581e-18	10	95850055	3408	0.09034	CD39+ CD4+ AC	2	1
rs149951966	C	T	C	T	0.1983	-0.0277	0.1034	0.21082	FALSE	FALSE	FALSE	17	41137136	0.0313	0.380189	3301	RB1	TRUE	4.98896e-06	17	41137136	3408	0.04337	CD39+ CD4+ AC	2	1
rs17091864	G	A	G	A	0.5315	-0.0035	0.0123	0.01846	FALSE	FALSE	FALSE	14	57103379	0.098	0.977237	3301	RB1	TRUE	9.87802e-06	14	57103379	3408	0.1201	CD39+ CD4+ AC	2	1
rs2251521	T	C	T	C	-0.199	-0.0095	0.1021	0.2085	FALSE	FALSE	FALSE	10	109471331	0.0303	0.758578	3301	RB1	TRUE	3.35699e-06	10	109471331	3408	0.04274	CD39+ CD4+ AC	2	1
rs35163827	G	A	G	A	-0.3193	-0.1029	0.0392	0.01811	FALSE	FALSE	FALSE	8	9606332	0.0952	0.281838	3301	RB1	TRUE	7.72592e-06	8	9606332	3408	0.07127	CD39+ CD4+ AC	2	1
rs4321083	A	G	A	G	0.156	0.0243	0.2139	0.25796	FALSE	FALSE	FALSE	13	84031916	0.0287	0.398107	3301	RB1	TRUE	7.07995e-07	13	84031916	3408	0.03139	CD39+ CD4+ AC	2	1
rs57516532	T	C	T	C	0.3142	0.0233	0.0342	0.03618	FALSE	FALSE	FALSE	7	1172869	0.067	0.724436	3301	RB1	TRUE	7.25905e-06	7	1172869	3408	0.06993	CD39+ CD4+ AC	2	1
rs59143200	C	T	C	T	-0.1181	-0.0013	0.4325	0.50812	FALSE	FALSE	FALSE	19	1092511	0.0272	0.954993	3301	RB1	TRUE	5.47596e-06	19	1092511	3408	0.02594	CD39+ CD4+ AC	2	1
rs62421103	T	G	T	G	0.2313	0.0707	0.0712	0.06199	FALSE	FALSE	FALSE	6	113160344	0.0512	0.165959	3301	RB1	TRUE	4.73097e-06	6	113160344	3408	0.05047	CD39+ CD4+ AC	2	1
rs72968495	C	T	C	T	2.034	-0.0498	0.0007	0.01569	FALSE	FALSE	FALSE	6	119638473	0.1019	0.630957	3301	RB1	TRUE	5.36698e-06	6	119638473	3408	0.4463	CD39+ CD4+ AC	2	1
rs74791100	C	T	C	T	0.5331	0.0068	0.0123	0.01164	FALSE	FALSE	FALSE	9	86052403	0.1213	0.954993	3301	RB1	TRUE	5.27995e-06	9	86052403	3408	0.1169	CD39+ CD4+ AC	2	1
rs78027772	A	G	A	G	0.2207	0.0097	0.0848	0.12141	FALSE	FALSE	FALSE	7	126248228	0.0398	0.812831	3301	RB1	TRUE	2.151e-06	7	126248228	3408	0.04649	CD39+ CD4+ AC	2	1
rs8076447	A	G	A	G	0.1441	-0.0263	0.2515	0.18141	FALSE	FALSE	FALSE	17	75229883	0.0324	0.416869	3301	RB1	TRUE	7.47997e-07	17	75229883	3408	0.02906	CD39+ CD4+ AC	2	1
rs821702	G	A	G	A	-0.1393	-0.0028	0.7525	0.64499	FALSE	FALSE	FALSE	10	108095070	0.0257	0.912011	3301	RB1	TRUE	2.07802e-06	10	108095070	3408	0.0293	CD39+ CD4+ AC	2	1
rs10033650	T	G	T	G	0.2734	-0.0164	0.1083	0.07194	FALSE	FALSE	FALSE	4	53954014	0.0485	0.74131	3301	RB1	TRUE	1.60299e-06	4	53954014	1634	0.05678	CD33 on CD33dim HLA DR+ CD11b-	2	1
rs10869456	G	A	G	A	-0.2539	0.0097	0.8767	0.7844	FALSE	FALSE	FALSE	9	77499330	0.0301	0.74131	3301	RB1	TRUE	3.93704e-06	9	77499330	1634	0.05483	CD33 on CD33dim HLA DR+ CD11b-	2	1
rs112807165	G	A	G	A	0.4861	-0.0135	0.0324	0.00947	FALSE	FALSE	FALSE	20	38092873	0.1305	0.912011	3301	RB1	TRUE	4.11898e-06	20	38092873	1634	0.1052	CD33 on CD33dim HLA DR+ CD11b-	2	1
rs113460642	T	C	T	C	0.3152	0.064	0.0725	0.02879	FALSE	FALSE	FALSE	8	66569270	0.0811	0.426581	3301	RB1	TRUE	9.99194e-06	8	66569270	1634	0.07113	CD33 on CD33dim HLA DR+ CD11b-	2	1
rs11720960	C	T	C	T	-0.2641	0.0045	0.1154	0.09224	FALSE	FALSE	FALSE	3	123957942	0.0445	0.912011	3301	RB1	TRUE	4.94698e-06	3	123957942	1634	0.05763	CD33 on CD33dim HLA DR+ CD11b-	2	1
rs138564050	G	A	G	A	-0.2489	-0.0016	0.1209	0.14395	FALSE	FALSE	FALSE	18	2873692	0.0357	0.954993	3301	RB1	TRUE	6.09607e-06	18	2873692	1634	0.05484	CD33 on CD33dim HLA DR+ CD11b-	2	1
rs139876813	T	C	T	C	-0.2801	-0.0181	0.1092	0.12219	FALSE	FALSE	FALSE	17	2689271	0.0405	0.660693	3301	RB1	TRUE	5.837e-07	17	2689271	1634	0.05585	CD33 on CD33dim HLA DR+ CD11b-	2	1
rs1801274	G	A	G	A	-0.261	0.0213	0.3299	0.53257	FALSE	FALSE	FALSE	1	161479745	0.025	0.389045	3301	RB1	TRUE	1.83781e-11	1	161479745	1634	0.03857	CD33 on CD33dim HLA DR+ CD11b-	2	1
rs187981347	T	A	T	A	-0.4994	-0.0167	0.0303	0.03098	FALSE	TRUE	FALSE	5	172080662	0.0758	0.831764	3301	RB1	TRUE	2.16202e-06	5	172080662	1634	0.105	CD33 on CD33dim HLA DR+ CD11b-	2	1
rs35305059	G	A	G	A	0.1619	-0.0018	0.5477	0.42071	FALSE	FALSE	FALSE	12	128658240	0.0262	0.954993	3301	RB1	TRUE	5.66005e-06	12	128658240	1634	0.03555	CD33 on CD33dim HLA DR+ CD11b-	2	1
rs3865444	A	C	A	C	-1.119	-0.0275	0.2121	0.32923	FALSE	FALSE	FALSE	19	51727962	0.0265	0.301995	3301	RB1	TRUE	2.39883e-183	19	51727962	1634	0.03392	CD33 on CD33dim HLA DR+ CD11b-	2	1
rs4442789	T	C	T	C	0.2086	0.0146	0.8048	0.78149	FALSE	FALSE	FALSE	15	98373329	0.0308	0.630957	3301	RB1	TRUE	6.584e-06	15	98373329	1634	0.04613	CD33 on CD33dim HLA DR+ CD11b-	2	1
rs4802858	C	T	C	T	-0.188	-0.0137	0.571	0.55159	FALSE	FALSE	FALSE	19	52253150	0.0256	0.588844	3301	RB1	TRUE	2.06001e-07	19	52253150	1634	0.03603	CD33 on CD33dim HLA DR+ CD11b-	2	1
rs58301181	G	C	G	C	-0.4079	0.0041	0.0872	0.10732	FALSE	TRUE	FALSE	19	52097261	0.0397	0.912011	3301	RB1	TRUE	1.80901e-10	19	52097261	1634	0.06357	CD33 on CD33dim HLA DR+ CD11b-	2	1
rs6100482	G	A	G	A	-0.2023	0.0279	0.2576	0.20694	FALSE	FALSE	FALSE	20	58103645	0.0317	0.380189	3301	RB1	TRUE	5.33495e-07	20	58103645	1634	0.04019	CD33 on CD33dim HLA DR+ CD11b-	2	1
rs73051934	G	A	G	A	-0.6094	-0.1459	0.0278	0.02233	FALSE	FALSE	FALSE	19	48582916	0.0924	0.114815	3301	RB1	TRUE	7.88497e-09	19	48582916	1634	0.105	CD33 on CD33dim HLA DR+ CD11b-	2	1
rs7351079	G	A	G	A	-0.3832	0.0443	0.2708	0.1714	FALSE	FALSE	FALSE	19	51574038	0.0327	0.17378	3301	RB1	TRUE	2.9067e-21	19	51574038	1634	0.03992	CD33 on CD33dim HLA DR+ CD11b-	2	1
rs75216873	G	A	G	A	-0.345	0.0418	0.0621	0.01975	FALSE	FALSE	FALSE	14	53742598	0.0936	0.660693	3301	RB1	TRUE	3.21203e-06	14	53742598	1634	0.07384	CD33 on CD33dim HLA DR+ CD11b-	2	1
rs76647540	T	A	T	A	-0.237	0.0153	0.1359	0.14275	FALSE	TRUE	FALSE	19	51088199	0.0376	0.691831	3301	RB1	TRUE	5.84602e-06	19	51088199	1634	0.05213	CD33 on CD33dim HLA DR+ CD11b-	2	1
rs7798098	T	C	T	C	0.2453	0.023	0.1233	0.13113	FALSE	FALSE	FALSE	7	36494338	0.0372	0.537032	3301	RB1	TRUE	7.44201e-06	7	36494338	1634	0.05456	CD33 on CD33dim HLA DR+ CD11b-	2	1
rs78949787	T	C	T	C	0.2977	-0.0237	0.5535	0.53925	FALSE	FALSE	FALSE	19	51591138	0.0249	0.338844	3301	RB1	TRUE	1.33015e-16	19	51591138	1634	0.03561	CD33 on CD33dim HLA DR+ CD11b-	2	1
rs9493075	A	G	A	G	-0.3934	0.0725	0.0584	0.0866	FALSE	FALSE	FALSE	6	132038487	0.0444	0.102329	3301	RB1	TRUE	1.19399e-06	6	132038487	1634	0.0807	CD33 on CD33dim HLA DR+ CD11b-	2	1
rs10035567	A	T	A	T	-0.1854	0.0426	0.0992	0.04258	FALSE	TRUE	FALSE	5	173005364	0.0622	0.489779	3301	RB1	TRUE	7.03493e-06	5	173005364	3427	0.04119	CM CD8br %CD8br	2	1
rs116515477	G	A	G	A	0.4004	0.0874	0.0239	0.02307	FALSE	FALSE	FALSE	3	68134416	0.0909	0.338844	3301	RB1	TRUE	1.42498e-06	3	68134416	3427	0.0829	CM CD8br %CD8br	2	1
rs116858348	G	T	G	T	0.5202	-0.0619	0.0117	0.03887	FALSE	FALSE	FALSE	10	92780623	0.0661	0.346737	3301	RB1	TRUE	5.19697e-06	10	92780623	3427	0.114	CM CD8br %CD8br	2	1
rs117299036	T	G	T	G	0.5813	-0.0135	0.0099	0.01694	FALSE	FALSE	FALSE	7	17645647	0.0992	0.891251	3301	RB1	TRUE	4.27297e-06	7	17645647	3427	0.1262	CM CD8br %CD8br	2	1
rs11887842	T	C	T	C	-0.1755	0.0764	0.1224	0.08788	FALSE	FALSE	FALSE	2	102839478	0.0441	0.0831764	3301	RB1	TRUE	8.97098e-06	2	102839478	3427	0.03947	CM CD8br %CD8br	2	1
rs13037846	T	C	T	C	-0.2959	0.0925	0.0363	0.02402	FALSE	FALSE	FALSE	20	59379480	0.0806	0.251189	3301	RB1	TRUE	9.04191e-06	20	59379480	3427	0.06656	CM CD8br %CD8br	2	1
rs16878206	G	A	G	A	0.1422	-0.0186	0.1911	0.24986	FALSE	FALSE	FALSE	5	59816794	0.029	0.524807	3301	RB1	TRUE	9.91791e-06	5	59816794	3427	0.03213	CM CD8br %CD8br	2	1
rs16881729	T	C	T	C	0.248	-0.0581	0.0527	0.05012	FALSE	FALSE	FALSE	4	29389538	0.0575	0.30903	3301	RB1	TRUE	8.43995e-06	4	29389538	3427	0.05561	CM CD8br %CD8br	2	1
rs183732116	A	G	A	G	0.3128	0.0212	0.0427	0.08053	FALSE	FALSE	FALSE	2	168003021	0.0449	0.630957	3301	RB1	TRUE	2.79698e-06	2	168003021	3427	0.06665	CM CD8br %CD8br	2	1
rs2040680	C	T	C	T	-0.3202	-0.0248	0.9718	0.93962	FALSE	FALSE	FALSE	7	88785449	0.0551	0.660693	3301	RB1	TRUE	9.90011e-06	7	88785449	3427	0.07234	CM CD8br %CD8br	2	1
rs2123414	G	A	G	A	0.2645	0.017	0.0455	0.06469	FALSE	FALSE	FALSE	10	130834276	0.0508	0.74131	3301	RB1	TRUE	8.66702e-06	10	130834276	3427	0.05938	CM CD8br %CD8br	2	1
rs2424193	G	A	G	A	0.3458	0.0649	0.0308	0.03737	FALSE	FALSE	FALSE	20	18417321	0.0668	0.331131	3301	RB1	TRUE	1.275e-06	20	18417321	3427	0.07126	CM CD8br %CD8br	2	1
rs2713981	G	A	G	A	0.1176	0.0329	0.6526	0.75357	FALSE	FALSE	FALSE	17	70743094	0.029	0.25704	3301	RB1	TRUE	7.00793e-06	17	70743094	3427	0.02613	CM CD8br %CD8br	2	1
rs2840005	C	T	C	T	0.1519	-0.0061	0.1722	0.13511	FALSE	FALSE	FALSE	19	56314899	0.0368	0.870964	3301	RB1	TRUE	2.79402e-06	19	56314899	3427	0.03237	CM CD8br %CD8br	2	1
rs2866112	C	G	C	G	-0.2005	0.0614	0.8971	0.88063	FALSE	TRUE	FALSE	19	54310961	0.0382	0.107152	3301	RB1	TRUE	7.92994e-07	19	54310961	3427	0.04054	CM CD8br %CD8br	2	1
rs350280	G	A	G	A	-0.1208	0.0257	0.4316	0.32945	FALSE	FALSE	FALSE	16	12231997	0.0262	0.323594	3301	RB1	TRUE	2.63998e-06	16	12231997	3427	0.02566	CM CD8br %CD8br	2	1
rs35069110	A	G	A	G	-0.1233	0.0038	0.4613	0.49111	FALSE	FALSE	FALSE	7	157454257	0.0251	0.870964	3301	RB1	TRUE	6.84195e-07	7	157454257	3427	0.02478	CM CD8br %CD8br	2	1
rs35121986	C	T	C	T	0.2568	0.0285	0.0522	0.10295	FALSE	FALSE	FALSE	2	187690214	0.0421	0.501187	3301	RB1	TRUE	9.71404e-06	2	187690214	3427	0.05797	CM CD8br %CD8br	2	1
rs4796089	C	T	C	T	0.1638	0.0267	0.1344	0.08579	FALSE	FALSE	FALSE	17	33814758	0.0447	0.549541	3301	RB1	TRUE	8.97202e-06	17	33814758	3427	0.03683	CM CD8br %CD8br	2	1
rs4868220	G	A	G	A	-0.113	0.0101	0.5455	0.40624	FALSE	FALSE	FALSE	5	172266325	0.0252	0.691831	3301	RB1	TRUE	4.617e-06	5	172266325	3427	0.02463	CM CD8br %CD8br	2	1
rs541367304	A	G	A	G	-1.186	-0.1375	0.0032	0.02386	FALSE	FALSE	FALSE	1	198283058	0.0918	0.134896	3301	RB1	TRUE	4.94504e-06	1	198283058	3427	0.2593	CM CD8br %CD8br	2	1
rs55699240	C	G	C	G	-0.16	0.045	0.1936	0.26231	FALSE	TRUE	FALSE	2	113838725	0.0283	0.112202	3301	RB1	TRUE	5.48997e-07	2	113838725	3427	0.03188	CM CD8br %CD8br	2	1
rs62037700	T	G	T	G	-0.1237	0.0663	0.3115	0.10004	FALSE	FALSE	FALSE	16	12102157	0.0407	0.102329	3301	RB1	TRUE	4.76398e-06	16	12102157	3427	0.02699	CM CD8br %CD8br	2	1
rs62047982	T	C	T	C	-0.1224	-0.0087	0.4721	0.29001	FALSE	FALSE	FALSE	16	53154832	0.0288	0.758578	3301	RB1	TRUE	8.97904e-07	16	53154832	3427	0.02487	CM CD8br %CD8br	2	1
rs62463257	T	C	T	C	-0.1193	0.015	0.5225	0.6316	FALSE	FALSE	FALSE	7	71923809	0.0258	0.562341	3301	RB1	TRUE	2.02899e-06	7	71923809	3427	0.02506	CM CD8br %CD8br	2	1
rs6558408	A	G	A	G	-0.1456	-0.024	0.8039	0.61642	FALSE	FALSE	FALSE	8	145033734	0.0263	0.363078	3301	RB1	TRUE	4.07202e-06	8	145033734	3427	0.03155	CM CD8br %CD8br	2	1
rs66550246	G	A	G	A	-0.1351	0.005	0.2454	0.19053	FALSE	FALSE	FALSE	3	159822228	0.0345	0.891251	3301	RB1	TRUE	4.67401e-06	3	159822228	3427	0.02946	CM CD8br %CD8br	2	1
rs67145759	G	A	G	A	-0.1373	-0.0208	0.2305	0.19037	FALSE	FALSE	FALSE	2	38902624	0.0315	0.512861	3301	RB1	TRUE	4.13e-06	2	38902624	3427	0.02976	CM CD8br %CD8br	2	1
rs75518360	T	C	T	C	0.4829	-0.1353	0.0177	0.01459	FALSE	FALSE	FALSE	1	14881805	0.1045	0.194984	3301	RB1	TRUE	3.176e-07	1	14881805	3427	0.09427	CM CD8br %CD8br	2	1
rs78719136	G	A	G	A	-0.3411	-0.0178	0.0279	0.01663	FALSE	FALSE	FALSE	14	21355951	0.0989	0.851138	3301	RB1	TRUE	6.78907e-06	14	21355951	3427	0.07568	CM CD8br %CD8br	2	1
rs78845536	G	T	G	T	0.3273	0.0903	0.0321	0.0291	FALSE	FALSE	FALSE	9	10866626	0.0774	0.245471	3301	RB1	TRUE	4.26796e-06	9	10866626	3427	0.07107	CM CD8br %CD8br	2	1
rs10036919	A	G	A	G	-0.129	0.0146	0.3392	0.30362	FALSE	FALSE	FALSE	5	160219464	0.027	0.588844	3301	RB1	TRUE	1.28499e-06	5	160219464	3614	0.02659	CD64 on CD14- CD16+ monocyte	2	1
rs11065979	T	C	T	C	0.1181	-0.0209	0.4691	0.43765	FALSE	FALSE	FALSE	12	112059557	0.0249	0.398107	3301	RB1	TRUE	4.43302e-06	12	112059557	3614	0.0257	CD64 on CD14- CD16+ monocyte	2	1
rs111279951	A	C	A	C	0.3	0.0379	0.0418	0.05102	FALSE	FALSE	FALSE	5	18068020	0.0585	0.512861	3301	RB1	TRUE	2.323e-06	5	18068020	3614	0.06342	CD64 on CD14- CD16+ monocyte	2	1
rs1138358	C	A	C	A	0.142	-0.0412	0.2286	0.25988	FALSE	FALSE	FALSE	15	80263345	0.0278	0.138038	3301	RB1	TRUE	1.75501e-06	15	80263345	3614	0.02965	CD64 on CD14- CD16+ monocyte	2	1
rs115383270	A	G	A	G	0.2927	-0.0368	0.1699	0.07556	FALSE	FALSE	FALSE	1	161531340	0.0486	0.446684	3301	RB1	TRUE	1.80801e-18	1	161531340	3614	0.0332	CD64 on CD14- CD16+ monocyte	2	1
rs117283705	A	G	A	G	0.5584	-0.144	0.0104	0.01196	FALSE	FALSE	FALSE	6	102881264	0.1274	0.25704	3301	RB1	TRUE	5.96005e-06	6	102881264	3614	0.1231	CD64 on CD14- CD16+ monocyte	2	1
rs117446496	G	A	G	A	-0.2712	-0.0799	0.043	0.06308	FALSE	FALSE	FALSE	17	78773924	0.0517	0.123027	3301	RB1	TRUE	5.54102e-06	17	78773924	3614	0.05961	CD64 on CD14- CD16+ monocyte	2	1
rs11772145	A	C	A	C	-0.1849	0.0036	0.1054	0.13563	FALSE	FALSE	FALSE	7	67584032	0.0378	0.933254	3301	RB1	TRUE	4.77705e-06	7	67584032	3614	0.04036	CD64 on CD14- CD16+ monocyte	2	1
rs13161932	G	A	G	A	-0.2119	0.0136	0.0742	0.20925	FALSE	FALSE	FALSE	5	42074341	0.0317	0.660693	3301	RB1	TRUE	8.55993e-06	5	42074341	3614	0.04753	CD64 on CD14- CD16+ monocyte	2	1
rs1333255	A	G	A	G	-0.1577	-0.0751	0.1467	0.09705	FALSE	FALSE	FALSE	13	94844743	0.0416	0.0707946	3301	RB1	TRUE	7.92903e-06	13	94844743	3614	0.03525	CD64 on CD14- CD16+ monocyte	2	1
rs146963227	A	G	A	G	-0.4704	0.2278	0.0149	0.00906	FALSE	FALSE	FALSE	4	17530633	0.1416	0.107152	3301	RB1	TRUE	3.73904e-06	4	17530633	3614	0.1015	CD64 on CD14- CD16+ monocyte	2	1
rs150145799	C	T	C	T	0.2869	0.0356	0.1328	0.10166	FALSE	FALSE	FALSE	1	149738590	0.0447	0.426581	3301	RB1	TRUE	2.35776e-14	1	149738590	3614	0.03746	CD64 on CD14- CD16+ monocyte	2	1
rs150375532	A	G	A	G	1.124	-0.0218	0.0026	0.00983	FALSE	FALSE	FALSE	1	38146353	0.1358	0.870964	3301	RB1	TRUE	4.86396e-06	1	38146353	3614	0.2456	CD64 on CD14- CD16+ monocyte	2	1
rs1932805	T	C	T	C	0.2052	-0.0165	0.8915	0.8739	FALSE	FALSE	FALSE	13	82498699	0.0371	0.660693	3301	RB1	TRUE	2.49299e-07	13	82498699	3614	0.0397	CD64 on CD14- CD16+ monocyte	2	1
rs2197098	C	T	C	T	-0.1495	-0.0433	0.7954	0.83226	FALSE	FALSE	FALSE	2	154685822	0.0337	0.199526	3301	RB1	TRUE	1.15499e-06	2	154685822	3614	0.0307	CD64 on CD14- CD16+ monocyte	2	1
rs34710782	C	T	C	T	0.1506	-0.0224	0.1969	0.22854	FALSE	FALSE	FALSE	1	11903241	0.03	0.457088	3301	RB1	TRUE	1.92101e-06	1	11903241	3614	0.03159	CD64 on CD14- CD16+ monocyte	2	1
rs35944461	T	C	T	C	0.198	0.0643	0.0952	0.24508	FALSE	FALSE	FALSE	8	990572	0.0291	0.0269153	3301	RB1	TRUE	3.97796e-06	8	990572	3614	0.04286	CD64 on CD14- CD16+ monocyte	2	1
rs74970695	A	T	A	T	0.2212	-0.0616	0.0844	0.06066	FALSE	TRUE	FALSE	12	27651592	0.0581	0.288403	3301	RB1	TRUE	1.20401e-06	12	27651592	3614	0.04548	CD64 on CD14- CD16+ monocyte	2	1
rs9467953	T	C	T	C	-0.1206	0.0232	0.5491	0.32795	FALSE	FALSE	FALSE	6	26965804	0.0262	0.371535	3301	RB1	TRUE	4.67197e-06	6	26965804	3614	0.02631	CD64 on CD14- CD16+ monocyte	2	1
rs947853	T	C	T	C	0.1222	0.0568	0.6187	0.51625	FALSE	FALSE	FALSE	11	70567194	0.0253	0.0245471	3301	RB1	TRUE	2.37898e-06	11	70567194	3614	0.02586	CD64 on CD14- CD16+ monocyte	2	1
rs10040068	T	C	T	C	0.1888	-0.0032	0.7453	0.7233	FALSE	FALSE	FALSE	5	17802169	0.0278	0.912011	3301	RB1	TRUE	9.99194e-06	5	17802169	1555	0.04261	CD33 on basophil	2	1
rs114475810	A	G	A	G	-2.111	0.1497	0.0013	0.02344	FALSE	FALSE	FALSE	19	36056431	0.09	0.0954993	3301	RB1	TRUE	6.35199e-06	19	36056431	1555	0.4661	CD33 on basophil	2	1
rs117140964	T	C	T	C	0.4057	0.1256	0.0444	0.03689	FALSE	FALSE	FALSE	10	101609403	0.0676	0.0630957	3301	RB1	TRUE	4.77101e-06	10	101609403	1555	0.08837	CD33 on basophil	2	1
rs1836704	C	A	C	A	-0.1775	-0.0068	0.3029	0.29933	FALSE	FALSE	FALSE	4	30413400	0.0268	0.794328	3301	RB1	TRUE	9.17191e-06	4	30413400	1555	0.03988	CD33 on basophil	2	1
rs4567661	C	A	C	A	-0.1841	-0.0004	0.318	0.36133	FALSE	FALSE	FALSE	15	38786114	0.0263	0.977237	3301	RB1	TRUE	3.804e-06	15	38786114	1555	0.03969	CD33 on basophil	2	1
rs462331	T	A	T	A	-0.2264	-0.0032	0.1588	0.1856	FALSE	TRUE	FALSE	16	83832299	0.0328	0.912011	3301	RB1	TRUE	9.75102e-06	16	83832299	1555	0.05102	CD33 on basophil	2	1
rs548194341	G	C	G	C	-2.21	0.1304	0.0013	0.00984	FALSE	TRUE	FALSE	17	9130998	0.1302	0.316228	3301	RB1	TRUE	3.92699e-06	17	9130998	1555	0.4772	CD33 on basophil	2	1
rs56043070	A	G	A	G	0.4881	-0.032	0.0566	0.06998	FALSE	FALSE	FALSE	1	247719769	0.0472	0.501187	3301	RB1	TRUE	6.29593e-10	1	247719769	1555	0.07845	CD33 on basophil	2	1
rs57883729	A	C	A	C	-0.6872	0.0269	0.0135	0.03904	FALSE	FALSE	FALSE	2	162100169	0.0643	0.676083	3301	RB1	TRUE	5.36599e-06	2	162100169	1555	0.1505	CD33 on basophil	2	1
rs58337014	A	C	A	C	-0.4142	0.0012	0.0392	0.14036	FALSE	FALSE	FALSE	10	53354043	0.0358	0.977237	3301	RB1	TRUE	8.39305e-06	10	53354043	1555	0.09267	CD33 on basophil	2	1
rs58483275	T	C	T	C	0.5176	0.0404	0.0733	0.01535	FALSE	FALSE	FALSE	19	51868443	0.1108	0.707946	3301	RB1	TRUE	1.32892e-12	19	51868443	1555	0.07238	CD33 on basophil	2	1
rs6974483	A	T	A	T	0.1895	-0.0258	0.3154	0.28118	FALSE	TRUE	FALSE	7	52705752	0.0273	0.346737	3301	RB1	TRUE	3.15798e-06	7	52705752	1555	0.04051	CD33 on basophil	2	1
rs6979650	A	G	A	G	0.4393	0.0597	0.036	0.04277	FALSE	FALSE	FALSE	7	36536896	0.0624	0.338844	3301	RB1	TRUE	8.15793e-06	7	36536896	1555	0.09814	CD33 on basophil	2	1
rs7245846	A	G	A	G	-1.131	-0.0337	0.1939	0.36025	FALSE	FALSE	FALSE	19	51731176	0.0261	0.194984	3301	RB1	TRUE	1.81134e-150	19	51731176	1555	0.03861	CD33 on basophil	2	1
rs72640540	A	G	A	G	-2.857	0.0513	0.0006	0.06677	FALSE	FALSE	FALSE	4	67038487	0.0513	0.316228	3301	RB1	TRUE	9.94604e-06	4	67038487	1555	0.6446	CD33 on basophil	2	1
rs7351079	G	A	G	A	-0.3642	0.0443	0.2579	0.1714	FALSE	FALSE	FALSE	19	51574038	0.0327	0.17378	3301	RB1	TRUE	1.39991e-17	19	51574038	1555	0.04217	CD33 on basophil	2	1
rs75773078	A	G	A	G	-0.4918	-0.0969	0.0707	0.0856	FALSE	FALSE	FALSE	19	51742145	0.0461	0.0354813	3301	RB1	TRUE	4.52898e-12	19	51742145	1555	0.07051	CD33 on basophil	2	1
rs77635331	T	C	T	C	-0.3018	0.0993	0.0987	0.0281	FALSE	FALSE	FALSE	16	8691661	0.0745	0.18197	3301	RB1	TRUE	7.83195e-07	16	8691661	1555	0.06084	CD33 on basophil	2	1
rs79349965	C	G	C	G	0.3012	0.117	0.082	0.03513	FALSE	TRUE	FALSE	1	248009263	0.0674	0.0831764	3301	RB1	TRUE	7.17794e-06	1	248009263	1555	0.06688	CD33 on basophil	2	1
rs79377141	A	G	A	G	0.3421	0.0512	0.2006	0.10586	FALSE	FALSE	FALSE	19	51538952	0.0438	0.239883	3301	RB1	TRUE	1.26386e-13	19	51538952	1555	0.04576	CD33 on basophil	2	1
rs8069226	T	C	T	C	0.165	-0.0187	0.5122	0.53263	FALSE	FALSE	FALSE	17	8938562	0.0247	0.446684	3301	RB1	TRUE	6.97397e-06	17	8938562	1555	0.03658	CD33 on basophil	2	1
rs10040274	A	G	A	G	0.132	0.0188	0.2685	0.16287	FALSE	FALSE	FALSE	5	114822737	0.0342	0.588844	3301	RB1	TRUE	1.064e-06	5	114822737	3652	0.02702	CD4+ AC	2	1
rs10051472	C	G	C	G	0.1181	-0.0076	0.3493	0.38344	FALSE	TRUE	FALSE	5	79563530	0.0261	0.776247	3301	RB1	TRUE	5.38505e-06	5	79563530	3652	0.02592	CD4+ AC	2	1
rs117563350	G	A	G	A	-0.324	0.0609	0.0312	0.01159	FALSE	FALSE	FALSE	6	151699396	0.1168	0.60256	3301	RB1	TRUE	3.12399e-06	6	151699396	3652	0.06938	CD4+ AC	2	1
rs137903114	C	T	C	T	-0.9366	0.0185	0.004	0.02604	FALSE	FALSE	FALSE	11	130770585	0.0785	0.812831	3301	RB1	TRUE	8.72107e-07	11	130770585	3652	0.1901	CD4+ AC	2	1
rs143021470	G	C	G	C	1.633	0.0278	0.001	0.01025	FALSE	TRUE	FALSE	6	81026437	0.1336	0.831764	3301	RB1	TRUE	5.58406e-06	6	81026437	3652	0.359	CD4+ AC	2	1
rs1849876	C	T	C	T	0.1324	-0.0163	0.7529	0.7429	FALSE	FALSE	FALSE	22	45611053	0.0286	0.562341	3301	RB1	TRUE	1.81301e-06	22	45611053	3652	0.02769	CD4+ AC	2	1
rs28578320	C	T	C	T	0.1133	-0.029	0.3482	0.2979	FALSE	FALSE	FALSE	15	96213772	0.0273	0.288403	3301	RB1	TRUE	9.7771e-06	15	96213772	3652	0.02558	CD4+ AC	2	1
rs2972073	C	T	C	T	0.1612	0.0237	0.8612	0.7737	FALSE	FALSE	FALSE	2	55293730	0.0298	0.426581	3301	RB1	TRUE	7.86104e-06	2	55293730	3652	0.03603	CD4+ AC	2	1
rs3129891	A	G	A	G	-0.1631	0.007	0.2249	0.20541	FALSE	FALSE	FALSE	6	32415080	0.0305	0.812831	3301	RB1	TRUE	2.32097e-06	6	32415080	3652	0.03448	CD4+ AC	2	1
rs3184504	C	T	C	T	-0.1838	0.0476	0.5305	0.51716	FALSE	FALSE	FALSE	12	111884608	0.0246	0.0524807	3301	RB1	TRUE	7.66126e-12	12	111884608	3652	0.02676	CD4+ AC	2	1
rs3211602	A	G	A	G	-1.654	-0.1117	0.0012	0.01262	FALSE	FALSE	FALSE	12	58147219	0.1106	0.30903	3301	RB1	TRUE	3.879e-06	12	58147219	3652	0.3577	CD4+ AC	2	1
rs414743	A	G	A	G	0.1352	-0.0415	0.2367	0.28884	FALSE	FALSE	FALSE	21	46512075	0.0278	0.134896	3301	RB1	TRUE	3.73001e-06	21	46512075	3652	0.02918	CD4+ AC	2	1
rs4425753	G	C	G	C	0.1776	-0.0349	0.1247	0.12471	FALSE	TRUE	FALSE	8	15369837	0.0382	0.363078	3301	RB1	TRUE	2.13501e-06	8	15369837	3652	0.0374	CD4+ AC	2	1
rs61935579	A	G	A	G	-0.2776	0.0746	0.0412	0.049	FALSE	FALSE	FALSE	12	60195749	0.0604	0.218776	3301	RB1	TRUE	4.87899e-06	12	60195749	3652	0.06065	CD4+ AC	2	1
rs7162344	A	G	A	G	-0.1136	-0.0255	0.4295	0.34458	FALSE	FALSE	FALSE	15	26030485	0.027	0.346737	3301	RB1	TRUE	3.37101e-06	15	26030485	3652	0.02442	CD4+ AC	2	1
rs72960548	C	T	C	T	0.2456	-0.0212	0.073	0.05869	FALSE	FALSE	FALSE	6	127873865	0.0531	0.691831	3301	RB1	TRUE	4.341e-07	6	127873865	3652	0.04852	CD4+ AC	2	1
rs73132830	A	G	A	G	0.1352	0.0144	0.2054	0.28989	FALSE	FALSE	FALSE	7	55936249	0.0273	0.60256	3301	RB1	TRUE	7.93597e-06	7	55936249	3652	0.03023	CD4+ AC	2	1
rs7537437	A	G	A	G	-0.1404	0.0092	0.1785	0.23712	FALSE	FALSE	FALSE	1	39439538	0.0292	0.758578	3301	RB1	TRUE	9.06901e-06	1	39439538	3652	0.03159	CD4+ AC	2	1
rs75494288	A	T	A	T	-0.3345	-0.0332	0.0305	0.02339	FALSE	TRUE	FALSE	2	59985834	0.0855	0.691831	3301	RB1	TRUE	6.4e-06	2	59985834	3652	0.07401	CD4+ AC	2	1
rs75697875	G	C	G	C	0.2783	0.1227	0.0439	0.06007	FALSE	TRUE	FALSE	1	23233895	0.0581	0.0346737	3301	RB1	TRUE	3.80803e-06	1	23233895	3652	0.06013	CD4+ AC	2	1
rs78628680	G	A	G	A	0.3565	0.0362	0.0245	0.01125	FALSE	FALSE	FALSE	10	114300633	0.1184	0.758578	3301	RB1	TRUE	9.37692e-06	10	114300633	3652	0.08034	CD4+ AC	2	1
rs905461	C	A	C	A	0.1209	0.0041	0.7223	0.70956	FALSE	FALSE	FALSE	3	104884917	0.028	0.891251	3301	RB1	TRUE	9.48702e-06	3	104884917	3652	0.02726	CD4+ AC	2	1
rs9271772	A	G	A	G	0.1877	-0.0172	0.774	0.82407	FALSE	FALSE	FALSE	6	32594275	0.0329	0.60256	3301	RB1	TRUE	1.006e-07	6	32594275	3652	0.03517	CD4+ AC	2	1
rs10040274	A	G	A	G	0.1212	0.0188	0.2684	0.16287	FALSE	FALSE	FALSE	5	114822737	0.0342	0.588844	3301	RB1	TRUE	8.59607e-06	5	114822737	3653	0.02719	Lymphocyte AC	2	1
rs10410390	C	T	C	T	0.1125	0.0797	0.5865	0.56833	FALSE	FALSE	FALSE	19	54603419	0.0263	0.00245471	3301	RB1	TRUE	7.13493e-06	19	54603419	3653	0.02503	Lymphocyte AC	2	1
rs112839163	A	T	A	T	-0.5037	0.0376	0.0131	0.02676	FALSE	TRUE	FALSE	20	14708666	0.079	0.630957	3301	RB1	TRUE	7.69502e-07	20	14708666	3653	0.1017	Lymphocyte AC	2	1
rs115885535	C	G	C	G	-0.8695	-0.0303	0.0038	0.03121	FALSE	TRUE	FALSE	4	99705681	0.0802	0.707946	3301	RB1	TRUE	9.75506e-06	4	99705681	3653	0.1963	Lymphocyte AC	2	1
rs11702153	T	C	T	C	0.1591	-0.0228	0.4347	0.32887	FALSE	FALSE	FALSE	21	14911701	0.0266	0.389045	3301	RB1	TRUE	5.75997e-06	21	14911701	3653	0.03503	Lymphocyte AC	2	1
rs117336432	T	C	T	C	-1.537	-0.1174	0.0011	0.02007	FALSE	FALSE	FALSE	20	62523193	0.0931	0.20893	3301	RB1	TRUE	4.70695e-06	20	62523193	3653	0.3352	Lymphocyte AC	2	1
rs11850806	G	T	G	T	-0.6792	-0.0881	0.0083	0.02046	FALSE	FALSE	FALSE	14	78669137	0.0883	0.316228	3301	RB1	TRUE	2.34299e-07	14	78669137	3653	0.1311	Lymphocyte AC	2	1
rs12417637	G	A	G	A	0.1866	0.0889	0.1068	0.1072	FALSE	FALSE	FALSE	11	128303735	0.0428	0.0380189	3301	RB1	TRUE	3.85097e-06	11	128303735	3653	0.04033	Lymphocyte AC	2	1
rs142551447	G	C	G	C	0.2811	0.0652	0.0387	0.02458	FALSE	TRUE	FALSE	16	28203694	0.0846	0.436516	3301	RB1	TRUE	8.66303e-06	16	28203694	3653	0.06311	Lymphocyte AC	2	1
rs17824379	G	A	G	A	-1.046	0.0906	0.0027	0.02336	FALSE	FALSE	FALSE	3	5810961	0.0941	0.338844	3301	RB1	TRUE	4.02903e-06	3	5810961	3653	0.2266	Lymphocyte AC	2	1
rs2797531	A	G	A	G	0.1303	0.009	0.7446	0.8251	FALSE	FALSE	FALSE	1	111173494	0.0331	0.776247	3301	RB1	TRUE	5.87706e-06	1	111173494	3653	0.02871	Lymphocyte AC	2	1
rs55802874	G	A	G	A	0.1317	0.008	0.2275	0.27826	FALSE	FALSE	FALSE	7	55923072	0.0278	0.776247	3301	RB1	TRUE	8.15493e-06	7	55923072	3653	0.02947	Lymphocyte AC	2	1
rs597808	G	A	G	A	-0.1543	0.0449	0.5363	0.51793	FALSE	FALSE	FALSE	12	111973358	0.0248	0.0691831	3301	RB1	TRUE	9.39399e-09	12	111973358	3653	0.02682	Lymphocyte AC	2	1
rs6942586	A	G	A	G	-0.1163	0.0071	0.6393	0.58283	FALSE	FALSE	FALSE	7	36530276	0.027	0.794328	3301	RB1	TRUE	5.96499e-06	7	36530276	3653	0.02565	Lymphocyte AC	2	1
rs72960548	C	T	C	T	0.2319	-0.0212	0.073	0.05869	FALSE	FALSE	FALSE	6	127873865	0.0531	0.691831	3301	RB1	TRUE	2.073e-06	6	127873865	3653	0.04877	Lymphocyte AC	2	1
rs7302662	C	T	C	T	-0.4219	0.0546	0.017	0.02047	FALSE	FALSE	FALSE	12	129172288	0.0885	0.537032	3301	RB1	TRUE	6.74202e-06	12	129172288	3653	0.09359	Lymphocyte AC	2	1
rs79508330	T	C	T	C	-0.3326	-0.075	0.0281	0.01976	FALSE	FALSE	FALSE	16	86445957	0.0894	0.398107	3301	RB1	TRUE	4.71303e-06	16	86445957	3653	0.07255	Lymphocyte AC	2	1
rs9271629	A	C	A	C	0.1945	-0.0142	0.7416	0.82456	FALSE	FALSE	FALSE	6	32591976	0.0329	0.660693	3301	RB1	TRUE	1.646e-08	6	32591976	3653	0.03437	Lymphocyte AC	2	1
rs941767	G	A	G	A	-0.1772	-0.0408	0.8901	0.87985	FALSE	FALSE	FALSE	14	91864872	0.0389	0.295121	3301	RB1	TRUE	6.11195e-06	14	91864872	3653	0.03912	Lymphocyte AC	2	1
rs10042327	A	G	A	G	0.233	-0.0204	0.0613	0.06738	FALSE	FALSE	FALSE	5	58278611	0.0503	0.691831	3301	RB1	TRUE	7.40491e-06	5	58278611	3656	0.05192	Naive-mature B cell AC	2	1
rs115150472	T	C	T	C	2.627	-0.0294	0.0004	0.01536	FALSE	FALSE	FALSE	5	146138788	0.1018	0.776247	3301	RB1	TRUE	5.91398e-06	5	146138788	3656	0.579	Naive-mature B cell AC	2	1
rs117344365	A	G	A	G	-0.4129	-0.1121	0.0178	0.0144	FALSE	FALSE	FALSE	10	33779474	0.1078	0.295121	3301	RB1	TRUE	8.12905e-06	10	33779474	3656	0.09241	Naive-mature B cell AC	2	1
rs12799241	A	G	A	G	0.138	0.0475	0.2619	0.23497	FALSE	FALSE	FALSE	11	119980729	0.0297	0.109648	3301	RB1	TRUE	9.06797e-07	11	119980729	3656	0.02805	Naive-mature B cell AC	2	1
rs139077655	T	C	T	C	-0.1159	-0.013	0.382	0.46079	FALSE	FALSE	FALSE	2	132741527	0.0256	0.616595	3301	RB1	TRUE	4.36697e-06	2	132741527	3656	0.02519	Naive-mature B cell AC	2	1
rs143176410	C	G	C	G	1.819	-0.1318	0.001	0.01431	FALSE	TRUE	FALSE	16	84305239	0.104	0.204174	3301	RB1	TRUE	7.65297e-06	16	84305239	3656	0.4058	Naive-mature B cell AC	2	1
rs17056318	C	T	C	T	-0.2366	0.003	0.081	0.07828	FALSE	FALSE	FALSE	5	158285953	0.0453	0.954993	3301	RB1	TRUE	2.36499e-07	5	158285953	3656	0.0457	Naive-mature B cell AC	2	1
rs189761842	T	C	T	C	0.7902	-0.0022	0.0055	0.02736	FALSE	FALSE	FALSE	10	125485345	0.0786	0.977237	3301	RB1	TRUE	3.91796e-06	10	125485345	3656	0.1709	Naive-mature B cell AC	2	1
rs2286599	A	G	A	G	0.1183	0.0303	0.32	0.13797	FALSE	FALSE	FALSE	12	6499533	0.037	0.416869	3301	RB1	TRUE	8.96004e-06	12	6499533	3656	0.0266	Naive-mature B cell AC	2	1
rs2390504	A	G	A	G	-0.2668	-0.0497	0.0486	0.21558	FALSE	FALSE	FALSE	7	21321670	0.0303	0.1	3301	RB1	TRUE	3.51002e-06	7	21321670	3656	0.05743	Naive-mature B cell AC	2	1
rs2395904	G	T	G	T	-0.1445	-0.0353	0.2657	0.27367	FALSE	FALSE	FALSE	8	130617819	0.0282	0.20893	3301	RB1	TRUE	1.74e-07	8	130617819	3656	0.02761	Naive-mature B cell AC	2	1
rs283340	C	T	C	T	0.1251	-0.0005	0.5621	0.54858	FALSE	FALSE	FALSE	8	70193536	0.0267	0.977237	3301	RB1	TRUE	4.59505e-07	8	70193536	3656	0.02477	Naive-mature B cell AC	2	1
rs34764986	C	T	C	T	-0.2347	-0.1808	0.0699	0.03015	FALSE	FALSE	FALSE	20	59926554	0.0737	0.0141254	3301	RB1	TRUE	1.08201e-06	20	59926554	3656	0.04805	Naive-mature B cell AC	2	1
rs35607968	T	C	T	C	0.1584	-0.008	0.1536	0.18266	FALSE	FALSE	FALSE	7	67653879	0.0319	0.794328	3301	RB1	TRUE	3.71304e-06	7	67653879	3656	0.03419	Naive-mature B cell AC	2	1
rs3811215	T	G	T	G	-0.1229	0.0213	0.3032	0.2492	FALSE	FALSE	FALSE	14	22954777	0.0279	0.446684	3301	RB1	TRUE	5.33495e-06	14	22954777	3656	0.02697	Naive-mature B cell AC	2	1
rs58114937	G	A	G	A	0.1702	-0.0565	0.1302	0.06275	FALSE	FALSE	FALSE	12	67638132	0.0529	0.288403	3301	RB1	TRUE	2.84499e-06	12	67638132	3656	0.0363	Naive-mature B cell AC	2	1
rs62115322	G	C	G	C	0.1382	-0.05	0.2083	0.13039	FALSE	TRUE	FALSE	19	53848484	0.0371	0.177828	3301	RB1	TRUE	3.31002e-06	19	53848484	3656	0.02968	Naive-mature B cell AC	2	1
rs76263497	A	G	A	G	-0.1886	0.0188	0.0989	0.16067	FALSE	FALSE	FALSE	15	60878804	0.0329	0.562341	3301	RB1	TRUE	5.33703e-06	15	60878804	3656	0.04138	Naive-mature B cell AC	2	1
rs76981518	T	C	T	C	-0.2134	-0.017	0.0744	0.03737	FALSE	FALSE	FALSE	4	152777207	0.0708	0.812831	3301	RB1	TRUE	6.00897e-06	4	152777207	3656	0.04708	Naive-mature B cell AC	2	1
rs77983244	A	G	A	G	-0.3088	0.0259	0.0325	0.09162	FALSE	FALSE	FALSE	17	7316027	0.0449	0.562341	3301	RB1	TRUE	4.341e-06	17	7316027	3656	0.06711	Naive-mature B cell AC	2	1
rs9354413	C	T	C	T	0.1232	0.086	0.2964	0.27591	FALSE	FALSE	FALSE	6	67039330	0.0288	0.00281838	3301	RB1	TRUE	7.29794e-06	6	67039330	3656	0.02743	Naive-mature B cell AC	2	1
rs9564767	G	A	G	A	-0.1163	0.0286	0.6075	0.52312	FALSE	FALSE	FALSE	13	71534535	0.025	0.251189	3301	RB1	TRUE	3.62602e-06	13	71534535	3656	0.02507	Naive-mature B cell AC	2	1
rs10042722	C	G	C	G	-0.1264	-0.01	0.3827	0.30866	FALSE	TRUE	FALSE	5	67121250	0.0271	0.707946	3301	RB1	TRUE	7.10003e-06	5	67121250	2919	0.02809	CD3 on CD28- CD8br	2	1
rs10280171	C	T	C	T	-0.5408	0.0722	0.013	0.08758	FALSE	FALSE	FALSE	7	155971101	0.0451	0.109648	3301	RB1	TRUE	2.89701e-06	7	155971101	2919	0.1154	CD3 on CD28- CD8br	2	1
rs10861453	G	A	G	A	-0.1298	0.0207	0.4459	0.47348	FALSE	FALSE	FALSE	12	105931980	0.0255	0.416869	3301	RB1	TRUE	3.15697e-06	12	105931980	2919	0.0278	CD3 on CD28- CD8br	2	1
rs12570957	A	C	A	C	0.1445	-0.0195	0.2681	0.4076	FALSE	FALSE	FALSE	10	101981274	0.0249	0.436516	3301	RB1	TRUE	2.88098e-06	10	101981274	2919	0.03082	CD3 on CD28- CD8br	2	1
rs141566851	A	G	A	G	-0.5188	0.0054	0.0149	0.01176	FALSE	FALSE	FALSE	3	170163167	0.1178	0.954993	3301	RB1	TRUE	5.04104e-06	3	170163167	2919	0.1135	CD3 on CD28- CD8br	2	1
rs143007860	T	A	T	A	0.2933	0.0838	0.0486	0.01353	FALSE	TRUE	FALSE	7	13007100	0.1132	0.457088	3301	RB1	TRUE	5.91494e-06	7	13007100	2919	0.06464	CD3 on CD28- CD8br	2	1
rs1542545	C	T	C	T	-0.1677	0.0402	0.8126	0.60001	FALSE	FALSE	FALSE	4	189530591	0.0268	0.134896	3301	RB1	TRUE	2.90998e-06	4	189530591	2919	0.03579	CD3 on CD28- CD8br	2	1
rs28620385	C	T	C	T	0.14	-0.0039	0.3114	0.27782	FALSE	FALSE	FALSE	21	46488731	0.0276	0.891251	3301	RB1	TRUE	1.66598e-06	21	46488731	2919	0.02917	CD3 on CD28- CD8br	2	1
rs2988279	A	G	A	G	0.2396	0.0488	0.4849	0.41073	FALSE	FALSE	FALSE	1	167419839	0.0251	0.0524807	3301	RB1	TRUE	1.75388e-18	1	167419839	2919	0.02713	CD3 on CD28- CD8br	2	1
rs4689428	G	C	G	C	-0.186	-0.0185	0.2052	0.30798	FALSE	TRUE	FALSE	4	6388191	0.0275	0.501187	3301	RB1	TRUE	4.21396e-08	4	6388191	2919	0.03384	CD3 on CD28- CD8br	2	1
rs59837469	C	G	C	G	0.3624	0.0398	0.0331	0.07846	FALSE	TRUE	FALSE	5	169629818	0.0491	0.416869	3301	RB1	TRUE	2.40602e-06	5	169629818	2919	0.0767	CD3 on CD28- CD8br	2	1
rs6120663	A	C	A	C	-0.1254	0.0134	0.4726	0.4359	FALSE	FALSE	FALSE	20	33081906	0.0251	0.588844	3301	RB1	TRUE	4.67703e-06	20	33081906	2919	0.02733	CD3 on CD28- CD8br	2	1
rs62293633	G	C	G	C	0.2552	0.0174	0.0558	0.0767	FALSE	TRUE	FALSE	3	163557077	0.0476	0.707946	3301	RB1	TRUE	8.42093e-06	3	163557077	2919	0.05718	CD3 on CD28- CD8br	2	1
rs62574602	C	T	C	T	-0.5914	-0.1001	0.0104	0.02469	FALSE	FALSE	FALSE	9	96839069	0.0883	0.25704	3301	RB1	TRUE	9.7389e-06	9	96839069	2919	0.1335	CD3 on CD28- CD8br	2	1
rs6564225	C	A	C	A	-0.1551	0.0111	0.2062	0.20176	FALSE	FALSE	FALSE	16	75229833	0.0319	0.724436	3301	RB1	TRUE	8.16507e-06	16	75229833	2919	0.0347	CD3 on CD28- CD8br	2	1
rs72975607	A	G	A	G	0.2633	-0.0381	0.0572	0.0545	FALSE	FALSE	FALSE	11	103167130	0.0546	0.489779	3301	RB1	TRUE	6.40398e-06	11	103167130	2919	0.05824	CD3 on CD28- CD8br	2	1
rs7334537	C	G	C	G	-0.1418	0.0103	0.2335	0.26446	FALSE	TRUE	FALSE	13	76014918	0.0278	0.707946	3301	RB1	TRUE	9.75596e-06	13	76014918	2919	0.03201	CD3 on CD28- CD8br	2	1
rs77294768	A	G	A	G	-0.188	0.0328	0.1264	0.09199	FALSE	FALSE	FALSE	1	6861035	0.0432	0.446684	3301	RB1	TRUE	5.59397e-06	1	6861035	2919	0.04133	CD3 on CD28- CD8br	2	1
rs947505	G	A	G	A	0.2201	0.0412	0.9046	0.85361	FALSE	FALSE	FALSE	1	173302097	0.0368	0.263027	3301	RB1	TRUE	3.55001e-06	1	173302097	2919	0.04738	CD3 on CD28- CD8br	2	1
rs10042952	A	C	A	C	-0.1577	0.0634	0.1366	0.08754	FALSE	FALSE	FALSE	5	67196963	0.0438	0.147911	3301	RB1	TRUE	7.24703e-06	5	67196963	3592	0.03509	CD27 on CD20- CD38-	2	1
rs10740344	T	C	T	C	-0.1301	0.0122	0.7394	0.6478	FALSE	FALSE	FALSE	10	72155840	0.0264	0.645654	3301	RB1	TRUE	1.52999e-06	10	72155840	3592	0.02703	CD27 on CD20- CD38-	2	1
rs10763431	C	T	C	T	0.1126	-0.0425	0.6356	0.6085	FALSE	FALSE	FALSE	10	58623676	0.0254	0.0933254	3301	RB1	TRUE	7.07701e-06	10	58623676	3592	0.02504	CD27 on CD20- CD38-	2	1
rs113532966	C	T	C	T	0.1937	-0.0169	0.0846	0.05788	FALSE	FALSE	FALSE	2	50627626	0.054	0.758578	3301	RB1	TRUE	4.86598e-06	2	50627626	3592	0.04232	CD27 on CD20- CD38-	2	1
rs115412883	G	A	G	A	0.6043	-0.1008	0.0088	0.0126	FALSE	FALSE	FALSE	3	26147574	0.1124	0.371535	3301	RB1	TRUE	9.96805e-06	3	26147574	3592	0.1366	CD27 on CD20- CD38-	2	1
rs118135815	G	A	G	A	1.931	0.0555	0.001	0.01228	FALSE	FALSE	FALSE	7	146514190	0.1245	0.660693	3301	RB1	TRUE	2.84001e-06	7	146514190	3592	0.4117	CD27 on CD20- CD38-	2	1
rs139998	C	T	C	T	-0.121	-0.0108	0.2739	0.19407	FALSE	FALSE	FALSE	22	36862501	0.0316	0.724436	3301	RB1	TRUE	5.40194e-06	22	36862501	3592	0.02655	CD27 on CD20- CD38-	2	1
rs147153707	A	G	A	G	0.5283	-0.1154	0.0129	0.01101	FALSE	FALSE	FALSE	9	31165407	0.1352	0.389045	3301	RB1	TRUE	1.64399e-06	9	31165407	3592	0.11	CD27 on CD20- CD38-	2	1
rs147680281	T	C	T	C	2.007	0.0268	0.0008	0.01894	FALSE	FALSE	FALSE	5	127113029	0.0976	0.776247	3301	RB1	TRUE	4.92096e-06	5	127113029	3592	0.4386	CD27 on CD20- CD38-	2	1
rs1785249	T	C	T	C	-0.1234	-0.0244	0.38	0.39102	FALSE	FALSE	FALSE	18	3362511	0.0267	0.363078	3301	RB1	TRUE	5.08604e-07	18	3362511	3592	0.02452	CD27 on CD20- CD38-	2	1
rs2024568	C	T	C	T	-0.118	0.0332	0.636	0.75607	FALSE	FALSE	FALSE	20	44732089	0.0287	0.245471	3301	RB1	TRUE	2.488e-06	20	44732089	3592	0.02501	CD27 on CD20- CD38-	2	1
rs4578504	G	C	G	C	-0.1364	-0.0137	0.77	0.75349	FALSE	TRUE	FALSE	13	27510490	0.0287	0.630957	3301	RB1	TRUE	2.60801e-06	13	27510490	3592	0.02898	CD27 on CD20- CD38-	2	1
rs61566441	T	C	T	C	0.1244	-0.0161	0.2848	0.20058	FALSE	FALSE	FALSE	3	155044125	0.032	0.616595	3301	RB1	TRUE	3.95003e-06	3	155044125	3592	0.02693	CD27 on CD20- CD38-	2	1
rs7007180	G	T	G	T	0.1322	-0.0153	0.7354	0.6301	FALSE	FALSE	FALSE	8	6947493	0.0262	0.562341	3301	RB1	TRUE	4.60999e-06	8	6947493	3592	0.0288	CD27 on CD20- CD38-	2	1
rs7114298	G	A	G	A	-0.1221	-0.0637	0.7206	0.65675	FALSE	FALSE	FALSE	11	65582028	0.0257	0.0131826	3301	RB1	TRUE	6.08597e-06	11	65582028	3592	0.02695	CD27 on CD20- CD38-	2	1
rs74432706	T	C	T	C	0.3494	0.0231	0.0245	0.05747	FALSE	FALSE	FALSE	2	197887417	0.0543	0.676083	3301	RB1	TRUE	5.23299e-06	2	197887417	3592	0.0766	CD27 on CD20- CD38-	2	1
rs74551235	A	G	A	G	-0.2031	-0.002	0.0899	0.1025	FALSE	FALSE	FALSE	6	150575442	0.0419	0.954993	3301	RB1	TRUE	1.15001e-06	6	150575442	3592	0.04168	CD27 on CD20- CD38-	2	1
rs8072367	C	T	C	T	-0.1944	-0.0414	0.0869	0.10825	FALSE	FALSE	FALSE	17	75901729	0.0397	0.295121	3301	RB1	TRUE	5.05801e-06	17	75901729	3592	0.04255	CD27 on CD20- CD38-	2	1
rs909973	G	A	G	A	0.4996	-0.0373	0.0131	0.02572	FALSE	FALSE	FALSE	1	40901979	0.0781	0.630957	3301	RB1	TRUE	2.80498e-06	1	40901979	3592	0.1065	CD27 on CD20- CD38-	2	1
rs10044521	T	G	T	G	0.5764	-0.0439	0.0118	0.03492	FALSE	FALSE	FALSE	5	116035707	0.0742	0.549541	3301	RB1	TRUE	8.91395e-06	5	116035707	2920	0.1295	CD4 on CD39+ activated Treg	2	1
rs10130428	G	A	G	A	-0.2431	0.0665	0.0651	0.16817	FALSE	FALSE	FALSE	14	95659768	0.0336	0.047863	3301	RB1	TRUE	9.32395e-06	14	95659768	2920	0.05476	CD4 on CD39+ activated Treg	2	1
rs11200863	A	G	A	G	-0.1689	-0.0034	0.1666	0.09644	FALSE	FALSE	FALSE	10	85875791	0.0419	0.933254	3301	RB1	TRUE	4.61998e-06	10	85875791	2920	0.03679	CD4 on CD39+ activated Treg	2	1
rs11615628	A	G	A	G	-0.2062	0.0124	0.2466	0.31158	FALSE	FALSE	FALSE	12	6903631	0.0266	0.645654	3301	RB1	TRUE	5.4853e-11	12	6903631	2920	0.03133	CD4 on CD39+ activated Treg	2	1
rs116421623	T	G	T	G	-0.6839	0.0639	0.0089	0.02315	FALSE	FALSE	FALSE	8	119192827	0.083	0.436516	3301	RB1	TRUE	2.88602e-06	8	119192827	2920	0.1459	CD4 on CD39+ activated Treg	2	1
rs12404655	G	A	G	A	-0.1494	-0.0085	0.244	0.22984	FALSE	FALSE	FALSE	1	20943195	0.0297	0.776247	3301	RB1	TRUE	2.5e-06	1	20943195	2920	0.03167	CD4 on CD39+ activated Treg	2	1
rs13127505	T	C	T	C	-0.2318	-0.025	0.0717	0.12124	FALSE	FALSE	FALSE	4	141880770	0.0408	0.537032	3301	RB1	TRUE	9.83309e-06	4	141880770	2920	0.05235	CD4 on CD39+ activated Treg	2	1
rs1385611	C	T	C	T	-0.3158	-0.3213	0.9604	0.9872	FALSE	FALSE	FALSE	1	207221409	0.1106	0.00363078	3301	RB1	TRUE	6.95392e-06	1	207221409	2920	0.07014	CD4 on CD39+ activated Treg	2	1
rs149080865	A	T	A	T	0.4756	0.0547	0.0164	0.00928	FALSE	TRUE	FALSE	8	80655797	0.1415	0.691831	3301	RB1	TRUE	7.77607e-06	8	80655797	2920	0.1062	CD4 on CD39+ activated Treg	2	1
rs1625485	C	A	C	A	0.1528	-0.0079	0.4955	0.53757	FALSE	FALSE	FALSE	6	29894389	0.0269	0.776247	3301	RB1	TRUE	1.242e-06	6	29894389	2920	0.03146	CD4 on CD39+ activated Treg	2	1
rs183012056	C	G	C	G	0.237	-0.1527	0.0733	0.01138	FALSE	TRUE	FALSE	4	4711458	0.1325	0.251189	3301	RB1	TRUE	7.72894e-06	4	4711458	2920	0.05289	CD4 on CD39+ activated Treg	2	1
rs189810664	T	C	T	C	2.32	0.0784	0.0007	0.01695	FALSE	FALSE	FALSE	9	97001952	0.0975	0.416869	3301	RB1	TRUE	4.72705e-06	9	97001952	2920	0.5059	CD4 on CD39+ activated Treg	2	1
rs221124	A	G	A	G	-0.214	0.0271	0.1046	0.04533	FALSE	FALSE	FALSE	7	28969250	0.0599	0.645654	3301	RB1	TRUE	1.93999e-06	7	28969250	2920	0.04487	CD4 on CD39+ activated Treg	2	1
rs2253487	A	G	A	G	0.2209	0.011	0.4719	0.40724	FALSE	FALSE	FALSE	6	31249127	0.025	0.660693	3301	RB1	TRUE	1.42298e-13	6	31249127	2920	0.02974	CD4 on CD39+ activated Treg	2	1
rs3757517	C	T	C	T	0.1866	0.0062	0.1212	0.15641	FALSE	FALSE	FALSE	7	8242803	0.035	0.851138	3301	RB1	TRUE	9.20005e-06	7	8242803	2920	0.042	CD4 on CD39+ activated Treg	2	1
rs4127403	A	G	A	G	-0.2529	0.0211	0.0616	0.0538	FALSE	FALSE	FALSE	18	6988423	0.0558	0.707946	3301	RB1	TRUE	5.57494e-06	18	6988423	2920	0.05558	CD4 on CD39+ activated Treg	2	1
rs61954768	G	T	G	T	0.2391	0.0102	0.0846	0.07333	FALSE	FALSE	FALSE	13	54907331	0.0516	0.851138	3301	RB1	TRUE	1.80901e-06	13	54907331	2920	0.04999	CD4 on CD39+ activated Treg	2	1
rs67057217	A	G	A	G	0.4459	0.1129	0.0187	0.03826	FALSE	FALSE	FALSE	8	74255588	0.065	0.0831764	3301	RB1	TRUE	7.43807e-06	8	74255588	2920	0.09934	CD4 on CD39+ activated Treg	2	1
rs7095711	A	G	A	G	0.1921	-0.0006	0.8805	0.85233	FALSE	FALSE	FALSE	10	8507223	0.0348	0.977237	3301	RB1	TRUE	5.76196e-06	10	8507223	2920	0.04229	CD4 on CD39+ activated Treg	2	1
rs71420675	A	G	A	G	0.3983	-0.1148	0.0274	0.02368	FALSE	FALSE	FALSE	2	196049654	0.0956	0.229087	3301	RB1	TRUE	9.34394e-06	2	196049654	2920	0.08971	CD4 on CD39+ activated Treg	2	1
rs73084602	A	G	A	G	0.42	0.042	0.0236	0.14701	FALSE	FALSE	FALSE	12	22956864	0.0391	0.281838	3301	RB1	TRUE	2.57798e-06	12	22956864	2920	0.08915	CD4 on CD39+ activated Treg	2	1
rs73205076	T	C	T	C	-0.753	-0.1046	0.0074	0.03662	FALSE	FALSE	FALSE	3	126057162	0.0712	0.141254	3301	RB1	TRUE	6.35594e-06	3	126057162	2920	0.1665	CD4 on CD39+ activated Treg	2	1
rs73457945	G	A	G	A	-0.5368	0.1591	0.0134	0.01252	FALSE	FALSE	FALSE	11	21414632	0.1128	0.158489	3301	RB1	TRUE	6.718e-06	11	21414632	2920	0.119	CD4 on CD39+ activated Treg	2	1
rs9263475	G	A	G	A	0.2029	0.0283	0.4865	0.19751	FALSE	FALSE	FALSE	6	31050348	0.031	0.363078	3301	RB1	TRUE	9.61391e-12	6	31050348	2920	0.02967	CD4 on CD39+ activated Treg	2	1
rs10044521	T	G	T	G	0.5917	-0.0439	0.0118	0.03492	FALSE	FALSE	FALSE	5	116035707	0.0742	0.549541	3301	RB1	TRUE	5.12897e-06	5	116035707	2920	0.1295	CD4 on CD39+ secreting Treg	2	1
rs10819527	C	G	C	G	0.158	-0.0007	0.2104	0.23082	FALSE	TRUE	FALSE	9	132242279	0.0294	0.977237	3301	RB1	TRUE	2.08401e-06	9	132242279	2920	0.03323	CD4 on CD39+ secreting Treg	2	1
rs10882655	A	G	A	G	-0.2945	-0.0013	0.5276	0.4546	FALSE	FALSE	FALSE	10	97474371	0.0248	0.954993	3301	RB1	TRUE	7.84332e-28	10	97474371	2920	0.02665	CD4 on CD39+ secreting Treg	2	1
rs11584259	C	G	C	G	0.1692	0	0.1651	0.17687	FALSE	TRUE	FALSE	1	22732386	0.0323	1	3301	RB1	TRUE	3.87498e-06	1	22732386	2920	0.03656	CD4 on CD39+ secreting Treg	2	1
rs115907820	C	T	C	T	0.5043	0.0251	0.0166	0.01697	FALSE	FALSE	FALSE	7	37068759	0.0969	0.794328	3301	RB1	TRUE	1.81501e-06	7	37068759	2920	0.1054	CD4 on CD39+ secreting Treg	2	1
rs11610038	T	G	T	G	-0.5329	0.0824	0.0128	0.02499	FALSE	FALSE	FALSE	12	4770669	0.0804	0.301995	3301	RB1	TRUE	6.74202e-06	12	4770669	2920	0.1182	CD4 on CD39+ secreting Treg	2	1
rs116694668	A	T	A	T	-2.068	0.0576	0.001	0.00929	FALSE	TRUE	FALSE	5	57174385	0.1324	0.660693	3301	RB1	TRUE	1.77399e-06	5	57174385	2920	0.4319	CD4 on CD39+ secreting Treg	2	1
rs117458836	A	G	A	G	0.5108	0.0708	0.0187	0.01595	FALSE	FALSE	FALSE	10	96773382	0.1066	0.501187	3301	RB1	TRUE	1.02301e-06	10	96773382	2920	0.1043	CD4 on CD39+ secreting Treg	2	1
rs12778618	C	T	C	T	0.3488	0.169	0.0457	0.02295	FALSE	FALSE	FALSE	10	95633120	0.0951	0.0758578	3301	RB1	TRUE	1.29101e-07	10	95633120	2920	0.06589	CD4 on CD39+ secreting Treg	2	1
rs136883	T	C	T	C	0.1498	-0.036	0.3598	0.37069	FALSE	FALSE	FALSE	22	45040462	0.026	0.165959	3301	RB1	TRUE	1.333e-07	22	45040462	2920	0.02832	CD4 on CD39+ secreting Treg	2	1
rs139059955	T	C	T	C	-2.03	-0.1162	0.0009	0.01516	FALSE	FALSE	FALSE	13	53615745	0.1035	0.263027	3301	RB1	TRUE	7.67096e-06	13	53615745	2920	0.4529	CD4 on CD39+ secreting Treg	2	1
rs149080865	A	T	A	T	0.491	0.0547	0.0164	0.00928	FALSE	TRUE	FALSE	8	80655797	0.1415	0.691831	3301	RB1	TRUE	4.21202e-06	8	80655797	2920	0.1065	CD4 on CD39+ secreting Treg	2	1
rs41266967	T	C	T	C	-0.7854	-0.0836	0.0063	0.01693	FALSE	FALSE	FALSE	2	241529785	0.097	0.389045	3301	RB1	TRUE	8.64609e-06	2	241529785	2920	0.1762	CD4 on CD39+ secreting Treg	2	1
rs446663	C	A	C	A	-0.1511	0.0043	0.801	0.86287	FALSE	FALSE	FALSE	16	77670157	0.037	0.912011	3301	RB1	TRUE	8.46603e-06	16	77670157	2920	0.03387	CD4 on CD39+ secreting Treg	2	1
rs55877972	G	T	G	T	0.5081	-0.1276	0.0166	0.02648	FALSE	FALSE	FALSE	14	94754259	0.0773	0.1	3301	RB1	TRUE	1.96698e-06	14	94754259	2920	0.1066	CD4 on CD39+ secreting Treg	2	1
rs62568944	A	G	A	G	0.1684	0.0238	0.1825	0.16902	FALSE	FALSE	FALSE	9	87813612	0.0353	0.501187	3301	RB1	TRUE	3.26798e-06	9	87813612	2920	0.03612	CD4 on CD39+ secreting Treg	2	1
rs7072664	A	G	A	G	-0.1342	0.0286	0.4548	0.42527	FALSE	FALSE	FALSE	10	126759321	0.0252	0.25704	3301	RB1	TRUE	1.17701e-06	10	126759321	2920	0.02756	CD4 on CD39+ secreting Treg	2	1
rs71644931	G	A	G	A	0.5165	0.0039	0.0144	0.054	FALSE	FALSE	FALSE	1	238537221	0.0568	0.954993	3301	RB1	TRUE	6.51703e-06	1	238537221	2920	0.1143	CD4 on CD39+ secreting Treg	2	1
rs73053728	G	A	G	A	-0.1553	0.0121	0.2414	0.31462	FALSE	FALSE	FALSE	12	6896546	0.0266	0.645654	3301	RB1	TRUE	9.53103e-07	12	6896546	2920	0.03161	CD4 on CD39+ secreting Treg	2	1
rs80014012	C	A	C	A	-0.2259	0.0035	0.1051	0.07871	FALSE	FALSE	FALSE	10	86318511	0.0472	0.933254	3301	RB1	TRUE	4.71498e-07	10	86318511	2920	0.04474	CD4 on CD39+ secreting Treg	2	1
rs9263475	G	A	G	A	0.2076	0.0283	0.4865	0.19751	FALSE	FALSE	FALSE	6	31050348	0.031	0.363078	3301	RB1	TRUE	1.11096e-12	6	31050348	2920	0.02905	CD4 on CD39+ secreting Treg	2	1
rs9265953	G	A	G	A	-0.173	-0.0036	0.4796	0.53701	FALSE	FALSE	FALSE	6	31315312	0.025	0.891251	3301	RB1	TRUE	2.73099e-09	6	31315312	2920	0.029	CD4 on CD39+ secreting Treg	2	1
rs1004687	T	G	T	G	-0.1628	-0.0047	0.4572	0.34751	FALSE	FALSE	FALSE	3	103810095	0.0267	0.851138	3301	RB1	TRUE	3.02197e-06	3	103810095	1635	0.03474	CD45 on lymphocyte	2	1
rs113430136	T	C	T	C	-0.5328	0.0477	0.0229	0.0828	FALSE	FALSE	FALSE	1	204258208	0.0476	0.316228	3301	RB1	TRUE	8.81698e-06	1	204258208	1635	0.1195	CD45 on lymphocyte	2	1
rs11696662	T	C	T	C	0.2795	-0.0482	0.0972	0.06434	FALSE	FALSE	FALSE	20	39790435	0.0501	0.338844	3301	RB1	TRUE	2.56201e-06	20	39790435	1635	0.05921	CD45 on lymphocyte	2	1
rs11706901	G	C	G	C	0.2224	-0.012	0.8459	0.77607	FALSE	TRUE	FALSE	3	10663917	0.0309	0.691831	3301	RB1	TRUE	4.35602e-06	3	10663917	1635	0.04826	CD45 on lymphocyte	2	1
rs117772551	T	C	T	C	-0.3833	-0.0356	0.0498	0.05538	FALSE	FALSE	FALSE	10	56075362	0.0553	0.524807	3301	RB1	TRUE	3.98896e-06	10	56075362	1635	0.08282	CD45 on lymphocyte	2	1
rs138535375	T	G	T	G	-0.9674	0.0815	0.0076	0.01238	FALSE	FALSE	FALSE	18	22152471	0.1225	0.501187	3301	RB1	TRUE	2.31398e-06	18	22152471	1635	0.204	CD45 on lymphocyte	2	1
rs145947216	T	C	T	C	-0.4199	-0.0444	0.0401	0.02439	FALSE	FALSE	FALSE	2	38596674	0.0929	0.630957	3301	RB1	TRUE	8.26209e-06	2	38596674	1635	0.09388	CD45 on lymphocyte	2	1
rs150795	G	A	G	A	0.1744	-0.0301	0.4526	0.43793	FALSE	FALSE	FALSE	21	43462379	0.0252	0.229087	3301	RB1	TRUE	1.66598e-06	21	43462379	1635	0.03627	CD45 on lymphocyte	2	1
rs1553663	C	T	C	T	-0.1999	0.0387	0.7994	0.7665	FALSE	FALSE	FALSE	4	55280100	0.0292	0.186209	3301	RB1	TRUE	7.89896e-06	4	55280100	1635	0.04461	CD45 on lymphocyte	2	1
rs1660269	G	A	G	A	0.1659	-0.0261	0.3829	0.38758	FALSE	FALSE	FALSE	18	62549208	0.0279	0.354813	3301	RB1	TRUE	6.41298e-06	18	62549208	1635	0.03665	CD45 on lymphocyte	2	1
rs282088	A	G	A	G	-0.2756	-0.0366	0.8713	0.91354	FALSE	FALSE	FALSE	6	154260029	0.0449	0.416869	3301	RB1	TRUE	3.26197e-07	6	154260029	1635	0.05373	CD45 on lymphocyte	2	1
rs368565398	A	T	A	T	0.7271	0.0197	0.0202	0.08907	FALSE	TRUE	FALSE	16	89952846	0.0445	0.660693	3301	RB1	TRUE	6.25706e-08	16	89952846	1635	0.1337	CD45 on lymphocyte	2	1
rs74789069	G	A	G	A	-0.4889	0.1112	0.0284	0.01366	FALSE	FALSE	FALSE	12	130989861	0.1156	0.338844	3301	RB1	TRUE	3.89601e-06	12	130989861	1635	0.1055	CD45 on lymphocyte	2	1
rs77704135	G	A	G	A	0.4592	0.0989	0.0385	0.01055	FALSE	FALSE	FALSE	6	26293012	0.1284	0.436516	3301	RB1	TRUE	1.91602e-06	6	26293012	1635	0.09608	CD45 on lymphocyte	2	1
rs79267062	C	T	C	T	0.3387	0.1495	0.0743	0.03498	FALSE	FALSE	FALSE	6	26176010	0.0688	0.0295121	3301	RB1	TRUE	2.014e-06	6	26176010	1635	0.07102	CD45 on lymphocyte	2	1
rs9559563	C	T	C	T	-0.168	0.0254	0.5731	0.5987	FALSE	FALSE	FALSE	13	110000129	0.0252	0.316228	3301	RB1	TRUE	3.86999e-06	13	110000129	1635	0.03624	CD45 on lymphocyte	2	1
rs9567870	T	A	T	A	0.3158	-0.0408	0.0697	0.10566	FALSE	TRUE	FALSE	13	48040480	0.0418	0.331131	3301	RB1	TRUE	7.45693e-06	13	48040480	1635	0.07026	CD45 on lymphocyte	2	1
rs10047088	C	T	C	T	0.1915	-0.106	0.8832	0.95075	FALSE	FALSE	FALSE	1	228004140	0.062	0.0870964	3301	RB1	TRUE	3.378e-06	1	228004140	3060	0.04113	CD4 on HLA DR+ CD4+	2	1
rs10179730	A	G	A	G	0.1972	0.0267	0.8972	0.86766	FALSE	FALSE	FALSE	2	188410351	0.0364	0.467735	3301	RB1	TRUE	8.83405e-06	2	188410351	3060	0.04429	CD4 on HLA DR+ CD4+	2	1
rs10517576	C	T	C	T	0.578	-0.0032	0.0109	0.03494	FALSE	FALSE	FALSE	4	154561623	0.0722	0.954993	3301	RB1	TRUE	3.46402e-06	4	154561623	3060	0.1243	CD4 on HLA DR+ CD4+	2	1
rs10518646	T	C	T	C	0.5055	0.0333	0.0141	0.02904	FALSE	FALSE	FALSE	1	81127816	0.0744	0.660693	3301	RB1	TRUE	8.82308e-06	1	81127816	3060	0.1135	CD4 on HLA DR+ CD4+	2	1
rs10946649	T	C	T	C	0.2637	-0.0396	0.0632	0.03123	FALSE	FALSE	FALSE	6	23957018	0.0739	0.588844	3301	RB1	TRUE	1.78599e-06	6	23957018	3060	0.0551	CD4 on HLA DR+ CD4+	2	1
rs11614716	G	T	G	T	-0.1537	0.0109	0.2485	0.3112	FALSE	FALSE	FALSE	12	6904146	0.0267	0.676083	3301	RB1	TRUE	6.827e-07	12	6904146	3060	0.03089	CD4 on HLA DR+ CD4+	2	1
rs11929631	A	T	A	T	-0.2687	0.0552	0.0525	0.14538	FALSE	TRUE	FALSE	3	164980538	0.0369	0.134896	3301	RB1	TRUE	5.91698e-06	3	164980538	3060	0.05922	CD4 on HLA DR+ CD4+	2	1
rs12684941	G	A	G	A	-0.1207	-0.0008	0.4683	0.39539	FALSE	FALSE	FALSE	9	37654930	0.0251	0.977237	3301	RB1	TRUE	6.03601e-06	9	37654930	3060	0.02664	CD4 on HLA DR+ CD4+	2	1
rs13316780	C	T	C	T	0.5642	-0.0048	0.0119	0.0267	FALSE	FALSE	FALSE	3	108851829	0.0766	0.954993	3301	RB1	TRUE	4.72204e-06	3	108851829	3060	0.1231	CD4 on HLA DR+ CD4+	2	1
rs17002700	G	T	G	T	0.1481	-0.0062	0.2028	0.16448	FALSE	FALSE	FALSE	4	78417537	0.034	0.851138	3301	RB1	TRUE	7.86502e-06	4	78417537	3060	0.03309	CD4 on HLA DR+ CD4+	2	1
rs17088862	A	T	A	T	0.409	0.0215	0.0224	0.05084	FALSE	TRUE	FALSE	8	22835142	0.0578	0.707946	3301	RB1	TRUE	5.54e-06	8	22835142	3060	0.08986	CD4 on HLA DR+ CD4+	2	1
rs184989157	T	C	T	C	-0.3183	0.0162	0.0364	0.01904	FALSE	FALSE	FALSE	4	4214108	0.102	0.870964	3301	RB1	TRUE	8.91497e-06	4	4214108	3060	0.07154	CD4 on HLA DR+ CD4+	2	1
rs2524081	C	G	C	G	0.156	0.01	0.3253	0.13461	FALSE	TRUE	FALSE	6	31242083	0.0364	0.776247	3301	RB1	TRUE	5.868e-07	6	31242083	3060	0.03115	CD4 on HLA DR+ CD4+	2	1
rs35032648	C	T	C	T	0.1191	-0.0099	0.5542	0.43891	FALSE	FALSE	FALSE	5	3225418	0.0251	0.691831	3301	RB1	TRUE	7.43807e-06	5	3225418	3060	0.02653	CD4 on HLA DR+ CD4+	2	1
rs35996890	T	A	T	A	0.124	0.0229	0.3467	0.33598	FALSE	TRUE	FALSE	15	50180635	0.026	0.380189	3301	RB1	TRUE	9.81703e-06	15	50180635	3060	0.02799	CD4 on HLA DR+ CD4+	2	1
rs4371876	A	G	A	G	0.1831	-0.0065	0.4923	0.34751	FALSE	FALSE	FALSE	6	31067550	0.026	0.794328	3301	RB1	TRUE	1.98802e-10	6	31067550	3060	0.02869	CD4 on HLA DR+ CD4+	2	1
rs72822577	A	T	A	T	0.7293	0.281	0.0067	0.01597	FALSE	TRUE	FALSE	10	97168100	0.1015	0.00562341	3301	RB1	TRUE	7.69609e-06	10	97168100	3060	0.1627	CD4 on HLA DR+ CD4+	2	1
rs75036101	A	T	A	T	-0.2521	-0.0166	0.0605	0.04997	FALSE	TRUE	FALSE	16	66348814	0.0572	0.776247	3301	RB1	TRUE	9.89191e-06	16	66348814	3060	0.05694	CD4 on HLA DR+ CD4+	2	1
rs75559970	T	G	T	G	0.5299	-0.0084	0.0167	0.02576	FALSE	FALSE	FALSE	10	100518962	0.0789	0.912011	3301	RB1	TRUE	5.32905e-07	10	100518962	3060	0.1055	CD4 on HLA DR+ CD4+	2	1
rs7819104	T	A	T	A	-0.1403	-0.0369	0.2402	0.20463	FALSE	TRUE	FALSE	8	121748105	0.0319	0.245471	3301	RB1	TRUE	9.37109e-06	8	121748105	3060	0.0316	CD4 on HLA DR+ CD4+	2	1
rs9357097	T	C	T	C	0.1669	0.032	0.476	0.24515	FALSE	FALSE	FALSE	6	30285121	0.0286	0.263027	3301	RB1	TRUE	2.57199e-09	6	30285121	3060	0.02793	CD4 on HLA DR+ CD4+	2	1
rs10047347	T	C	T	C	0.117	-0.0163	0.4197	0.34074	FALSE	FALSE	FALSE	10	26741516	0.0263	0.537032	3301	RB1	TRUE	4.78498e-06	10	26741516	3657	0.02555	CD20 on unsw mem	2	1
rs11205970	T	A	T	A	0.1723	-0.0193	0.1373	0.23388	FALSE	TRUE	FALSE	1	53008441	0.0295	0.512861	3301	RB1	TRUE	5.07797e-06	1	53008441	3657	0.03772	CD20 on unsw mem	2	1
rs112405902	A	G	A	G	0.2604	0.1191	0.1069	0.02865	FALSE	FALSE	FALSE	6	31809504	0.0734	0.104713	3301	RB1	TRUE	1.74699e-08	6	31809504	3657	0.0461	CD20 on unsw mem	2	1
rs12460030	C	T	C	T	-0.2489	0.0475	0.9445	0.96792	FALSE	FALSE	FALSE	19	3361489	0.0704	0.501187	3301	RB1	TRUE	3.84902e-06	19	3361489	3657	0.05379	CD20 on unsw mem	2	1
rs12554596	G	A	G	A	-0.1329	0.0409	0.3891	0.21194	FALSE	FALSE	FALSE	9	37002142	0.03	0.17378	3301	RB1	TRUE	1.91699e-07	9	37002142	3657	0.02547	CD20 on unsw mem	2	1
rs13133046	G	A	G	A	-0.3755	0.0386	0.0245	0.0924	FALSE	FALSE	FALSE	4	23393356	0.0436	0.380189	3301	RB1	TRUE	1.38401e-06	4	23393356	3657	0.07765	CD20 on unsw mem	2	1
rs149312070	T	C	T	C	1.036	-0.0485	0.003	0.01122	FALSE	FALSE	FALSE	10	132155649	0.1305	0.707946	3301	RB1	TRUE	8.62402e-06	10	132155649	3657	0.2325	CD20 on unsw mem	2	1
rs149695230	G	T	G	T	0.1869	0.0316	0.1079	0.07365	FALSE	FALSE	FALSE	11	60288804	0.0484	0.512861	3301	RB1	TRUE	3.31398e-06	11	60288804	3657	0.04012	CD20 on unsw mem	2	1
rs182220218	G	A	G	A	-2.625	0.0104	0.0005	0.01114	FALSE	FALSE	FALSE	10	75422693	0.1264	0.933254	3301	RB1	TRUE	5.54294e-06	10	75422693	3657	0.5769	CD20 on unsw mem	2	1
rs2114442	T	C	T	C	0.1119	-0.0042	0.5751	0.42026	FALSE	FALSE	FALSE	4	100832060	0.0249	0.870964	3301	RB1	TRUE	8.23607e-06	4	100832060	3657	0.02506	CD20 on unsw mem	2	1
rs233495	T	C	T	C	-0.1166	0.0093	0.5585	0.51955	FALSE	FALSE	FALSE	6	14806317	0.0247	0.707946	3301	RB1	TRUE	2.53303e-06	6	14806317	3657	0.02474	CD20 on unsw mem	2	1
rs2523761	G	A	G	A	0.2051	-0.014	0.1628	0.1995	FALSE	FALSE	FALSE	6	29818726	0.0309	0.645654	3301	RB1	TRUE	3.97704e-07	6	29818726	3657	0.04038	CD20 on unsw mem	2	1
rs28572463	C	G	C	G	0.2569	0.1439	0.1081	0.01833	FALSE	TRUE	FALSE	6	31209854	0.0918	0.11749	3301	RB1	TRUE	6.22702e-08	6	31209854	3657	0.04736	CD20 on unsw mem	2	1
rs4447195	T	C	T	C	-0.2525	0.0493	0.0982	0.08634	FALSE	FALSE	FALSE	11	60249734	0.0438	0.263027	3301	RB1	TRUE	1.45301e-09	11	60249734	3657	0.04163	CD20 on unsw mem	2	1
rs62340965	A	T	A	T	-0.1451	0.0158	0.2158	0.13784	FALSE	TRUE	FALSE	4	190508875	0.0358	0.660693	3301	RB1	TRUE	3.64401e-06	4	190508875	3657	0.03129	CD20 on unsw mem	2	1
rs6459417	T	C	T	C	0.2282	0.0156	0.8737	0.9112	FALSE	FALSE	FALSE	6	15858996	0.0431	0.724436	3301	RB1	TRUE	7.24803e-10	6	15858996	3657	0.03694	CD20 on unsw mem	2	1
rs6509428	T	C	T	C	-0.2404	0.0034	0.2323	0.2388	FALSE	FALSE	FALSE	19	49853881	0.029	0.912011	3301	RB1	TRUE	2.09218e-16	19	49853881	3657	0.02912	CD20 on unsw mem	2	1
rs75146873	C	G	C	G	0.1888	0.0679	0.0991	0.05229	FALSE	TRUE	FALSE	19	50953211	0.0576	0.239883	3301	RB1	TRUE	6.83392e-06	19	50953211	3657	0.04191	CD20 on unsw mem	2	1
rs77330263	T	C	T	C	0.538	0.2002	0.0113	0.02158	FALSE	FALSE	FALSE	6	149134235	0.093	0.0316228	3301	RB1	TRUE	3.38197e-06	6	149134235	3657	0.1156	CD20 on unsw mem	2	1
rs77612075	T	C	T	C	0.3517	0.0397	0.0293	0.06648	FALSE	FALSE	FALSE	5	162820460	0.0506	0.436516	3301	RB1	TRUE	9.46194e-07	5	162820460	3657	0.07161	CD20 on unsw mem	2	1
rs78398983	A	G	A	G	1.716	0.0319	0.0011	0.0137	FALSE	FALSE	FALSE	22	32864978	0.1199	0.794328	3301	RB1	TRUE	2.84197e-06	22	32864978	3657	0.366	CD20 on unsw mem	2	1
rs9310657	G	T	G	T	0.1311	0.0424	0.7637	0.72794	FALSE	FALSE	FALSE	3	21797575	0.0279	0.128825	3301	RB1	TRUE	4.581e-06	3	21797575	3657	0.02856	CD20 on unsw mem	2	1
rs10765088	A	G	A	G	-0.1198	-0.0395	0.5103	0.32951	FALSE	FALSE	FALSE	10	133336906	0.026	0.128825	3301	RB1	TRUE	8.33892e-07	10	133336906	3656	0.02428	CD25 on IgD+ CD38br	2	1
rs11616609	T	G	T	G	-0.1207	0.0116	0.3606	0.37479	FALSE	FALSE	FALSE	13	35106024	0.0253	0.645654	3301	RB1	TRUE	2.10199e-06	13	35106024	3656	0.02541	CD25 on IgD+ CD38br	2	1
rs12341626	C	T	C	T	-0.1597	-0.0209	0.1539	0.24961	FALSE	FALSE	FALSE	9	17383792	0.0306	0.489779	3301	RB1	TRUE	4.09996e-06	9	17383792	3656	0.03463	CD25 on IgD+ CD38br	2	1
rs145198352	C	T	C	T	-0.4484	-0.0754	0.0159	0.02096	FALSE	FALSE	FALSE	2	44009835	0.086	0.380189	3301	RB1	TRUE	6.96594e-06	2	44009835	3656	0.09962	CD25 on IgD+ CD38br	2	1
rs2566772	A	G	A	G	0.4644	-0.093	0.0148	0.03572	FALSE	FALSE	FALSE	1	68704099	0.0676	0.169824	3301	RB1	TRUE	8.33201e-06	1	68704099	3656	0.1041	CD25 on IgD+ CD38br	2	1
rs3793662	T	C	T	C	-0.1813	0.0452	0.7758	0.81869	FALSE	FALSE	FALSE	9	95886051	0.0317	0.154882	3301	RB1	TRUE	4.37895e-10	9	95886051	3656	0.02898	CD25 on IgD+ CD38br	2	1
rs4129608	G	A	G	A	-0.1638	-0.0324	0.1469	0.15385	FALSE	FALSE	FALSE	9	18327215	0.0346	0.346737	3301	RB1	TRUE	2.27101e-06	9	18327215	3656	0.03459	CD25 on IgD+ CD38br	2	1
rs4721574	A	G	A	G	0.1486	0.0785	0.2808	0.28259	FALSE	FALSE	FALSE	7	2350451	0.0276	0.00436516	3301	RB1	TRUE	6.697e-08	7	2350451	3656	0.02746	CD25 on IgD+ CD38br	2	1
rs6092493	G	A	G	A	-0.1116	-0.0028	0.5476	0.54235	FALSE	FALSE	FALSE	20	56109595	0.025	0.912011	3301	RB1	TRUE	6.68806e-06	20	56109595	3656	0.02475	CD25 on IgD+ CD38br	2	1
rs62626323	A	C	A	C	0.349	0.0064	0.1074	0.05655	FALSE	FALSE	FALSE	10	6115678	0.0534	0.912011	3301	RB1	TRUE	3.53671e-18	10	6115678	3656	0.03994	CD25 on IgD+ CD38br	2	1
rs6550133	C	T	C	T	-0.1637	-0.051	0.1755	0.14151	FALSE	FALSE	FALSE	3	32472280	0.0357	0.154882	3301	RB1	TRUE	2.74202e-07	3	32472280	3656	0.0318	CD25 on IgD+ CD38br	2	1
rs8044922	T	C	T	C	0.2506	0.0306	0.052	0.10373	FALSE	FALSE	FALSE	16	928708	0.0442	0.489779	3301	RB1	TRUE	7.56101e-06	16	928708	3656	0.05588	CD25 on IgD+ CD38br	2	1
rs9596941	G	T	G	T	0.2115	0.024	0.0847	0.09575	FALSE	FALSE	FALSE	13	54874198	0.0467	0.60256	3301	RB1	TRUE	2.585e-06	13	54874198	3656	0.04491	CD25 on IgD+ CD38br	2	1
rs11099673	G	A	G	A	0.115	0.03	0.6442	0.71644	FALSE	FALSE	FALSE	4	148899082	0.0275	0.275423	3301	RB1	TRUE	8.26304e-06	4	148899082	3657	0.02576	CD25 on transitional	2	1
rs117473115	T	C	T	C	0.3516	0.1066	0.0331	0.0243	FALSE	FALSE	FALSE	10	54503355	0.0893	0.234423	3301	RB1	TRUE	5.02505e-07	10	54503355	3657	0.06985	CD25 on transitional	2	1
rs12822478	A	C	A	C	-0.1156	0.0173	0.4841	0.44572	FALSE	FALSE	FALSE	12	31514566	0.026	0.512861	3301	RB1	TRUE	4.20397e-06	12	31514566	3657	0.02508	CD25 on transitional	2	1
rs140685335	G	A	G	A	0.3598	0.1361	0.0276	0.01607	FALSE	FALSE	FALSE	18	1584719	0.1079	0.20893	3301	RB1	TRUE	1.92101e-06	18	1584719	3657	0.07544	CD25 on transitional	2	1
rs144997167	T	C	T	C	1.298	-0.1163	0.0019	0.01311	FALSE	FALSE	FALSE	16	46608478	0.1138	0.30903	3301	RB1	TRUE	5.34897e-06	16	46608478	3657	0.2849	CD25 on transitional	2	1
rs148702440	A	G	A	G	-0.3649	0.0097	0.023	0.01656	FALSE	FALSE	FALSE	13	22419220	0.103	0.933254	3301	RB1	TRUE	9.03899e-06	13	22419220	3657	0.08209	CD25 on transitional	2	1
rs151006498	T	C	T	C	-0.5983	-0.0786	0.0092	0.00819	FALSE	FALSE	FALSE	15	63642578	0.1437	0.588844	3301	RB1	TRUE	4.30804e-06	15	63642578	3657	0.13	CD25 on transitional	2	1
rs181825	A	G	A	G	0.3147	-0.0117	0.0321	0.06674	FALSE	FALSE	FALSE	5	80131532	0.0503	0.812831	3301	RB1	TRUE	4.11197e-06	5	80131532	3657	0.06823	CD25 on transitional	2	1
rs34513850	G	A	G	A	0.425	-0.1398	0.0179	0.01558	FALSE	FALSE	FALSE	11	113437313	0.0996	0.162181	3301	RB1	TRUE	5.35106e-06	11	113437313	3657	0.09326	CD25 on transitional	2	1
rs3793662	T	C	T	C	-0.1557	0.0452	0.7759	0.81869	FALSE	FALSE	FALSE	9	95886051	0.0317	0.154882	3301	RB1	TRUE	9.9481e-08	9	95886051	3657	0.02917	CD25 on transitional	2	1
rs4129608	G	A	G	A	-0.1555	-0.0324	0.1468	0.15385	FALSE	FALSE	FALSE	9	18327215	0.0346	0.346737	3301	RB1	TRUE	8.18107e-06	9	18327215	3657	0.03481	CD25 on transitional	2	1
rs4721574	A	G	A	G	0.1421	0.0785	0.2807	0.28259	FALSE	FALSE	FALSE	7	2350451	0.0276	0.00436516	3301	RB1	TRUE	2.84001e-07	7	2350451	3657	0.02762	CD25 on transitional	2	1
rs474490	G	T	G	T	-0.1399	0.0053	0.8033	0.75923	FALSE	FALSE	FALSE	11	117287794	0.0292	0.851138	3301	RB1	TRUE	7.79902e-06	11	117287794	3657	0.03126	CD25 on transitional	2	1
rs61945276	A	G	A	G	-0.3331	-0.0386	0.0313	0.03669	FALSE	FALSE	FALSE	13	22645864	0.0699	0.57544	3301	RB1	TRUE	4.03497e-06	13	22645864	3657	0.07215	CD25 on transitional	2	1
rs62626323	A	C	A	C	0.2969	0.0064	0.1075	0.05655	FALSE	FALSE	FALSE	10	6115678	0.0534	0.912011	3301	RB1	TRUE	1.77787e-13	10	6115678	3657	0.04016	CD25 on transitional	2	1
rs6550133	C	T	C	T	-0.1486	-0.051	0.1754	0.14151	FALSE	FALSE	FALSE	3	32472280	0.0357	0.154882	3301	RB1	TRUE	3.498e-06	3	32472280	3657	0.03197	CD25 on transitional	2	1
rs74709342	G	A	G	A	0.2699	0.0205	0.0425	0.07348	FALSE	FALSE	FALSE	13	107000655	0.0481	0.676083	3301	RB1	TRUE	8.58401e-06	13	107000655	3657	0.06057	CD25 on transitional	2	1
rs76153918	T	C	T	C	0.8159	0.0406	0.0042	0.03122	FALSE	FALSE	FALSE	11	70398780	0.0724	0.57544	3301	RB1	TRUE	8.89508e-06	11	70398780	3657	0.1834	CD25 on transitional	2	1
rs78716865	T	C	T	C	-1.241	-0.1416	0.0019	0.00659	FALSE	FALSE	FALSE	19	52158206	0.1623	0.380189	3301	RB1	TRUE	6.12294e-06	19	52158206	3657	0.274	CD25 on transitional	2	1
rs7899857	A	G	A	G	-0.1303	-0.0153	0.3033	0.30613	FALSE	FALSE	FALSE	10	133280976	0.0274	0.57544	3301	RB1	TRUE	1.69602e-06	10	133280976	3657	0.02718	CD25 on transitional	2	1
rs876043	G	A	G	A	-0.1306	0.016	0.761	0.81677	FALSE	FALSE	FALSE	14	92357145	0.0327	0.630957	3301	RB1	TRUE	6.85693e-06	14	92357145	3657	0.029	CD25 on transitional	2	1
rs10051472	C	G	C	G	0.116	-0.0076	0.3492	0.38344	FALSE	TRUE	FALSE	5	79563530	0.0261	0.776247	3301	RB1	TRUE	6.41594e-06	5	79563530	3653	0.02567	T cell AC	2	1
rs11702153	T	C	T	C	0.1568	-0.0228	0.4347	0.32887	FALSE	FALSE	FALSE	21	14911701	0.0266	0.389045	3301	RB1	TRUE	5.546e-06	21	14911701	3653	0.03447	T cell AC	2	1
rs117391590	A	G	A	G	-0.2678	0.0402	0.0413	0.03819	FALSE	FALSE	FALSE	17	42759948	0.0696	0.562341	3301	RB1	TRUE	9.39507e-06	17	42759948	3653	0.06035	T cell AC	2	1
rs11850806	G	T	G	T	-0.6286	-0.0881	0.0083	0.02046	FALSE	FALSE	FALSE	14	78669137	0.0883	0.316228	3301	RB1	TRUE	1.16799e-06	14	78669137	3653	0.1291	T cell AC	2	1
rs12124698	T	A	T	A	-0.6963	0.0172	0.007	0.05935	FALSE	TRUE	FALSE	1	246883687	0.0531	0.74131	3301	RB1	TRUE	8.7791e-06	1	246883687	3653	0.1564	T cell AC	2	1
rs12599179	T	A	T	A	-0.3225	-0.1354	0.0278	0.0214	FALSE	TRUE	FALSE	16	86449253	0.0862	0.11749	3301	RB1	TRUE	7.322e-06	16	86449253	3653	0.07182	T cell AC	2	1
rs13207893	C	T	C	T	-0.1488	-0.0479	0.297	0.08416	FALSE	FALSE	FALSE	6	32586922	0.045	0.288403	3301	RB1	TRUE	1.448e-06	6	32586922	3653	0.03084	T cell AC	2	1
rs139994967	G	A	G	A	0.1828	-0.0521	0.1024	0.13843	FALSE	FALSE	FALSE	11	79921187	0.0375	0.165959	3301	RB1	TRUE	4.79601e-06	11	79921187	3653	0.03991	T cell AC	2	1
rs1550856	G	A	G	A	-0.1325	0.0039	0.7751	0.88773	FALSE	FALSE	FALSE	8	117805397	0.0416	0.933254	3301	RB1	TRUE	7.31695e-06	8	117805397	3653	0.0295	T cell AC	2	1
rs17283318	T	C	T	C	-0.274	-0.059	0.0452	0.02097	FALSE	FALSE	FALSE	3	151749774	0.094	0.524807	3301	RB1	TRUE	4.59198e-06	3	151749774	3653	0.0597	T cell AC	2	1
rs17339549	A	G	A	G	0.1161	-0.0075	0.3597	0.27326	FALSE	FALSE	FALSE	2	80078045	0.028	0.794328	3301	RB1	TRUE	4.12401e-06	2	80078045	3653	0.02516	T cell AC	2	1
rs3184504	C	T	C	T	-0.1468	0.0476	0.5304	0.51716	FALSE	FALSE	FALSE	12	111884608	0.0246	0.0524807	3301	RB1	TRUE	2.64698e-08	12	111884608	3653	0.02633	T cell AC	2	1
rs35669214	C	T	C	T	-0.1231	0.0096	0.254	0.23016	FALSE	FALSE	FALSE	17	71372662	0.0303	0.758578	3301	RB1	TRUE	8.31094e-06	17	71372662	3653	0.02758	T cell AC	2	1
rs414743	A	G	A	G	0.1311	-0.0415	0.2368	0.28884	FALSE	FALSE	FALSE	21	46512075	0.0278	0.134896	3301	RB1	TRUE	5.74103e-06	21	46512075	3653	0.02887	T cell AC	2	1
rs62447160	C	T	C	T	-0.1152	-0.0102	0.6388	0.58866	FALSE	FALSE	FALSE	7	36527098	0.0266	0.707946	3301	RB1	TRUE	5.12094e-06	7	36527098	3653	0.02524	T cell AC	2	1
rs72960548	C	T	C	T	0.2563	-0.0212	0.073	0.05869	FALSE	FALSE	FALSE	6	127873865	0.0531	0.691831	3301	RB1	TRUE	9.61701e-08	6	127873865	3653	0.04796	T cell AC	2	1
rs75308045	G	A	G	A	-0.1332	0.0262	0.3063	0.26062	FALSE	FALSE	FALSE	1	111150195	0.0286	0.363078	3301	RB1	TRUE	8.24992e-07	1	111150195	3653	0.02697	T cell AC	2	1
rs75995320	A	G	A	G	-0.4299	0.0164	0.0171	0.01936	FALSE	FALSE	FALSE	20	14839626	0.097	0.870964	3301	RB1	TRUE	1.31099e-06	20	14839626	3653	0.08871	T cell AC	2	1
rs76560336	T	C	T	C	-0.6975	0.0293	0.006	0.0239	FALSE	FALSE	FALSE	4	33455497	0.0809	0.724436	3301	RB1	TRUE	7.33398e-06	4	33455497	3653	0.1553	T cell AC	2	1
rs9271622	A	G	A	G	0.2154	-0.0141	0.7473	0.8245	FALSE	FALSE	FALSE	6	32591845	0.0329	0.676083	3301	RB1	TRUE	2.139e-10	6	32591845	3653	0.03382	T cell AC	2	1
rs10052603	G	A	G	A	-0.1031	-0.0004	0.5772	0.5728	FALSE	FALSE	FALSE	5	10837029	0.0257	1	3301	RB1	TRUE	3.38704e-06	5	10837029	3595	0.02216	HLA DR+ CD4+ %T cell	2	1
rs11090233	A	G	A	G	-0.09863	0.0121	0.611	0.52085	FALSE	FALSE	FALSE	22	23690325	0.025	0.630957	3301	RB1	TRUE	8.27199e-06	22	23690325	3595	0.02209	HLA DR+ CD4+ %T cell	2	1
rs116253486	C	T	C	T	-1.176	-0.13	0.0015	0.01666	FALSE	FALSE	FALSE	3	33925087	0.0965	0.177828	3301	RB1	TRUE	9.63807e-06	3	33925087	3595	0.2655	HLA DR+ CD4+ %T cell	2	1
rs11641185	T	C	T	C	-0.2989	-0.076	0.7744	0.72608	FALSE	FALSE	FALSE	16	10986596	0.0278	0.00630957	3301	RB1	TRUE	4.5196e-32	16	10986596	3595	0.02511	HLA DR+ CD4+ %T cell	2	1
rs117110835	A	G	A	G	-0.7092	0.062	0.0047	0.04119	FALSE	FALSE	FALSE	15	45945654	0.0644	0.338844	3301	RB1	TRUE	7.703e-06	15	45945654	3595	0.1583	HLA DR+ CD4+ %T cell	2	1
rs117816082	G	A	G	A	0.5775	-0.1037	0.0068	0.02352	FALSE	FALSE	FALSE	10	27360466	0.0872	0.234423	3301	RB1	TRUE	9.40892e-06	10	27360466	3595	0.1302	HLA DR+ CD4+ %T cell	2	1
rs117868023	A	G	A	G	-0.4255	0.1011	0.0134	0.01028	FALSE	FALSE	FALSE	8	103550528	0.1242	0.416869	3301	RB1	TRUE	6.27798e-06	8	103550528	3595	0.09406	HLA DR+ CD4+ %T cell	2	1
rs12609975	G	A	G	A	-0.1105	-0.0286	0.7039	0.60186	FALSE	FALSE	FALSE	19	39400504	0.0254	0.25704	3301	RB1	TRUE	2.434e-06	19	39400504	3595	0.02341	HLA DR+ CD4+ %T cell	2	1
rs140410174	T	C	T	C	-0.209	-0.0048	0.0598	0.05037	FALSE	FALSE	FALSE	19	1671156	0.06	0.933254	3301	RB1	TRUE	5.68997e-06	19	1671156	3595	0.04598	HLA DR+ CD4+ %T cell	2	1
rs146016042	A	G	A	G	-0.5232	-0.0671	0.0086	0.01267	FALSE	FALSE	FALSE	11	97693585	0.1129	0.549541	3301	RB1	TRUE	6.11294e-06	11	97693585	3595	0.1155	HLA DR+ CD4+ %T cell	2	1
rs149004280	T	C	T	C	-0.5593	-0.0979	0.0079	0.01419	FALSE	FALSE	FALSE	22	48226137	0.1177	0.40738	3301	RB1	TRUE	2.67898e-06	22	48226137	3595	0.119	HLA DR+ CD4+ %T cell	2	1
rs150440365	G	A	G	A	-0.5324	-0.1585	0.0088	0.00923	FALSE	FALSE	FALSE	8	104592705	0.1389	0.251189	3301	RB1	TRUE	5.50605e-06	8	104592705	3595	0.117	HLA DR+ CD4+ %T cell	2	1
rs1832967	A	C	A	C	-0.1195	0.0513	0.2878	0.30863	FALSE	FALSE	FALSE	6	66862504	0.027	0.057544	3301	RB1	TRUE	3.26302e-06	6	66862504	3595	0.02563	HLA DR+ CD4+ %T cell	2	1
rs3104415	C	A	C	A	0.1268	-0.0164	0.3819	0.34156	FALSE	FALSE	FALSE	6	32582577	0.0255	0.524807	3301	RB1	TRUE	1.28e-06	6	32582577	3595	0.02613	HLA DR+ CD4+ %T cell	2	1
rs4867947	A	C	A	C	0.1895	-0.0073	0.0691	0.18204	FALSE	FALSE	FALSE	5	169629403	0.0337	0.831764	3301	RB1	TRUE	9.02194e-06	5	169629403	3595	0.04263	HLA DR+ CD4+ %T cell	2	1
rs4906573	C	T	C	T	0.1137	0.0211	0.2399	0.3338	FALSE	FALSE	FALSE	14	45842287	0.027	0.436516	3301	RB1	TRUE	9.33706e-06	14	45842287	3595	0.02563	HLA DR+ CD4+ %T cell	2	1
rs567806839	T	A	T	A	-0.2578	0.061	0.0401	0.11197	FALSE	TRUE	FALSE	8	26422292	0.0414	0.141254	3301	RB1	TRUE	5.47495e-06	8	26422292	3595	0.05663	HLA DR+ CD4+ %T cell	2	1
rs6071096	C	T	C	T	-0.1051	-0.0165	0.6328	0.59064	FALSE	FALSE	FALSE	20	58624500	0.0263	0.524807	3301	RB1	TRUE	2.49098e-06	20	58624500	3595	0.02228	HLA DR+ CD4+ %T cell	2	1
rs646262	G	A	G	A	0.1107	-0.0486	0.7327	0.68419	FALSE	FALSE	FALSE	15	29720356	0.0271	0.0724436	3301	RB1	TRUE	6.04895e-06	15	29720356	3595	0.02442	HLA DR+ CD4+ %T cell	2	1
rs7032773	T	C	T	C	-0.1199	0.0151	0.4182	0.42971	FALSE	FALSE	FALSE	9	117645562	0.0252	0.549541	3301	RB1	TRUE	1.54999e-07	9	117645562	3595	0.02281	HLA DR+ CD4+ %T cell	2	1
rs7088079	A	G	A	G	-0.1728	-0.0362	0.0892	0.05437	FALSE	FALSE	FALSE	10	3066899	0.0558	0.512861	3301	RB1	TRUE	4.13599e-06	10	3066899	3595	0.03748	HLA DR+ CD4+ %T cell	2	1
rs7202106	T	C	T	C	0.1188	-0.0382	0.7811	0.73613	FALSE	FALSE	FALSE	16	84375706	0.0284	0.177828	3301	RB1	TRUE	6.63804e-06	16	84375706	3595	0.02634	HLA DR+ CD4+ %T cell	2	1
rs73062743	T	C	T	C	0.1528	-0.1154	0.1122	0.06119	FALSE	FALSE	FALSE	12	10511923	0.0543	0.0338844	3301	RB1	TRUE	7.86502e-06	12	10511923	3595	0.03413	HLA DR+ CD4+ %T cell	2	1
rs79563199	A	C	A	C	-0.1399	0.0255	0.1449	0.08684	FALSE	FALSE	FALSE	9	130974142	0.0448	0.562341	3301	RB1	TRUE	4.51596e-06	9	130974142	3595	0.03045	HLA DR+ CD4+ %T cell	2	1
rs7972178	T	G	T	G	0.1108	0.0513	0.6476	0.7639	FALSE	FALSE	FALSE	12	14354060	0.0289	0.0758578	3301	RB1	TRUE	1.05e-06	12	14354060	3595	0.02265	HLA DR+ CD4+ %T cell	2	1
rs80226392	G	A	G	A	-0.1415	0.0337	0.1356	0.07486	FALSE	FALSE	FALSE	3	8304753	0.0557	0.549541	3301	RB1	TRUE	5.86098e-06	3	8304753	3595	0.03118	HLA DR+ CD4+ %T cell	2	1
rs8055544	T	G	T	G	0.1124	-0.0227	0.6996	0.58134	FALSE	FALSE	FALSE	16	11091561	0.025	0.363078	3301	RB1	TRUE	6.25994e-06	16	11091561	3595	0.02485	HLA DR+ CD4+ %T cell	2	1
rs10052651	T	A	T	A	-0.1161	-0.0462	0.6789	0.76647	FALSE	TRUE	FALSE	5	18686084	0.0294	0.11749	3301	RB1	TRUE	6.20197e-06	5	18686084	3653	0.02565	B cell AC	2	1
rs1057686	G	A	G	A	-0.1735	0.0557	0.1291	0.16883	FALSE	FALSE	FALSE	12	120533696	0.0338	0.0977237	3301	RB1	TRUE	1.95898e-06	12	120533696	3653	0.0364	B cell AC	2	1
rs11627066	T	C	T	C	-0.1147	0.012	0.4989	0.47432	FALSE	FALSE	FALSE	14	66304049	0.0251	0.630957	3301	RB1	TRUE	2.813e-06	14	66304049	3653	0.02444	B cell AC	2	1
rs11666499	G	A	G	A	0.1913	0.0073	0.0884	0.19262	FALSE	FALSE	FALSE	19	10372310	0.0323	0.812831	3301	RB1	TRUE	5.95799e-06	19	10372310	3653	0.0422	B cell AC	2	1
rs117693242	G	A	G	A	-0.4542	-0.072	0.0159	0.01677	FALSE	FALSE	FALSE	6	104445996	0.0967	0.457088	3301	RB1	TRUE	3.48401e-06	6	104445996	3653	0.09774	B cell AC	2	1
rs12865434	G	A	G	A	0.1537	-0.0736	0.4777	0.22873	FALSE	FALSE	FALSE	13	108970631	0.03	0.0141254	3301	RB1	TRUE	1.834e-10	13	108970631	3653	0.02404	B cell AC	2	1
rs13173982	A	G	A	G	0.1243	-0.0813	0.2498	0.15863	FALSE	FALSE	FALSE	5	149268532	0.0371	0.0281838	3301	RB1	TRUE	9.78003e-06	5	149268532	3653	0.02807	B cell AC	2	1
rs142089808	G	A	G	A	-1.048	0.2649	0.0037	0.02947	FALSE	FALSE	FALSE	11	116171120	0.0767	0.000549541	3301	RB1	TRUE	7.03801e-08	11	116171120	3653	0.1941	B cell AC	2	1
rs144825213	A	G	A	G	-1.553	-0.1467	0.0015	0.0243	FALSE	FALSE	FALSE	21	15364014	0.0913	0.107152	3301	RB1	TRUE	7.27998e-06	21	15364014	3653	0.3457	B cell AC	2	1
rs17113368	T	C	T	C	0.1875	-0.0246	0.0965	0.10273	FALSE	FALSE	FALSE	1	95786229	0.0411	0.549541	3301	RB1	TRUE	7.19201e-06	1	95786229	3653	0.04172	B cell AC	2	1
rs182527768	A	G	A	G	-0.3328	-0.0537	0.0342	0.01059	FALSE	FALSE	FALSE	4	109048591	0.1217	0.660693	3301	RB1	TRUE	5.90799e-07	4	109048591	3653	0.06652	B cell AC	2	1
rs1897558	C	A	C	A	-0.1305	-0.0106	0.2447	0.26022	FALSE	FALSE	FALSE	5	167552605	0.0288	0.707946	3301	RB1	TRUE	3.30499e-06	5	167552605	3653	0.02801	B cell AC	2	1
rs1966302	C	T	C	T	-0.1213	0.0417	0.5591	0.51448	FALSE	FALSE	FALSE	17	2718946	0.0249	0.0954993	3301	RB1	TRUE	5.52497e-07	17	2718946	3653	0.02419	B cell AC	2	1
rs2033489	T	C	T	C	0.1073	-0.0345	0.5761	0.59884	FALSE	FALSE	FALSE	19	56768215	0.0253	0.17378	3301	RB1	TRUE	9.16896e-06	19	56768215	3653	0.02416	B cell AC	2	1
rs2395904	G	T	G	T	-0.1269	-0.0353	0.2658	0.27367	FALSE	FALSE	FALSE	8	130617819	0.0282	0.20893	3301	RB1	TRUE	3.312e-06	8	130617819	3653	0.02725	B cell AC	2	1
rs2679580	G	A	G	A	-0.1187	-0.0198	0.5182	0.5204	FALSE	FALSE	FALSE	3	8845344	0.0256	0.436516	3301	RB1	TRUE	7.30298e-07	3	8845344	3653	0.02392	B cell AC	2	1
rs35606919	G	T	G	T	0.1779	0.0195	0.1033	0.02424	FALSE	FALSE	FALSE	17	4353359	0.0877	0.831764	3301	RB1	TRUE	6.01506e-06	17	4353359	3653	0.03926	B cell AC	2	1
rs4933299	T	G	T	G	-0.1282	-0.008	0.2278	0.32463	FALSE	FALSE	FALSE	10	85456128	0.0267	0.758578	3301	RB1	TRUE	8.16808e-06	10	85456128	3653	0.02869	B cell AC	2	1
rs5009526	G	A	G	A	-0.1516	-0.0178	0.1495	0.14309	FALSE	FALSE	FALSE	20	38895000	0.0359	0.616595	3301	RB1	TRUE	8.01493e-06	20	38895000	3653	0.03391	B cell AC	2	1
rs5756641	A	G	A	G	-0.1362	0.0379	0.1993	0.18372	FALSE	FALSE	FALSE	22	37746783	0.0334	0.25704	3301	RB1	TRUE	4.74002e-06	22	37746783	3653	0.02972	B cell AC	2	1
rs58114937	G	A	G	A	0.1852	-0.0565	0.1313	0.06275	FALSE	FALSE	FALSE	12	67638132	0.0529	0.288403	3301	RB1	TRUE	2.377e-07	12	67638132	3653	0.03578	B cell AC	2	1
rs62061834	C	T	C	T	0.2608	0.0133	0.0511	0.05364	FALSE	FALSE	FALSE	17	49836652	0.0583	0.812831	3301	RB1	TRUE	2.26199e-06	17	49836652	3653	0.05507	B cell AC	2	1
rs6750281	G	A	G	A	0.1112	0.0303	0.4294	0.40106	FALSE	FALSE	FALSE	2	99274418	0.0254	0.234423	3301	RB1	TRUE	8.12101e-06	2	99274418	3653	0.02488	B cell AC	2	1
rs7210666	C	T	C	T	-0.129	0.0004	0.2253	0.29874	FALSE	FALSE	FALSE	17	74980293	0.0274	0.977237	3301	RB1	TRUE	9.87302e-06	17	74980293	3653	0.02915	B cell AC	2	1
rs72941136	C	G	C	G	0.1802	-0.0104	0.1043	0.12057	FALSE	TRUE	FALSE	1	82245693	0.0384	0.794328	3301	RB1	TRUE	5.99101e-06	1	82245693	3653	0.03974	B cell AC	2	1
rs73520180	C	T	C	T	0.4493	0.0624	0.0216	0.07508	FALSE	FALSE	FALSE	9	118756021	0.0476	0.190546	3301	RB1	TRUE	1.213e-07	9	118756021	3653	0.08473	B cell AC	2	1
rs74390224	T	A	T	A	-0.5791	0.0415	0.0086	0.0195	FALSE	TRUE	FALSE	18	65360311	0.0937	0.660693	3301	RB1	TRUE	8.83507e-06	18	65360311	3653	0.1301	B cell AC	2	1
rs7500855	T	C	T	C	-0.1258	0.0424	0.5064	0.43772	FALSE	FALSE	FALSE	16	87692225	0.0252	0.0912011	3301	RB1	TRUE	2.509e-07	16	87692225	3653	0.02435	B cell AC	2	1
rs75270114	G	T	G	T	0.2916	0.0941	0.0371	0.01438	FALSE	FALSE	FALSE	6	147667242	0.1073	0.380189	3301	RB1	TRUE	6.96803e-06	6	147667242	3653	0.06479	B cell AC	2	1
rs7834992	G	A	G	A	0.1209	0.0335	0.6731	0.75903	FALSE	FALSE	FALSE	8	119556485	0.0295	0.25704	3301	RB1	TRUE	3.68697e-06	8	119556485	3653	0.02608	B cell AC	2	1
rs9460146	C	T	C	T	0.144	0.0053	0.8277	0.81707	FALSE	FALSE	FALSE	6	170723710	0.0319	0.870964	3301	RB1	TRUE	7.22304e-06	6	170723710	3653	0.03204	B cell AC	2	1
rs9883798	A	C	A	C	0.1124	-0.0113	0.3603	0.31814	FALSE	FALSE	FALSE	3	16473863	0.0282	0.691831	3301	RB1	TRUE	8.78294e-06	3	16473863	3653	0.02525	B cell AC	2	1
rs1005513	C	T	C	T	0.12	-0.0178	0.2531	0.31541	FALSE	FALSE	FALSE	17	49196918	0.0272	0.512861	3301	RB1	TRUE	2.45002e-06	17	49196918	3408	0.02541	CD28+ CD45RA+ CD8dim AC	2	1
rs10875036	C	T	C	T	-0.1218	0.0449	0.2377	0.22495	FALSE	FALSE	FALSE	1	97288628	0.0298	0.131826	3301	RB1	TRUE	2.73602e-06	1	97288628	3408	0.02593	CD28+ CD45RA+ CD8dim AC	2	1
rs112637846	A	C	A	C	3.334	0.0098	0.0003	0.02932	FALSE	FALSE	FALSE	6	149114553	0.0744	0.891251	3301	RB1	TRUE	2.75797e-08	6	149114553	3408	0.5986	CD28+ CD45RA+ CD8dim AC	2	1
rs113098887	A	C	A	C	3.627	-0.0334	0.0001	0.01985	FALSE	FALSE	FALSE	6	84554072	0.0922	0.724436	3301	RB1	TRUE	4.38299e-06	6	84554072	3408	0.7884	CD28+ CD45RA+ CD8dim AC	2	1
rs114437347	C	G	C	G	3.498	-0.0955	0.0003	0.01479	FALSE	TRUE	FALSE	4	86967620	0.1033	0.354813	3301	RB1	TRUE	2.30102e-06	4	86967620	3408	0.739	CD28+ CD45RA+ CD8dim AC	2	1
rs115376296	C	T	C	T	0.9633	-0.1134	0.0025	0.01099	FALSE	FALSE	FALSE	2	230763199	0.1288	0.380189	3301	RB1	TRUE	5.29798e-06	2	230763199	3408	0.2113	CD28+ CD45RA+ CD8dim AC	2	1
rs11579717	A	G	A	G	1.176	-0.067	0.0044	0.05054	FALSE	FALSE	FALSE	1	199999121	0.0599	0.263027	3301	RB1	TRUE	1.76889e-12	1	199999121	3408	0.1662	CD28+ CD45RA+ CD8dim AC	2	1
rs117403703	C	T	C	T	3.552	-0.0754	0.0001	0.01262	FALSE	FALSE	FALSE	6	93203850	0.1138	0.512861	3301	RB1	TRUE	6.22702e-06	6	93203850	3408	0.785	CD28+ CD45RA+ CD8dim AC	2	1
rs117513254	G	C	G	C	1.37	0.0144	0.0018	0.01365	FALSE	TRUE	FALSE	12	126913667	0.1074	0.891251	3301	RB1	TRUE	2.96101e-06	12	126913667	3408	0.2927	CD28+ CD45RA+ CD8dim AC	2	1
rs117733745	A	T	A	T	4.225	0.0199	0.0003	0.02621	FALSE	TRUE	FALSE	16	15158014	0.0846	0.812831	3301	RB1	TRUE	5.95306e-06	16	15158014	3408	0.9315	CD28+ CD45RA+ CD8dim AC	2	1
rs12712610	G	A	G	A	0.1631	-0.045	0.2974	0.17927	FALSE	FALSE	FALSE	2	38897249	0.0326	0.165959	3301	RB1	TRUE	2.82293e-11	2	38897249	3408	0.02442	CD28+ CD45RA+ CD8dim AC	2	1
rs12907798	T	C	T	C	-0.1409	0.0102	0.1533	0.17072	FALSE	FALSE	FALSE	15	36349479	0.0328	0.758578	3301	RB1	TRUE	3.78704e-06	15	36349479	3408	0.03043	CD28+ CD45RA+ CD8dim AC	2	1
rs13243221	G	T	G	T	3.637	-0.0099	0.0001	0.02214	FALSE	FALSE	FALSE	7	80880540	0.0928	0.912011	3301	RB1	TRUE	3.68299e-06	7	80880540	3408	0.7844	CD28+ CD45RA+ CD8dim AC	2	1
rs1341624	T	C	T	C	0.3324	-0.04	0.0255	0.06349	FALSE	FALSE	FALSE	1	191433917	0.053	0.446684	3301	RB1	TRUE	4.11604e-06	1	191433917	3408	0.07207	CD28+ CD45RA+ CD8dim AC	2	1
rs138298107	T	C	T	C	0.9379	-0.1033	0.0034	0.01695	FALSE	FALSE	FALSE	1	213203523	0.0974	0.288403	3301	RB1	TRUE	3.23802e-06	1	213203523	3408	0.2012	CD28+ CD45RA+ CD8dim AC	2	1
rs138960714	C	A	C	A	2.077	-0.1483	0.0006	0.01039	FALSE	FALSE	FALSE	4	123422719	0.1221	0.223872	3301	RB1	TRUE	4.12696e-06	4	123422719	3408	0.4504	CD28+ CD45RA+ CD8dim AC	2	1
rs139618773	A	G	A	G	1.428	0.0538	0.0012	0.02213	FALSE	FALSE	FALSE	2	45403427	0.0905	0.549541	3301	RB1	TRUE	3.093e-06	2	45403427	3408	0.3057	CD28+ CD45RA+ CD8dim AC	2	1
rs140816141	A	G	A	G	2.219	-0.1579	0.0004	0.00938	FALSE	FALSE	FALSE	22	28323098	0.1345	0.239883	3301	RB1	TRUE	9.57194e-06	22	28323098	3408	0.5005	CD28+ CD45RA+ CD8dim AC	2	1
rs141049772	C	T	C	T	2.128	-0.1989	0.0006	0.01437	FALSE	FALSE	FALSE	14	52982783	0.1162	0.0870964	3301	RB1	TRUE	9.73195e-06	14	52982783	3408	0.4805	CD28+ CD45RA+ CD8dim AC	2	1
rs144591335	G	A	G	A	3.931	-0.0292	0.0001	0.00876	FALSE	FALSE	FALSE	16	59010741	0.1441	0.831764	3301	RB1	TRUE	9.84306e-06	16	59010741	3408	0.8878	CD28+ CD45RA+ CD8dim AC	2	1
rs146985291	G	A	G	A	6.548	0.0749	0.0001	0.01117	FALSE	FALSE	FALSE	3	170169608	0.1295	0.562341	3301	RB1	TRUE	5.15905e-06	3	170169608	3408	1.434	CD28+ CD45RA+ CD8dim AC	2	1
rs149948027	T	C	T	C	3.192	0.1707	0.0003	0.00968	FALSE	FALSE	FALSE	16	89718638	0.1271	0.177828	3301	RB1	TRUE	5.90201e-06	16	89718638	3408	0.7035	CD28+ CD45RA+ CD8dim AC	2	1
rs182236332	G	A	G	A	4.616	0.072	0.0001	0.011	FALSE	FALSE	FALSE	7	124954943	0.1381	0.60256	3301	RB1	TRUE	7.68493e-06	7	124954943	3408	1.03	CD28+ CD45RA+ CD8dim AC	2	1
rs192475369	T	A	T	A	5.687	0.032	0.0001	0.01974	FALSE	TRUE	FALSE	9	33552507	0.0945	0.74131	3301	RB1	TRUE	8.67801e-06	9	33552507	3408	1.277	CD28+ CD45RA+ CD8dim AC	2	1
rs1948650	G	A	G	A	-0.1189	0.0061	0.7676	0.67621	FALSE	FALSE	FALSE	15	36040048	0.0288	0.831764	3301	RB1	TRUE	4.42904e-06	15	36040048	3408	0.02586	CD28+ CD45RA+ CD8dim AC	2	1
rs2185480	T	A	T	A	0.8456	-0.0053	0.0051	0.16244	FALSE	TRUE	FALSE	1	176186935	0.0336	0.870964	3301	RB1	TRUE	7.69804e-07	1	176186935	3408	0.1708	CD28+ CD45RA+ CD8dim AC	2	1
rs35471013	T	C	T	C	-0.239	0.0274	0.0502	0.07694	FALSE	FALSE	FALSE	4	37794059	0.0494	0.57544	3301	RB1	TRUE	3.36302e-06	4	37794059	3408	0.05133	CD28+ CD45RA+ CD8dim AC	2	1
rs35884179	A	G	A	G	-0.3532	-0.1122	0.0248	0.03481	FALSE	FALSE	FALSE	2	26163168	0.0683	0.1	3301	RB1	TRUE	8.57591e-07	2	26163168	3408	0.07162	CD28+ CD45RA+ CD8dim AC	2	1
rs468979	C	T	C	T	0.1195	-0.0189	0.755	0.61567	FALSE	FALSE	FALSE	3	13489292	0.0254	0.457088	3301	RB1	TRUE	4.018e-06	3	13489292	3408	0.02587	CD28+ CD45RA+ CD8dim AC	2	1
rs541367304	A	G	A	G	2.141	-0.1375	0.0032	0.02386	FALSE	FALSE	FALSE	1	198283058	0.0918	0.134896	3301	RB1	TRUE	1.10306e-20	1	198283058	3408	0.2281	CD28+ CD45RA+ CD8dim AC	2	1
rs56112048	A	C	A	C	-0.1157	0.0045	0.3385	0.25182	FALSE	FALSE	FALSE	3	137006597	0.0286	0.870964	3301	RB1	TRUE	1.085e-06	3	137006597	3408	0.02368	CD28+ CD45RA+ CD8dim AC	2	1
rs574807	A	G	A	G	-0.1044	-0.007	0.3999	0.45506	FALSE	FALSE	FALSE	6	145543700	0.0253	0.776247	3301	RB1	TRUE	5.47394e-06	6	145543700	3408	0.02294	CD28+ CD45RA+ CD8dim AC	2	1
rs61038907	A	C	A	C	0.1398	0.0169	0.2664	0.40654	FALSE	FALSE	FALSE	2	87061070	0.0252	0.501187	3301	RB1	TRUE	2.72101e-08	2	87061070	3408	0.02509	CD28+ CD45RA+ CD8dim AC	2	1
rs62229786	A	G	A	G	-0.3021	-0.0125	0.0283	0.04318	FALSE	FALSE	FALSE	20	50098150	0.064	0.851138	3301	RB1	TRUE	5.50503e-06	20	50098150	3408	0.06636	CD28+ CD45RA+ CD8dim AC	2	1
rs7096922	G	A	G	A	1.253	-0.0496	0.0015	0.01527	FALSE	FALSE	FALSE	10	119371841	0.1073	0.645654	3301	RB1	TRUE	4.39198e-06	10	119371841	3408	0.2725	CD28+ CD45RA+ CD8dim AC	2	1
rs72763382	G	A	G	A	-0.4449	0.0621	0.012	0.03094	FALSE	FALSE	FALSE	15	97953052	0.0736	0.398107	3301	RB1	TRUE	8.25905e-06	15	97953052	3408	0.09964	CD28+ CD45RA+ CD8dim AC	2	1
rs73193728	C	T	C	T	0.2069	0.0115	0.0609	0.08007	FALSE	FALSE	FALSE	21	32665618	0.0513	0.812831	3301	RB1	TRUE	9.19708e-06	21	32665618	3408	0.04657	CD28+ CD45RA+ CD8dim AC	2	1
rs74577787	T	C	T	C	3.341	0.1019	0.0003	0.01256	FALSE	FALSE	FALSE	3	84799491	0.1134	0.371535	3301	RB1	TRUE	2.58399e-08	3	84799491	3408	0.5986	CD28+ CD45RA+ CD8dim AC	2	1
rs7530076	A	G	A	G	-0.3874	0.0734	0.9746	0.96633	FALSE	FALSE	FALSE	1	195825276	0.0689	0.288403	3301	RB1	TRUE	1.06101e-07	1	195825276	3408	0.07271	CD28+ CD45RA+ CD8dim AC	2	1
rs7557121	T	C	T	C	-0.1308	0.0417	0.2347	0.33561	FALSE	FALSE	FALSE	2	240520878	0.026	0.109648	3301	RB1	TRUE	5.07306e-07	2	240520878	3408	0.02599	CD28+ CD45RA+ CD8dim AC	2	1
rs76313555	T	C	T	C	0.5934	0.0097	0.0082	0.02491	FALSE	FALSE	FALSE	3	59914042	0.0812	0.912011	3301	RB1	TRUE	8.24404e-07	3	59914042	3408	0.1201	CD28+ CD45RA+ CD8dim AC	2	1
rs77935824	G	A	G	A	3.776	-0.067	0.0001	0.0135	FALSE	FALSE	FALSE	18	68968361	0.1056	0.524807	3301	RB1	TRUE	8.48907e-06	18	68968361	3408	0.8468	CD28+ CD45RA+ CD8dim AC	2	1
rs78905646	A	G	A	G	0.3781	0.0311	0.0232	0.02616	FALSE	FALSE	FALSE	2	189898847	0.0803	0.691831	3301	RB1	TRUE	2.323e-07	2	189898847	3408	0.07295	CD28+ CD45RA+ CD8dim AC	2	1
rs79827501	T	G	T	G	-0.2254	0.0179	0.0734	0.04983	FALSE	FALSE	FALSE	2	38431267	0.0597	0.758578	3301	RB1	TRUE	1.508e-07	2	38431267	3408	0.04283	CD28+ CD45RA+ CD8dim AC	2	1
rs80172536	C	G	C	G	0.2289	-0.0189	0.0508	0.0311	FALSE	TRUE	FALSE	7	110737584	0.0773	0.812831	3301	RB1	TRUE	8.92011e-06	7	110737584	3408	0.05146	CD28+ CD45RA+ CD8dim AC	2	1
rs80194890	G	T	G	T	4.583	-0.2493	0.0001	0.01572	FALSE	FALSE	FALSE	10	91332621	0.1042	0.0165959	3301	RB1	TRUE	9.5971e-06	10	91332621	3408	1.034	CD28+ CD45RA+ CD8dim AC	2	1
rs10056811	A	G	A	G	-0.1322	0.0208	0.3022	0.3428	FALSE	FALSE	FALSE	5	74605220	0.0264	0.426581	3301	RB1	TRUE	1.61801e-06	5	74605220	3655	0.02752	CD24 on IgD+ CD38br	2	1
rs10108273	A	T	A	T	0.1701	-0.0061	0.1242	0.15321	FALSE	TRUE	FALSE	8	85737573	0.0344	0.851138	3301	RB1	TRUE	5.28299e-06	8	85737573	3655	0.0373	CD24 on IgD+ CD38br	2	1
rs114151424	A	G	A	G	1.159	-0.0365	0.0036	0.05092	FALSE	FALSE	FALSE	1	120674028	0.0614	0.549541	3301	RB1	TRUE	1.39801e-07	1	120674028	3655	0.2197	CD24 on IgD+ CD38br	2	1
rs116032501	C	A	C	A	-0.1879	0.0794	0.0992	0.03399	FALSE	FALSE	FALSE	1	55983064	0.0678	0.239883	3301	RB1	TRUE	5.41701e-06	1	55983064	3655	0.04125	CD24 on IgD+ CD38br	2	1
rs117920360	T	C	T	C	0.1459	-0.0071	0.1718	0.07314	FALSE	FALSE	FALSE	18	58030683	0.0482	0.891251	3301	RB1	TRUE	8.28095e-06	18	58030683	3655	0.03267	CD24 on IgD+ CD38br	2	1
rs139160176	C	G	C	G	-0.9719	-0.0021	0.0034	0.01507	FALSE	TRUE	FALSE	5	13902245	0.1014	0.977237	3301	RB1	TRUE	1.61399e-06	5	13902245	3655	0.2023	CD24 on IgD+ CD38br	2	1
rs146379662	T	C	T	C	0.5365	-0.0223	0.0111	0.02335	FALSE	FALSE	FALSE	2	240272688	0.083	0.794328	3301	RB1	TRUE	3.46897e-06	2	240272688	3655	0.1154	CD24 on IgD+ CD38br	2	1
rs16923647	T	C	T	C	-0.164	0.0339	0.1542	0.13201	FALSE	FALSE	FALSE	12	21451395	0.0374	0.363078	3301	RB1	TRUE	1.78599e-06	12	21451395	3655	0.03428	CD24 on IgD+ CD38br	2	1
rs1799693	G	A	G	A	-0.2018	-0.0503	0.8286	0.93051	FALSE	FALSE	FALSE	6	106992464	0.0487	0.301995	3301	RB1	TRUE	6.12097e-10	6	106992464	3655	0.03253	CD24 on IgD+ CD38br	2	1
rs181036992	C	T	C	T	-0.4375	0.0362	0.0186	0.0311	FALSE	FALSE	FALSE	3	196496410	0.0722	0.616595	3301	RB1	TRUE	1.59001e-06	3	196496410	3655	0.091	CD24 on IgD+ CD38br	2	1
rs192325628	T	C	T	C	0.4876	0.0877	0.0164	0.01859	FALSE	FALSE	FALSE	11	121622513	0.0964	0.363078	3301	RB1	TRUE	7.703e-07	11	121622513	3655	0.09848	CD24 on IgD+ CD38br	2	1
rs3097667	C	G	C	G	-0.1519	0.0146	0.2161	0.08812	FALSE	TRUE	FALSE	6	33023723	0.0443	0.74131	3301	RB1	TRUE	1.60801e-06	6	33023723	3655	0.03161	CD24 on IgD+ CD38br	2	1
rs35093039	A	G	A	G	-0.21	0.0847	0.0755	0.11871	FALSE	FALSE	FALSE	5	24061216	0.0384	0.0275423	3301	RB1	TRUE	9.98803e-06	5	24061216	3655	0.04748	CD24 on IgD+ CD38br	2	1
rs4368221	C	G	C	G	0.1558	0.0161	0.1544	0.24598	FALSE	TRUE	FALSE	18	45634445	0.029	0.57544	3301	RB1	TRUE	4.32902e-06	18	45634445	3655	0.03385	CD24 on IgD+ CD38br	2	1
rs45609135	A	G	A	G	-0.1767	-0.0256	0.1085	0.06763	FALSE	FALSE	FALSE	11	118942134	0.051	0.616595	3301	RB1	TRUE	8.30807e-06	11	118942134	3655	0.03959	CD24 on IgD+ CD38br	2	1
rs4765854	C	A	C	A	-0.2274	0.0832	0.0625	0.10932	FALSE	FALSE	FALSE	12	1997152	0.0398	0.0371535	3301	RB1	TRUE	6.26498e-06	12	1997152	3655	0.05027	CD24 on IgD+ CD38br	2	1
rs57680652	T	C	T	C	0.128	0.0104	0.6404	0.68562	FALSE	FALSE	FALSE	19	16362072	0.0279	0.707946	3301	RB1	TRUE	9.40892e-07	19	16362072	3655	0.02606	CD24 on IgD+ CD38br	2	1
rs59655785	G	A	G	A	0.1174	-0.0336	0.5382	0.31445	FALSE	FALSE	FALSE	2	152494218	0.0283	0.234423	3301	RB1	TRUE	2.17601e-06	2	152494218	3655	0.02474	CD24 on IgD+ CD38br	2	1
rs6666130	T	G	T	G	-0.2436	-0.0053	0.061	0.02945	FALSE	FALSE	FALSE	1	112374026	0.0759	0.954993	3301	RB1	TRUE	2.24999e-06	1	112374026	3655	0.05141	CD24 on IgD+ CD38br	2	1
rs75059545	C	A	C	A	0.1761	0.0167	0.117	0.1678	FALSE	FALSE	FALSE	7	129584738	0.033	0.616595	3301	RB1	TRUE	3.39102e-06	7	129584738	3655	0.03786	CD24 on IgD+ CD38br	2	1
rs7781145	A	C	A	C	-0.1421	0.0456	0.2397	0.25479	FALSE	FALSE	FALSE	7	23626602	0.0286	0.109648	3301	RB1	TRUE	1.087e-06	7	23626602	3655	0.0291	CD24 on IgD+ CD38br	2	1
rs78405192	C	T	C	T	1.577	0.0229	0.0012	0.03905	FALSE	FALSE	FALSE	4	71295244	0.0709	0.74131	3301	RB1	TRUE	6.71506e-06	4	71295244	3655	0.3497	CD24 on IgD+ CD38br	2	1
rs9326867	G	T	G	T	0.1697	0.0301	0.126	0.15365	FALSE	FALSE	FALSE	5	112302830	0.0362	0.40738	3301	RB1	TRUE	5.04301e-06	5	112302830	3655	0.03713	CD24 on IgD+ CD38br	2	1
rs9398107	G	A	G	A	-0.4386	0.105	0.0555	0.05511	FALSE	FALSE	FALSE	6	107155687	0.0538	0.0512861	3301	RB1	TRUE	1.27997e-15	6	107155687	3655	0.0546	CD24 on IgD+ CD38br	2	1
rs9452529	T	C	T	C	-0.5098	-0.0792	0.013	0.09049	FALSE	FALSE	FALSE	6	94734554	0.043	0.0660693	3301	RB1	TRUE	2.09098e-06	6	94734554	3655	0.1073	CD24 on IgD+ CD38br	2	1
rs10059100	G	A	G	A	0.1188	0.05	0.3224	0.38525	FALSE	FALSE	FALSE	5	120100784	0.0256	0.0512861	3301	RB1	TRUE	4.48301e-06	5	120100784	3437	0.02585	Secreting Treg % CD4 Treg	2	1
rs113435341	G	A	G	A	-2.54	-0.0883	0.0032	0.02364	FALSE	FALSE	FALSE	1	198151688	0.0896	0.323594	3301	RB1	TRUE	3.13834e-33	1	198151688	3437	0.2093	Secreting Treg % CD4 Treg	2	1
rs11577174	T	C	T	C	1.612	-0.0282	0.0012	0.01679	FALSE	FALSE	FALSE	1	230492271	0.1069	0.794328	3301	RB1	TRUE	2.38699e-06	1	230492271	3437	0.3412	Secreting Treg % CD4 Treg	2	1
rs11579717	A	G	A	G	-1.776	-0.067	0.0044	0.05054	FALSE	FALSE	FALSE	1	199999121	0.0599	0.263027	3301	RB1	TRUE	2.93022e-23	1	199999121	3437	0.1774	Secreting Treg % CD4 Treg	2	1
rs11739607	C	T	C	T	-0.3801	0.0151	0.0214	0.11821	FALSE	FALSE	FALSE	5	27694229	0.0399	0.707946	3301	RB1	TRUE	4.42497e-06	5	27694229	3437	0.08266	Secreting Treg % CD4 Treg	2	1
rs117608988	C	T	C	T	-0.7938	-0.0563	0.0044	0.02014	FALSE	FALSE	FALSE	9	86285391	0.0947	0.549541	3301	RB1	TRUE	9.50605e-06	9	86285391	3437	0.179	Secreting Treg % CD4 Treg	2	1
rs12744266	A	G	A	G	0.1243	-0.0059	0.2979	0.33709	FALSE	FALSE	FALSE	1	248047667	0.0274	0.831764	3301	RB1	TRUE	1.547e-06	1	248047667	3437	0.02583	Secreting Treg % CD4 Treg	2	1
rs12993274	C	A	C	A	0.1532	0.047	0.1481	0.07142	FALSE	FALSE	FALSE	2	42378770	0.0474	0.323594	3301	RB1	TRUE	6.29695e-06	2	42378770	3437	0.03388	Secreting Treg % CD4 Treg	2	1
rs17607399	T	C	T	C	-0.2213	-0.0075	0.1084	0.08108	FALSE	FALSE	FALSE	2	41884212	0.0461	0.870964	3301	RB1	TRUE	1.43599e-08	2	41884212	3437	0.03894	Secreting Treg % CD4 Treg	2	1
rs2148708	G	A	G	A	-0.2105	0.0109	0.9326	0.88347	FALSE	FALSE	FALSE	13	21794935	0.0388	0.776247	3301	RB1	TRUE	5.35895e-06	13	21794935	3437	0.04618	Secreting Treg % CD4 Treg	2	1
rs273421	C	G	C	G	0.1507	-0.0083	0.8356	0.80907	FALSE	TRUE	FALSE	8	132542825	0.0316	0.794328	3301	RB1	TRUE	1.75902e-06	8	132542825	3437	0.03147	Secreting Treg % CD4 Treg	2	1
rs34645541	A	C	A	C	-0.6193	0.0228	0.0095	0.02552	FALSE	FALSE	FALSE	1	195875605	0.0864	0.794328	3301	RB1	TRUE	7.59994e-07	1	195875605	3437	0.125	Secreting Treg % CD4 Treg	2	1
rs413431	G	A	G	A	0.2955	0.0373	0.8154	0.90866	FALSE	FALSE	FALSE	2	39176695	0.0428	0.380189	3301	RB1	TRUE	3.30598e-21	2	39176695	3437	0.03106	Secreting Treg % CD4 Treg	2	1
rs4759006	A	G	A	G	0.1495	-0.0347	0.1565	0.22531	FALSE	FALSE	FALSE	12	56009543	0.0293	0.234423	3301	RB1	TRUE	7.07099e-06	12	56009543	3437	0.03323	Secreting Treg % CD4 Treg	2	1
rs562562	A	G	A	G	0.1197	0.0381	0.3714	0.32689	FALSE	FALSE	FALSE	18	24263725	0.0264	0.147911	3301	RB1	TRUE	1.54e-06	18	24263725	3437	0.02486	Secreting Treg % CD4 Treg	2	1
rs60220946	T	C	T	C	-0.4131	0.0576	0.0212	0.0226	FALSE	FALSE	FALSE	1	193505625	0.0927	0.537032	3301	RB1	TRUE	4.56499e-07	1	193505625	3437	0.08175	Secreting Treg % CD4 Treg	2	1
rs62322628	T	C	T	C	-0.814	0.0065	0.0049	0.02369	FALSE	FALSE	FALSE	4	122780838	0.0826	0.933254	3301	RB1	TRUE	3.82798e-06	4	122780838	3437	0.1759	Secreting Treg % CD4 Treg	2	1
rs6751481	C	T	C	T	-0.2879	-0.0045	0.4709	0.52433	FALSE	FALSE	FALSE	2	38897810	0.0255	0.851138	3301	RB1	TRUE	3.53021e-33	2	38897810	3437	0.02374	Secreting Treg % CD4 Treg	2	1
rs72966214	C	T	C	T	-0.2131	-0.0033	0.0701	0.03246	FALSE	FALSE	FALSE	2	208014310	0.0709	0.954993	3301	RB1	TRUE	7.55301e-06	2	208014310	3437	0.04753	Secreting Treg % CD4 Treg	2	1
rs73579441	C	T	C	T	-0.2123	0.0253	0.0716	0.06175	FALSE	FALSE	FALSE	8	49024059	0.0539	0.645654	3301	RB1	TRUE	6.72698e-06	8	49024059	3437	0.04708	Secreting Treg % CD4 Treg	2	1
rs75981740	G	A	G	A	0.212	-0.0991	0.0711	0.03278	FALSE	FALSE	FALSE	1	5012020	0.0702	0.158489	3301	RB1	TRUE	3.97796e-06	1	5012020	3437	0.04589	Secreting Treg % CD4 Treg	2	1
rs7825970	T	G	T	G	0.1091	0.0078	0.5701	0.56406	FALSE	FALSE	FALSE	8	3414155	0.0249	0.758578	3301	RB1	TRUE	6.76893e-06	8	3414155	3437	0.0242	Secreting Treg % CD4 Treg	2	1
rs7893324	C	T	C	T	0.1629	0.0158	0.1562	0.14908	FALSE	FALSE	FALSE	10	6111075	0.035	0.645654	3301	RB1	TRUE	1.24799e-06	10	6111075	3437	0.03354	Secreting Treg % CD4 Treg	2	1
rs79224901	C	G	C	G	-0.4074	0.0841	0.0221	0.01387	FALSE	TRUE	FALSE	8	3651438	0.1062	0.426581	3301	RB1	TRUE	1.118e-06	8	3651438	3437	0.08352	Secreting Treg % CD4 Treg	2	1
rs79235233	G	C	G	C	0.2934	0.0144	0.0342	0.06649	FALSE	TRUE	FALSE	14	92726328	0.0502	0.776247	3301	RB1	TRUE	5.97806e-06	14	92726328	3437	0.06472	Secreting Treg % CD4 Treg	2	1
rs79607503	A	G	A	G	-0.5285	-0.2119	0.0097	0.01572	FALSE	FALSE	FALSE	9	135102542	0.1009	0.0354813	3301	RB1	TRUE	5.28896e-06	9	135102542	3437	0.1159	Secreting Treg % CD4 Treg	2	1
rs9265947	C	T	C	T	0.1387	-0.0322	0.5804	0.63972	FALSE	FALSE	FALSE	6	31315165	0.026	0.213796	3301	RB1	TRUE	8.15004e-06	6	31315165	3437	0.03104	Secreting Treg % CD4 Treg	2	1
rs10059100	G	A	G	A	-0.1187	0.05	0.3224	0.38525	FALSE	FALSE	FALSE	5	120100784	0.0256	0.0512861	3301	RB1	TRUE	5.098e-06	5	120100784	3437	0.02599	Activated & resting Treg % CD4 Treg	2	1
rs113435341	G	A	G	A	2.569	-0.0883	0.0032	0.02364	FALSE	FALSE	FALSE	1	198151688	0.0896	0.323594	3301	RB1	TRUE	1.27909e-33	1	198151688	3437	0.2103	Activated & resting Treg % CD4 Treg	2	1
rs11577174	T	C	T	C	-1.588	-0.0282	0.0012	0.01679	FALSE	FALSE	FALSE	1	230492271	0.1069	0.794328	3301	RB1	TRUE	3.78303e-06	1	230492271	3437	0.343	Activated & resting Treg % CD4 Treg	2	1
rs11579717	A	G	A	G	1.815	-0.067	0.0044	0.05054	FALSE	FALSE	FALSE	1	199999121	0.0599	0.263027	3301	RB1	TRUE	5.32721e-24	1	199999121	3437	0.1783	Activated & resting Treg % CD4 Treg	2	1
rs11739607	C	T	C	T	0.3732	0.0151	0.0214	0.11821	FALSE	FALSE	FALSE	5	27694229	0.0399	0.707946	3301	RB1	TRUE	7.34007e-06	5	27694229	3437	0.08311	Activated & resting Treg % CD4 Treg	2	1
rs12993274	C	A	C	A	-0.1538	0.047	0.1481	0.07142	FALSE	FALSE	FALSE	2	42378770	0.0474	0.323594	3301	RB1	TRUE	6.47799e-06	2	42378770	3437	0.03406	Activated & resting Treg % CD4 Treg	2	1
rs17607399	T	C	T	C	0.218	-0.0075	0.1084	0.08108	FALSE	FALSE	FALSE	2	41884212	0.0461	0.870964	3301	RB1	TRUE	2.76599e-08	2	41884212	3437	0.03915	Activated & resting Treg % CD4 Treg	2	1
rs2148708	G	A	G	A	0.2102	0.0109	0.9326	0.88347	FALSE	FALSE	FALSE	13	21794935	0.0388	0.776247	3301	RB1	TRUE	6.14795e-06	13	21794935	3437	0.04643	Activated & resting Treg % CD4 Treg	2	1
rs273421	C	G	C	G	-0.1485	-0.0083	0.8356	0.80907	FALSE	TRUE	FALSE	8	132542825	0.0316	0.794328	3301	RB1	TRUE	2.81501e-06	8	132542825	3437	0.03164	Activated & resting Treg % CD4 Treg	2	1
rs34645541	A	C	A	C	0.6092	0.0228	0.0095	0.02552	FALSE	FALSE	FALSE	1	195875605	0.0864	0.794328	3301	RB1	TRUE	1.302e-06	1	195875605	3437	0.1257	Activated & resting Treg % CD4 Treg	2	1
rs413431	G	A	G	A	-0.2936	0.0373	0.8154	0.90866	FALSE	FALSE	FALSE	2	39176695	0.0428	0.380189	3301	RB1	TRUE	9.54333e-21	2	39176695	3437	0.03123	Activated & resting Treg % CD4 Treg	2	1
rs4759006	A	G	A	G	-0.1503	-0.0347	0.1565	0.22531	FALSE	FALSE	FALSE	12	56009543	0.0293	0.234423	3301	RB1	TRUE	7.03008e-06	12	56009543	3437	0.0334	Activated & resting Treg % CD4 Treg	2	1
rs562562	A	G	A	G	-0.1195	0.0381	0.3714	0.32689	FALSE	FALSE	FALSE	18	24263725	0.0264	0.147911	3301	RB1	TRUE	1.81001e-06	18	24263725	3437	0.02499	Activated & resting Treg % CD4 Treg	2	1
rs60220946	T	C	T	C	0.4221	0.0576	0.0212	0.0226	FALSE	FALSE	FALSE	1	193505625	0.0927	0.537032	3301	RB1	TRUE	2.94897e-07	1	193505625	3437	0.08216	Activated & resting Treg % CD4 Treg	2	1
rs62322628	T	C	T	C	0.7983	0.0065	0.0049	0.02369	FALSE	FALSE	FALSE	4	122780838	0.0826	0.933254	3301	RB1	TRUE	6.55496e-06	4	122780838	3437	0.1768	Activated & resting Treg % CD4 Treg	2	1
rs6587385	C	T	C	T	0.125	0.0068	0.7012	0.67232	FALSE	FALSE	FALSE	1	248047256	0.0272	0.812831	3301	RB1	TRUE	1.48201e-06	1	248047256	3437	0.02593	Activated & resting Treg % CD4 Treg	2	1
rs6751481	C	T	C	T	0.2886	-0.0045	0.4709	0.52433	FALSE	FALSE	FALSE	2	38897810	0.0255	0.851138	3301	RB1	TRUE	5.48656e-33	2	38897810	3437	0.02387	Activated & resting Treg % CD4 Treg	2	1
rs73579441	C	T	C	T	0.2151	0.0253	0.0716	0.06175	FALSE	FALSE	FALSE	8	49024059	0.0539	0.645654	3301	RB1	TRUE	5.71005e-06	8	49024059	3437	0.04733	Activated & resting Treg % CD4 Treg	2	1
rs75981740	G	A	G	A	-0.2161	-0.0991	0.0711	0.03278	FALSE	FALSE	FALSE	1	5012020	0.0702	0.158489	3301	RB1	TRUE	2.91602e-06	1	5012020	3437	0.04613	Activated & resting Treg % CD4 Treg	2	1
rs7825970	T	G	T	G	-0.1086	0.0078	0.5701	0.56406	FALSE	FALSE	FALSE	8	3414155	0.0249	0.758578	3301	RB1	TRUE	8.27694e-06	8	3414155	3437	0.02433	Activated & resting Treg % CD4 Treg	2	1
rs7893324	C	T	C	T	-0.1646	0.0158	0.1562	0.14908	FALSE	FALSE	FALSE	10	6111075	0.035	0.645654	3301	RB1	TRUE	1.088e-06	10	6111075	3437	0.03371	Activated & resting Treg % CD4 Treg	2	1
rs79224901	C	G	C	G	0.4155	0.0841	0.0221	0.01387	FALSE	TRUE	FALSE	8	3651438	0.1062	0.426581	3301	RB1	TRUE	7.79704e-07	8	3651438	3437	0.08395	Activated & resting Treg % CD4 Treg	2	1
rs79235233	G	C	G	C	-0.2939	0.0144	0.0342	0.06649	FALSE	TRUE	FALSE	14	92726328	0.0502	0.776247	3301	RB1	TRUE	6.48993e-06	14	92726328	3437	0.06506	Activated & resting Treg % CD4 Treg	2	1
rs79607503	A	G	A	G	0.5324	-0.2119	0.0097	0.01572	FALSE	FALSE	FALSE	9	135102542	0.1009	0.0354813	3301	RB1	TRUE	5.05895e-06	9	135102542	3437	0.1165	Activated & resting Treg % CD4 Treg	2	1
rs9265947	C	T	C	T	-0.1408	-0.0322	0.5804	0.63972	FALSE	FALSE	FALSE	6	31315165	0.026	0.213796	3301	RB1	TRUE	6.58704e-06	6	31315165	3437	0.0312	Activated & resting Treg % CD4 Treg	2	1
rs10059100	G	A	G	A	0.1214	0.05	0.3224	0.38525	FALSE	FALSE	FALSE	5	120100784	0.0256	0.0512861	3301	RB1	TRUE	6.51493e-07	5	120100784	3437	0.02435	Activated & secreting Treg %CD4 Treg	2	1
rs112553628	G	A	G	A	-0.2867	0.0362	0.0352	0.07265	FALSE	FALSE	FALSE	2	38077329	0.0484	0.457088	3301	RB1	TRUE	2.31499e-06	2	38077329	3437	0.0606	Activated & secreting Treg %CD4 Treg	2	1
rs112637846	A	C	A	C	-2.712	0.0098	0.0003	0.02932	FALSE	FALSE	FALSE	6	149114553	0.0744	0.891251	3301	RB1	TRUE	5.60906e-06	6	149114553	3437	0.5963	Activated & secreting Treg %CD4 Treg	2	1
rs113000944	T	C	T	C	-0.2336	-0.0485	0.063	0.03602	FALSE	FALSE	FALSE	20	48836592	0.0718	0.501187	3301	RB1	TRUE	6.944e-07	20	48836592	3437	0.04699	Activated & secreting Treg %CD4 Treg	2	1
rs113435341	G	A	G	A	-2.621	-0.0883	0.0032	0.02364	FALSE	FALSE	FALSE	1	198151688	0.0896	0.323594	3301	RB1	TRUE	6.32995e-40	1	198151688	3437	0.1957	Activated & secreting Treg %CD4 Treg	2	1
rs115669925	A	G	A	G	4.109	0.0278	0.0003	0.01929	FALSE	FALSE	FALSE	2	111442886	0.0981	0.776247	3301	RB1	TRUE	5.64794e-06	2	111442886	3437	0.9038	Activated & secreting Treg %CD4 Treg	2	1
rs11579717	A	G	A	G	-1.821	-0.067	0.0044	0.05054	FALSE	FALSE	FALSE	1	199999121	0.0599	0.263027	3301	RB1	TRUE	1.86896e-27	1	199999121	3437	0.1663	Activated & secreting Treg %CD4 Treg	2	1
rs115907036	T	C	T	C	-0.4234	0.0012	0.0153	0.01996	FALSE	FALSE	FALSE	2	37537677	0.0895	1	3301	RB1	TRUE	9.86302e-06	2	37537677	3437	0.09565	Activated & secreting Treg %CD4 Treg	2	1
rs116850494	A	G	A	G	-0.4419	0.1189	0.0145	0.02602	FALSE	FALSE	FALSE	13	60389778	0.0799	0.138038	3301	RB1	TRUE	2.91998e-06	13	60389778	3437	0.09434	Activated & secreting Treg %CD4 Treg	2	1
rs11969660	T	C	T	C	-0.2112	0.0254	0.0592	0.12815	FALSE	FALSE	FALSE	6	14395373	0.0378	0.501187	3301	RB1	TRUE	7.66496e-06	6	14395373	3437	0.04712	Activated & secreting Treg %CD4 Treg	2	1
rs12722496	G	A	G	A	0.215	0.0332	0.0611	0.10714	FALSE	FALSE	FALSE	10	6096667	0.0398	0.40738	3301	RB1	TRUE	6.33199e-06	10	6096667	3437	0.04755	Activated & secreting Treg %CD4 Treg	2	1
rs13000564	C	T	C	T	0.1141	0.036	0.2959	0.32835	FALSE	FALSE	FALSE	2	41596014	0.0271	0.18197	3301	RB1	TRUE	4.61604e-06	2	41596014	3437	0.02487	Activated & secreting Treg %CD4 Treg	2	1
rs138915779	A	C	A	C	-1.784	0.0037	0.0035	0.02517	FALSE	FALSE	FALSE	1	190079170	0.0863	0.954993	3301	RB1	TRUE	3.69828e-18	1	190079170	3437	0.2042	Activated & secreting Treg %CD4 Treg	2	1
rs138960714	C	A	C	A	-2.124	-0.1483	0.0006	0.01039	FALSE	FALSE	FALSE	4	123422719	0.1221	0.223872	3301	RB1	TRUE	2.585e-06	4	123422719	3437	0.451	Activated & secreting Treg %CD4 Treg	2	1
rs139681117	T	C	T	C	-0.2345	-0.0355	0.0528	0.0594	FALSE	FALSE	FALSE	2	23924920	0.0538	0.512861	3301	RB1	TRUE	5.65497e-06	2	23924920	3437	0.05158	Activated & secreting Treg %CD4 Treg	2	1
rs146899923	C	T	C	T	-0.7496	0.0067	0.0089	0.0171	FALSE	FALSE	FALSE	1	195919849	0.111	0.954993	3301	RB1	TRUE	1.67799e-09	1	195919849	3437	0.1241	Activated & secreting Treg %CD4 Treg	2	1
rs150956189	C	T	C	T	-2.624	0.0422	0.0003	0.02248	FALSE	FALSE	FALSE	1	214625781	0.0939	0.660693	3301	RB1	TRUE	4.01597e-06	1	214625781	3437	0.5683	Activated & secreting Treg %CD4 Treg	2	1
rs1634783	A	G	A	G	0.1281	-0.0104	0.5121	0.53731	FALSE	FALSE	FALSE	6	31283604	0.0261	0.691831	3301	RB1	TRUE	6.75103e-06	6	31283604	3437	0.0284	Activated & secreting Treg %CD4 Treg	2	1
rs17607399	T	C	T	C	-0.2077	-0.0075	0.1084	0.08108	FALSE	FALSE	FALSE	2	41884212	0.0461	0.870964	3301	RB1	TRUE	1.7e-08	2	41884212	3437	0.03673	Activated & secreting Treg %CD4 Treg	2	1
rs189383	C	T	C	T	0.1316	-0.01	0.1718	0.14901	FALSE	FALSE	FALSE	2	8709770	0.0352	0.776247	3301	RB1	TRUE	8.08295e-06	2	8709770	3437	0.02943	Activated & secreting Treg %CD4 Treg	2	1
rs191384725	G	A	G	A	-0.8475	0.0829	0.0041	0.02282	FALSE	FALSE	FALSE	16	7628264	0.095	0.380189	3301	RB1	TRUE	6.35404e-06	16	7628264	3437	0.1874	Activated & secreting Treg %CD4 Treg	2	1
rs192123974	T	C	T	C	-1.546	0.0797	0.0016	0.01	FALSE	FALSE	FALSE	11	13923816	0.1382	0.562341	3301	RB1	TRUE	9.19009e-07	11	13923816	3437	0.3144	Activated & secreting Treg %CD4 Treg	2	1
rs273421	C	G	C	G	0.1317	-0.0083	0.8356	0.80907	FALSE	TRUE	FALSE	8	132542825	0.0316	0.794328	3301	RB1	TRUE	9.00098e-06	8	132542825	3437	0.02963	Activated & secreting Treg %CD4 Treg	2	1
rs3917863	A	G	A	G	-0.4303	0.0411	0.016	0.01247	FALSE	FALSE	FALSE	1	169592401	0.1175	0.724436	3301	RB1	TRUE	2.74303e-06	1	169592401	3437	0.09161	Activated & secreting Treg %CD4 Treg	2	1
rs413431	G	A	G	A	0.2748	0.0373	0.8154	0.90866	FALSE	FALSE	FALSE	2	39176695	0.0428	0.380189	3301	RB1	TRUE	1.16305e-20	2	39176695	3437	0.0293	Activated & secreting Treg %CD4 Treg	2	1
rs568546879	C	G	C	G	-0.7463	-0.015	0.0049	0.01059	FALSE	TRUE	FALSE	18	33878112	0.1286	0.912011	3301	RB1	TRUE	8.79995e-06	18	33878112	3437	0.1677	Activated & secreting Treg %CD4 Treg	2	1
rs60220946	T	C	T	C	-0.4053	0.0576	0.0212	0.0226	FALSE	FALSE	FALSE	1	193505625	0.0927	0.537032	3301	RB1	TRUE	1.367e-07	1	193505625	3437	0.07676	Activated & secreting Treg %CD4 Treg	2	1
rs61828007	G	A	G	A	-0.356	0.1007	0.0289	0.01356	FALSE	FALSE	FALSE	1	203502968	0.1095	0.354813	3301	RB1	TRUE	2.12701e-07	1	203502968	3437	0.06849	Activated & secreting Treg %CD4 Treg	2	1
rs6751481	C	T	C	T	-0.2903	-0.0045	0.4709	0.52433	FALSE	FALSE	FALSE	2	38897810	0.0255	0.851138	3301	RB1	TRUE	6.28782e-38	2	38897810	3437	0.02227	Activated & secreting Treg %CD4 Treg	2	1
rs72651876	T	C	T	C	-0.1135	-0.022	0.2699	0.16891	FALSE	FALSE	FALSE	1	19206027	0.0344	0.524807	3301	RB1	TRUE	6.64401e-06	1	19206027	3437	0.02516	Activated & secreting Treg %CD4 Treg	2	1
rs73579441	C	T	C	T	-0.1959	0.0253	0.0716	0.06175	FALSE	FALSE	FALSE	8	49024059	0.0539	0.645654	3301	RB1	TRUE	9.8159e-06	8	49024059	3437	0.04424	Activated & secreting Treg %CD4 Treg	2	1
rs7530076	A	G	A	G	0.4611	0.0734	0.9748	0.96633	FALSE	FALSE	FALSE	1	195825276	0.0689	0.288403	3301	RB1	TRUE	4.49904e-10	1	195825276	3437	0.07373	Activated & secreting Treg %CD4 Treg	2	1
rs78181865	A	G	A	G	-2.709	0.007	0.0003	0.01506	FALSE	FALSE	FALSE	3	84481659	0.1021	0.954993	3301	RB1	TRUE	5.50605e-06	3	84481659	3437	0.5951	Activated & secreting Treg %CD4 Treg	2	1
rs9274712	T	C	T	C	0.1731	0.0186	0.3326	0.29258	FALSE	FALSE	FALSE	6	32637298	0.0275	0.501187	3301	RB1	TRUE	5.80898e-07	6	32637298	3437	0.03457	Activated & secreting Treg %CD4 Treg	2	1
rs10059100	G	A	G	A	-0.1194	0.05	0.3224	0.38525	FALSE	FALSE	FALSE	5	120100784	0.0256	0.0512861	3301	RB1	TRUE	1.357e-06	5	120100784	3437	0.02467	Resting Treg % CD4 Treg	2	1
rs112553628	G	A	G	A	0.2951	0.0362	0.0352	0.07265	FALSE	FALSE	FALSE	2	38077329	0.0484	0.457088	3301	RB1	TRUE	1.53801e-06	2	38077329	3437	0.06128	Resting Treg % CD4 Treg	2	1
rs116850494	A	G	A	G	0.4351	0.1189	0.0145	0.02602	FALSE	FALSE	FALSE	13	60389778	0.0799	0.138038	3301	RB1	TRUE	5.16797e-06	13	60389778	3437	0.09531	Resting Treg % CD4 Treg	2	1
rs12133465	G	A	G	A	0.7179	-0.0292	0.0096	0.0346	FALSE	FALSE	FALSE	1	195430336	0.0685	0.676083	3301	RB1	TRUE	6.33097e-10	1	195430336	3437	0.1158	Resting Treg % CD4 Treg	2	1
rs12722496	G	A	G	A	-0.2244	0.0332	0.0611	0.10714	FALSE	FALSE	FALSE	10	6096667	0.0398	0.40738	3301	RB1	TRUE	3.34603e-06	10	6096667	3437	0.0482	Resting Treg % CD4 Treg	2	1
rs12993274	C	A	C	A	-0.1476	0.047	0.1481	0.07142	FALSE	FALSE	FALSE	2	42378770	0.0474	0.323594	3301	RB1	TRUE	5.05697e-06	2	42378770	3437	0.0323	Resting Treg % CD4 Treg	2	1
rs138915779	A	C	A	C	1.793	0.0037	0.0035	0.02517	FALSE	FALSE	FALSE	1	190079170	0.0863	0.954993	3301	RB1	TRUE	4.92833e-18	1	190079170	3437	0.2061	Resting Treg % CD4 Treg	2	1
rs138960714	C	A	C	A	2.013	-0.1483	0.0006	0.01039	FALSE	FALSE	FALSE	4	123422719	0.1221	0.223872	3301	RB1	TRUE	9.71203e-06	4	123422719	3437	0.4545	Resting Treg % CD4 Treg	2	1
rs139681117	T	C	T	C	0.2445	-0.0355	0.0528	0.0594	FALSE	FALSE	FALSE	2	23924920	0.0538	0.512861	3301	RB1	TRUE	2.93697e-06	2	23924920	3437	0.05221	Resting Treg % CD4 Treg	2	1
rs146899923	C	T	C	T	0.7278	0.0067	0.0089	0.0171	FALSE	FALSE	FALSE	1	195919849	0.111	0.954993	3301	RB1	TRUE	7.07995e-09	1	195919849	3437	0.1254	Resting Treg % CD4 Treg	2	1
rs147071297	A	G	A	G	1.292	-0.1267	0.0039	0.02619	FALSE	FALSE	FALSE	1	191648600	0.0818	0.120226	3301	RB1	TRUE	6.13762e-13	1	191648600	3437	0.1788	Resting Treg % CD4 Treg	2	1
rs147958143	T	A	T	A	-0.4624	-0.0577	0.0111	0.0115	FALSE	TRUE	FALSE	1	238096255	0.1289	0.660693	3301	RB1	TRUE	8.95097e-06	1	238096255	3437	0.104	Resting Treg % CD4 Treg	2	1
rs150956189	C	T	C	T	2.691	0.0422	0.0003	0.02248	FALSE	FALSE	FALSE	1	214625781	0.0939	0.660693	3301	RB1	TRUE	2.36701e-06	1	214625781	3437	0.5693	Resting Treg % CD4 Treg	2	1
rs1634783	A	G	A	G	-0.1327	-0.0104	0.5121	0.53731	FALSE	FALSE	FALSE	6	31283604	0.0261	0.691831	3301	RB1	TRUE	5.12696e-06	6	31283604	3437	0.02906	Resting Treg % CD4 Treg	2	1
rs17583875	A	G	A	G	2.714	-0.1169	0.0029	0.02132	FALSE	FALSE	FALSE	1	197924770	0.0865	0.177828	3301	RB1	TRUE	3.21514e-40	1	197924770	3437	0.2018	Resting Treg % CD4 Treg	2	1
rs17607399	T	C	T	C	0.209	-0.0075	0.1084	0.08108	FALSE	FALSE	FALSE	2	41884212	0.0461	0.870964	3301	RB1	TRUE	2.14102e-08	2	41884212	3437	0.03723	Resting Treg % CD4 Treg	2	1
rs192123974	T	C	T	C	1.588	0.0797	0.0016	0.01	FALSE	FALSE	FALSE	11	13923816	0.1382	0.562341	3301	RB1	TRUE	5.99501e-07	11	13923816	3437	0.3176	Resting Treg % CD4 Treg	2	1
rs273421	C	G	C	G	-0.1329	-0.0083	0.8356	0.80907	FALSE	TRUE	FALSE	8	132542825	0.0316	0.794328	3301	RB1	TRUE	9.37001e-06	8	132542825	3437	0.02996	Resting Treg % CD4 Treg	2	1
rs413431	G	A	G	A	-0.2777	0.0373	0.8154	0.90866	FALSE	FALSE	FALSE	2	39176695	0.0428	0.380189	3301	RB1	TRUE	1.46791e-20	2	39176695	3437	0.02969	Resting Treg % CD4 Treg	2	1
rs60220946	T	C	T	C	0.4297	0.0576	0.0212	0.0226	FALSE	FALSE	FALSE	1	193505625	0.0927	0.537032	3301	RB1	TRUE	3.079e-08	1	193505625	3437	0.07742	Resting Treg % CD4 Treg	2	1
rs61828007	G	A	G	A	0.3706	0.1007	0.0289	0.01356	FALSE	FALSE	FALSE	1	203502968	0.1095	0.354813	3301	RB1	TRUE	9.34695e-08	1	203502968	3437	0.06927	Resting Treg % CD4 Treg	2	1
rs6751481	C	T	C	T	0.2946	-0.0045	0.4709	0.52433	FALSE	FALSE	FALSE	2	38897810	0.0255	0.851138	3301	RB1	TRUE	3.39782e-38	2	38897810	3437	0.02252	Resting Treg % CD4 Treg	2	1
rs73124650	C	T	C	T	0.3448	-0.1492	0.0249	0.01306	FALSE	FALSE	FALSE	20	47523429	0.1123	0.186209	3301	RB1	TRUE	1.91501e-06	20	47523429	3437	0.07228	Resting Treg % CD4 Treg	2	1
rs7530076	A	G	A	G	-0.463	0.0734	0.9748	0.96633	FALSE	FALSE	FALSE	1	195825276	0.0689	0.288403	3301	RB1	TRUE	5.95498e-10	1	195825276	3437	0.07456	Resting Treg % CD4 Treg	2	1
rs76584473	A	G	A	G	0.2968	-0.0294	0.0304	0.03882	FALSE	FALSE	FALSE	2	73109350	0.0707	0.676083	3301	RB1	TRUE	7.68794e-06	2	73109350	3437	0.06625	Resting Treg % CD4 Treg	2	1
rs78144227	A	G	A	G	0.2555	0.1569	0.0444	0.01254	FALSE	FALSE	FALSE	1	203602440	0.1294	0.223872	3301	RB1	TRUE	7.66196e-06	1	203602440	3437	0.05701	Resting Treg % CD4 Treg	2	1
rs79670457	T	C	T	C	0.2321	-0.0862	0.0541	0.02333	FALSE	FALSE	FALSE	20	47437969	0.0837	0.301995	3301	RB1	TRUE	2.227e-06	20	47437969	3437	0.04896	Resting Treg % CD4 Treg	2	1
rs9274712	T	C	T	C	-0.1758	0.0186	0.3326	0.29258	FALSE	FALSE	FALSE	6	32637298	0.0275	0.501187	3301	RB1	TRUE	6.79908e-07	6	32637298	3437	0.03533	Resting Treg % CD4 Treg	2	1
rs10059458	C	T	C	T	0.1184	0.0119	0.6101	0.47336	FALSE	FALSE	FALSE	5	73681489	0.0252	0.630957	3301	RB1	TRUE	8.51805e-06	5	73681489	3405	0.02655	CD39+ activated Treg AC	2	1
rs10786199	A	G	A	G	-0.189	0.0106	0.2894	0.39399	FALSE	FALSE	FALSE	10	97069472	0.0257	0.676083	3301	RB1	TRUE	5.63248e-11	10	97069472	3405	0.02875	CD39+ activated Treg AC	2	1
rs10882701	C	A	C	A	-0.3631	0.0081	0.514	0.58328	FALSE	FALSE	FALSE	10	97741071	0.0267	0.758578	3301	RB1	TRUE	1.80094e-45	10	97741071	3405	0.02528	CD39+ activated Treg AC	2	1
rs11002579	A	G	A	G	-0.1316	-0.0583	0.3366	0.25682	FALSE	FALSE	FALSE	10	80258836	0.0288	0.042658	3301	RB1	TRUE	1.46201e-06	10	80258836	3405	0.02727	CD39+ activated Treg AC	2	1
rs11188757	C	A	C	A	-0.2494	0.0172	0.2213	0.31188	FALSE	FALSE	FALSE	10	98205222	0.0268	0.524807	3301	RB1	TRUE	3.05914e-15	10	98205222	3405	0.03146	CD39+ activated Treg AC	2	1
rs11777493	A	T	A	T	-0.1467	0.0097	0.2395	0.26315	FALSE	TRUE	FALSE	8	113921646	0.0286	0.74131	3301	RB1	TRUE	1.57101e-06	8	113921646	3405	0.0305	CD39+ activated Treg AC	2	1
rs11795139	T	C	T	C	0.1205	0.0006	0.3335	0.28145	FALSE	FALSE	FALSE	9	86150415	0.0279	0.977237	3301	RB1	TRUE	9.22593e-06	9	86150415	3405	0.02712	CD39+ activated Treg AC	2	1
rs12648210	G	A	G	A	-0.5171	0.1036	0.0145	0.05975	FALSE	FALSE	FALSE	4	89266460	0.0539	0.0549541	3301	RB1	TRUE	1.01801e-06	4	89266460	3405	0.1056	CD39+ activated Treg AC	2	1
rs12707040	A	G	A	G	0.1591	0.0006	0.1783	0.20982	FALSE	FALSE	FALSE	7	80480551	0.0316	0.977237	3301	RB1	TRUE	3.37404e-06	7	80480551	3405	0.03418	CD39+ activated Treg AC	2	1
rs139577399	C	T	C	T	-0.3155	0.0959	0.0414	0.01366	FALSE	FALSE	FALSE	7	23203415	0.1253	0.446684	3301	RB1	TRUE	1.08101e-06	7	23203415	3405	0.06457	CD39+ activated Treg AC	2	1
rs142422333	T	C	T	C	-0.2705	0.0685	0.0515	0.01247	FALSE	FALSE	FALSE	5	155375550	0.119	0.562341	3301	RB1	TRUE	4.782e-06	5	155375550	3405	0.05905	CD39+ activated Treg AC	2	1
rs202211780	G	A	G	A	0.4192	-0.0336	0.0878	0.20701	FALSE	FALSE	FALSE	10	97016742	0.0305	0.269153	3301	RB1	TRUE	1.01906e-19	10	97016742	3405	0.04585	CD39+ activated Treg AC	2	1
rs2251521	T	C	T	C	-0.197	-0.0095	0.1021	0.2085	FALSE	FALSE	FALSE	10	109471331	0.0303	0.758578	3301	RB1	TRUE	4.27996e-06	10	109471331	3405	0.04279	CD39+ activated Treg AC	2	1
rs289708	G	A	G	A	0.1372	0.0411	0.7573	0.85302	FALSE	FALSE	FALSE	16	57038162	0.0356	0.245471	3301	RB1	TRUE	3.77303e-06	16	57038162	3405	0.02962	CD39+ activated Treg AC	2	1
rs35163827	G	A	G	A	-0.3443	-0.1029	0.0391	0.01811	FALSE	FALSE	FALSE	8	9606332	0.0952	0.281838	3301	RB1	TRUE	1.646e-06	8	9606332	3405	0.07172	CD39+ activated Treg AC	2	1
rs4321083	A	G	A	G	0.1497	0.0243	0.2137	0.25796	FALSE	FALSE	FALSE	13	84031916	0.0287	0.398107	3301	RB1	TRUE	2.12398e-06	13	84031916	3405	0.03152	CD39+ activated Treg AC	2	1
rs4441121	G	A	G	A	0.125	-0.048	0.3192	0.25816	FALSE	FALSE	FALSE	13	19650584	0.0286	0.0933254	3301	RB1	TRUE	3.85496e-06	13	19650584	3405	0.02703	CD39+ activated Treg AC	2	1
rs4811602	A	G	A	G	0.1348	0.0264	0.4019	0.46248	FALSE	FALSE	FALSE	20	36849088	0.0245	0.281838	3301	RB1	TRUE	2.651e-07	20	36849088	3405	0.02614	CD39+ activated Treg AC	2	1
rs56197234	A	G	A	G	0.5601	0.0221	0.0115	0.05342	FALSE	FALSE	FALSE	15	70222702	0.0555	0.691831	3301	RB1	TRUE	2.536e-06	15	70222702	3405	0.1188	CD39+ activated Treg AC	2	1
rs618250	T	C	T	C	0.3109	0.0414	0.0457	0.02664	FALSE	FALSE	FALSE	18	362116	0.0789	0.60256	3301	RB1	TRUE	2.51299e-07	18	362116	3405	0.06017	CD39+ activated Treg AC	2	1
rs7088584	T	G	T	G	0.8768	0.0033	0.4687	0.54512	FALSE	FALSE	FALSE	10	97607644	0.0248	0.891251	3301	RB1	TRUE	1e-200	10	97607644	3405	0.02116	CD39+ activated Treg AC	2	1
rs7267949	T	C	T	C	-0.7453	0.0549	0.0057	0.01079	FALSE	FALSE	FALSE	20	17586584	0.1252	0.660693	3301	RB1	TRUE	9.64206e-06	20	17586584	3405	0.1682	CD39+ activated Treg AC	2	1
rs72809762	T	C	T	C	0.3373	-0.05	0.0675	0.03583	FALSE	FALSE	FALSE	10	97294154	0.0677	0.457088	3301	RB1	TRUE	4.74351e-11	10	97294154	3405	0.0511	CD39+ activated Treg AC	2	1
rs7432284	C	A	C	A	0.2441	0.0889	0.068	0.06902	FALSE	FALSE	FALSE	3	186094684	0.0501	0.0758578	3301	RB1	TRUE	1.196e-06	3	186094684	3405	0.05017	CD39+ activated Treg AC	2	1
rs77020191	G	C	G	C	0.2605	0.0259	0.0542	0.0678	FALSE	TRUE	FALSE	15	59643449	0.0496	0.60256	3301	RB1	TRUE	5.65705e-06	15	59643449	3405	0.05731	CD39+ activated Treg AC	2	1
rs78027772	A	G	A	G	0.2212	0.0097	0.0846	0.12141	FALSE	FALSE	FALSE	7	126248228	0.0398	0.812831	3301	RB1	TRUE	2.29398e-06	7	126248228	3405	0.04672	CD39+ activated Treg AC	2	1
rs8076447	A	G	A	G	0.1337	-0.0263	0.2515	0.18141	FALSE	FALSE	FALSE	17	75229883	0.0324	0.416869	3301	RB1	TRUE	5.08604e-06	17	75229883	3405	0.02928	CD39+ activated Treg AC	2	1
rs1006368	T	C	T	C	0.4144	0.0124	0.1224	0.10897	FALSE	FALSE	FALSE	10	126346603	0.0393	0.758578	3301	RB1	TRUE	3.61327e-24	10	126346603	3113	0.04052	SSC-A on NK	2	1
rs10512469	T	C	T	C	-0.1684	0.0014	0.1646	0.17583	FALSE	FALSE	FALSE	17	33770802	0.0328	0.977237	3301	RB1	TRUE	4.30695e-06	17	33770802	3113	0.03658	SSC-A on NK	2	1
rs11081793	G	A	G	A	-0.3945	-0.0129	0.0255	0.02351	FALSE	FALSE	FALSE	18	19722536	0.0832	0.870964	3301	RB1	TRUE	2.56898e-06	18	19722536	3113	0.08374	SSC-A on NK	2	1
rs11703193	A	G	A	G	-0.1793	0.026	0.1597	0.20412	FALSE	FALSE	FALSE	22	18542023	0.0342	0.446684	3301	RB1	TRUE	1.56801e-06	22	18542023	3113	0.03727	SSC-A on NK	2	1
rs12594783	C	T	C	T	-0.1395	-0.0182	0.2535	0.25232	FALSE	FALSE	FALSE	15	88040400	0.0292	0.537032	3301	RB1	TRUE	5.41602e-06	15	88040400	3113	0.03061	SSC-A on NK	2	1
rs147596499	G	A	G	A	0.4951	0.0417	0.0154	0.01132	FALSE	FALSE	FALSE	4	96489377	0.1184	0.724436	3301	RB1	TRUE	6.78297e-06	4	96489377	3113	0.1098	SSC-A on NK	2	1
rs17606146	A	G	A	G	-0.2168	-0.0467	0.0858	0.0539	FALSE	FALSE	FALSE	19	3631134	0.0639	0.467735	3301	RB1	TRUE	6.36708e-06	19	3631134	3113	0.04794	SSC-A on NK	2	1
rs188107682	A	G	A	G	-0.4965	0.0696	0.0162	0.01119	FALSE	FALSE	FALSE	5	170062959	0.1337	0.60256	3301	RB1	TRUE	5.74196e-06	5	170062959	3113	0.1093	SSC-A on NK	2	1
rs2198787	C	A	C	A	-0.2652	0.1186	0.9269	0.96308	FALSE	FALSE	FALSE	12	62296066	0.0661	0.0724436	3301	RB1	TRUE	6.54696e-07	12	62296066	3113	0.05319	SSC-A on NK	2	1
rs28691703	C	T	C	T	0.1706	0.006	0.2127	0.27553	FALSE	FALSE	FALSE	19	43649306	0.0296	0.831764	3301	RB1	TRUE	2.87098e-06	19	43649306	3113	0.03639	SSC-A on NK	2	1
rs2869804	G	A	G	A	-0.1514	-0.0043	0.8008	0.75562	FALSE	FALSE	FALSE	18	14141133	0.0299	0.891251	3301	RB1	TRUE	7.07995e-06	18	14141133	3113	0.03364	SSC-A on NK	2	1
rs2915158	G	A	G	A	0.7087	-0.0235	0.0072	0.04434	FALSE	FALSE	FALSE	7	9912333	0.062	0.707946	3301	RB1	TRUE	6.93202e-06	7	9912333	3113	0.1574	SSC-A on NK	2	1
rs35150190	T	G	T	G	-0.1472	-0.0211	0.2135	0.24308	FALSE	FALSE	FALSE	19	40286227	0.0288	0.467735	3301	RB1	TRUE	6.00095e-06	19	40286227	3113	0.03246	SSC-A on NK	2	1
rs6850820	A	G	A	G	-0.1642	-0.0379	0.8275	0.7561	FALSE	FALSE	FALSE	4	149325342	0.0295	0.199526	3301	RB1	TRUE	4.48198e-06	4	149325342	3113	0.03573	SSC-A on NK	2	1
rs6863338	T	C	T	C	0.2553	0.0295	0.084	0.11264	FALSE	FALSE	FALSE	5	127586596	0.0391	0.446684	3301	RB1	TRUE	3.84804e-07	5	127586596	3113	0.05018	SSC-A on NK	2	1
rs72901909	G	T	G	T	-0.2893	-0.0068	0.058	0.02854	FALSE	FALSE	FALSE	18	39079198	0.0761	0.933254	3301	RB1	TRUE	5.23396e-07	18	39079198	3113	0.05753	SSC-A on NK	2	1
rs74856421	T	C	T	C	0.22	0.0185	0.0793	0.08558	FALSE	FALSE	FALSE	16	3773110	0.0464	0.691831	3301	RB1	TRUE	7.787e-06	16	3773110	3113	0.04913	SSC-A on NK	2	1
rs75215140	G	A	G	A	-0.1632	-0.0056	0.168	0.16513	FALSE	FALSE	FALSE	2	62135307	0.0337	0.870964	3301	RB1	TRUE	9.04107e-06	2	62135307	3113	0.0367	SSC-A on NK	2	1
rs7575742	G	A	G	A	0.1383	0.0269	0.3696	0.65938	FALSE	FALSE	FALSE	2	135429002	0.0258	0.295121	3301	RB1	TRUE	7.57199e-07	2	135429002	3113	0.02791	SSC-A on NK	2	1
rs767896	T	C	T	C	0.1637	-0.0334	0.2114	0.29907	FALSE	FALSE	FALSE	6	33791515	0.0268	0.213796	3301	RB1	TRUE	1.305e-06	6	33791515	3113	0.03376	SSC-A on NK	2	1
rs77154024	C	T	C	T	1.113	-0.0555	0.0027	0.02447	FALSE	FALSE	FALSE	4	72546264	0.086	0.512861	3301	RB1	TRUE	4.42303e-06	4	72546264	3113	0.242	SSC-A on NK	2	1
rs79025422	A	G	A	G	0.5466	-0.0057	0.0148	0.0424	FALSE	FALSE	FALSE	5	80236683	0.0636	0.933254	3301	RB1	TRUE	2.063e-06	5	80236683	3113	0.1149	SSC-A on NK	2	1
rs873220	A	G	A	G	-0.1277	-0.054	0.3392	0.37304	FALSE	FALSE	FALSE	21	33382162	0.0256	0.0346737	3301	RB1	TRUE	9.56709e-06	21	33382162	3113	0.02879	SSC-A on NK	2	1
rs9912354	T	C	T	C	0.1471	-0.0626	0.5254	0.42168	FALSE	FALSE	FALSE	17	33805730	0.0247	0.0112202	3301	RB1	TRUE	6.80205e-08	17	33805730	3113	0.02719	SSC-A on NK	2	1
rs1006368	T	C	T	C	0.2024	0.0124	0.1224	0.10897	FALSE	FALSE	FALSE	10	126346603	0.0393	0.758578	3301	RB1	TRUE	6.82197e-07	10	126346603	3113	0.04066	SSC-A on NKT	2	1
rs10422871	T	C	T	C	-0.2765	-0.0207	0.0888	0.08029	FALSE	FALSE	FALSE	19	8789227	0.0472	0.660693	3301	RB1	TRUE	3.60296e-09	19	8789227	3113	0.04672	SSC-A on NKT	2	1
rs10749775	A	C	A	C	0.1882	0.0287	0.8657	0.87089	FALSE	FALSE	FALSE	1	67822087	0.0374	0.446684	3301	RB1	TRUE	1.80401e-06	1	67822087	3113	0.03934	SSC-A on NKT	2	1
rs10765790	C	T	C	T	0.1554	-0.0076	0.5524	0.54881	FALSE	FALSE	FALSE	11	95852734	0.0248	0.758578	3301	RB1	TRUE	1.54999e-08	11	95852734	3113	0.02741	SSC-A on NKT	2	1
rs11644532	A	G	A	G	0.2024	-0.0006	0.1145	0.06501	FALSE	FALSE	FALSE	16	70657660	0.0537	1	3301	RB1	TRUE	5.94402e-06	16	70657660	3113	0.04461	SSC-A on NKT	2	1
rs118042158	C	T	C	T	0.867	0.0446	0.0051	0.0147	FALSE	FALSE	FALSE	13	97456459	0.1051	0.676083	3301	RB1	TRUE	8.95509e-06	13	97456459	3113	0.1949	SSC-A on NKT	2	1
rs12716653	C	T	C	T	-0.1377	0.0338	0.6349	0.60272	FALSE	FALSE	FALSE	9	89886037	0.0254	0.18197	3301	RB1	TRUE	1.199e-06	9	89886037	3113	0.02831	SSC-A on NKT	2	1
rs2109396	A	C	A	C	-0.1485	-0.0156	0.7498	0.67879	FALSE	FALSE	FALSE	7	14933955	0.0274	0.57544	3301	RB1	TRUE	2.25699e-06	7	14933955	3113	0.03134	SSC-A on NKT	2	1
rs2198787	C	A	C	A	-0.2554	0.1186	0.9269	0.96308	FALSE	FALSE	FALSE	12	62296066	0.0661	0.0724436	3301	RB1	TRUE	1.327e-06	12	62296066	3113	0.05271	SSC-A on NKT	2	1
rs276951	T	C	T	C	-0.148	-0.0877	0.2713	0.17044	FALSE	FALSE	FALSE	16	86243187	0.0327	0.00724436	3301	RB1	TRUE	7.54293e-07	16	86243187	3113	0.02986	SSC-A on NKT	2	1
rs35060274	G	T	G	T	0.159	-0.0049	0.1919	0.22878	FALSE	FALSE	FALSE	8	58338298	0.029	0.870964	3301	RB1	TRUE	2.68602e-06	8	58338298	3113	0.03382	SSC-A on NKT	2	1
rs4707956	A	C	A	C	0.1305	-0.0126	0.2812	0.29332	FALSE	FALSE	FALSE	6	72648340	0.0276	0.645654	3301	RB1	TRUE	9.27406e-06	6	72648340	3113	0.02938	SSC-A on NKT	2	1
rs55657662	A	C	A	C	0.135	-0.0023	0.2605	0.24317	FALSE	FALSE	FALSE	13	102674496	0.0292	0.933254	3301	RB1	TRUE	9.26403e-06	13	102674496	3113	0.03039	SSC-A on NKT	2	1
rs6783507	C	T	C	T	-0.245	-0.1189	0.0634	0.04474	FALSE	FALSE	FALSE	3	123518258	0.0614	0.0524807	3301	RB1	TRUE	9.99609e-06	3	123518258	3113	0.05538	SSC-A on NKT	2	1
rs6918518	C	A	C	A	0.1324	0.0019	0.3977	0.51103	FALSE	FALSE	FALSE	6	158930696	0.0252	0.933254	3301	RB1	TRUE	1.735e-06	6	158930696	3113	0.02764	SSC-A on NKT	2	1
rs7183698	C	A	C	A	0.1252	0.0218	0.3816	0.44537	FALSE	FALSE	FALSE	15	64870152	0.0251	0.380189	3301	RB1	TRUE	7.69609e-06	15	64870152	3113	0.02793	SSC-A on NKT	2	1
rs74777495	T	G	T	G	1.36	0.0286	0.0021	0.02486	FALSE	FALSE	FALSE	18	58910278	0.0798	0.724436	3301	RB1	TRUE	4.21202e-06	18	58910278	3113	0.2951	SSC-A on NKT	2	1
rs78201778	A	G	A	G	2.293	-0.053	0.0006	0.02493	FALSE	FALSE	FALSE	12	45872353	0.0846	0.537032	3301	RB1	TRUE	7.25805e-06	12	45872353	3113	0.5103	SSC-A on NKT	2	1
rs79523120	C	T	C	T	-2.525	0.0231	0.0008	0.01996	FALSE	FALSE	FALSE	6	66414139	0.0943	0.812831	3301	RB1	TRUE	1.133e-06	6	66414139	3113	0.5177	SSC-A on NKT	2	1
rs1006368	T	C	T	C	0.389	0.0124	0.1224	0.10897	FALSE	FALSE	FALSE	10	126346603	0.0393	0.758578	3301	RB1	TRUE	5.07809e-22	10	126346603	3113	0.04003	FSC-A on NK	2	1
rs10919543	G	A	G	A	-0.1509	-0.0273	0.5475	0.32443	FALSE	FALSE	FALSE	1	161508617	0.0262	0.295121	3301	RB1	TRUE	3.03403e-08	1	161508617	3113	0.02717	FSC-A on NK	2	1
rs111460281	A	G	A	G	0.2794	0.0096	0.0524	0.03994	FALSE	FALSE	FALSE	21	46437156	0.0637	0.870964	3301	RB1	TRUE	5.53503e-06	21	46437156	3113	0.06138	FSC-A on NK	2	1
rs117893932	G	A	G	A	0.2818	0.0516	0.0501	0.02452	FALSE	FALSE	FALSE	18	56570039	0.0796	0.512861	3301	RB1	TRUE	4.83704e-06	18	56570039	3113	0.06153	FSC-A on NK	2	1
rs12425743	G	A	G	A	0.8813	-0.0001	0.0055	0.0963	FALSE	FALSE	FALSE	12	86546401	0.042	1	3301	RB1	TRUE	1.43199e-06	12	86546401	3113	0.1825	FSC-A on NK	2	1
rs12542554	T	C	T	C	0.2057	-0.0309	0.1031	0.09773	FALSE	FALSE	FALSE	8	5579734	0.0426	0.467735	3301	RB1	TRUE	2.40298e-06	8	5579734	3113	0.04354	FSC-A on NK	2	1
rs145419574	T	C	T	C	1.098	0.0132	0.0029	0.01909	FALSE	FALSE	FALSE	6	17386586	0.0961	0.891251	3301	RB1	TRUE	4.30002e-06	6	17386586	3113	0.2386	FSC-A on NK	2	1
rs146765347	T	C	T	C	-0.286	0.1794	0.0495	0.02925	FALSE	FALSE	FALSE	11	11413255	0.075	0.0165959	3301	RB1	TRUE	5.01095e-06	11	11413255	3113	0.06255	FSC-A on NK	2	1
rs16970975	A	G	A	G	-0.1698	0	0.1659	0.17634	FALSE	FALSE	FALSE	17	33770706	0.0327	1	3301	RB1	TRUE	2.44698e-06	17	33770706	3113	0.03597	FSC-A on NK	2	1
rs1735091	T	C	T	C	-0.1744	-0.0026	0.8614	0.89256	FALSE	FALSE	FALSE	7	152996005	0.0406	0.954993	3301	RB1	TRUE	4.49697e-06	7	152996005	3113	0.03795	FSC-A on NK	2	1
rs2774933	A	G	A	G	0.1363	-0.024	0.3455	0.47651	FALSE	FALSE	FALSE	1	62637062	0.0255	0.346737	3301	RB1	TRUE	1.29799e-06	1	62637062	3113	0.0281	FSC-A on NK	2	1
rs34700818	T	C	T	C	0.133	0	0.2584	0.28688	FALSE	FALSE	FALSE	17	48945753	0.0279	1	3301	RB1	TRUE	9.93802e-06	17	48945753	3113	0.03006	FSC-A on NK	2	1
rs55708007	G	C	G	C	0.3112	-0.142	0.0448	0.0237	FALSE	TRUE	FALSE	21	46813143	0.0855	0.0977237	3301	RB1	TRUE	1.646e-06	21	46813143	3113	0.0648	FSC-A on NK	2	1
rs5768144	G	A	G	A	-0.1937	-0.0674	0.1111	0.10513	FALSE	FALSE	FALSE	22	48307233	0.0406	0.0954993	3301	RB1	TRUE	5.04905e-06	22	48307233	3113	0.04237	FSC-A on NK	2	1
rs73112545	T	C	T	C	-0.139	-0.0192	0.2795	0.19508	FALSE	FALSE	FALSE	3	2699329	0.0317	0.549541	3301	RB1	TRUE	2.24202e-06	3	2699329	3113	0.02933	FSC-A on NK	2	1
rs78273995	G	A	G	A	0.1351	0.0129	0.2703	0.19905	FALSE	FALSE	FALSE	14	79113570	0.0313	0.676083	3301	RB1	TRUE	7.99908e-06	14	79113570	3113	0.0302	FSC-A on NK	2	1
rs79678187	C	G	C	G	-0.1634	-0.0197	0.1918	0.11016	FALSE	TRUE	FALSE	9	91859293	0.0395	0.616595	3301	RB1	TRUE	1.20901e-06	9	91859293	3113	0.0336	FSC-A on NK	2	1
rs9912354	T	C	T	C	0.1606	-0.0626	0.5254	0.42168	FALSE	FALSE	FALSE	17	33805730	0.0247	0.0112202	3301	RB1	TRUE	2.34498e-09	17	33805730	3113	0.02681	FSC-A on NK	2	1
rs1007033	T	C	T	C	37.39	0.0025	0.0396	0.06163	FALSE	FALSE	FALSE	17	31695774	0.0521	0.954993	3301	RB1	TRUE	5.58895e-08	17	31695774	3408	6.868	CD45RA- CD28- CD8br AC	2	1
rs10759064	G	A	G	A	-13.2	0.0189	0.5346	0.60039	FALSE	FALSE	FALSE	9	9405003	0.0252	0.457088	3301	RB1	TRUE	3.84397e-07	9	9405003	3408	2.596	CD45RA- CD28- CD8br AC	2	1
rs111417549	T	C	T	C	303.3	-0.1473	0.0006	0.01954	FALSE	FALSE	FALSE	11	36584481	0.0899	0.102329	3301	RB1	TRUE	1.95398e-08	11	36584481	3408	53.88	CD45RA- CD28- CD8br AC	2	1
rs111456999	A	G	A	G	56.51	-0.1042	0.0113	0.02694	FALSE	FALSE	FALSE	8	3156062	0.0825	0.20893	3301	RB1	TRUE	5.25799e-06	8	3156062	3408	12.39	CD45RA- CD28- CD8br AC	2	1
rs111953852	G	A	G	A	137.6	0.001	0.0025	0.02486	FALSE	FALSE	FALSE	14	84194540	0.0797	1	3301	RB1	TRUE	1.821e-08	14	84194540	3408	24.38	CD45RA- CD28- CD8br AC	2	1
rs111981818	G	A	G	A	133.9	0.0559	0.0028	0.01122	FALSE	FALSE	FALSE	4	2899648	0.121	0.645654	3301	RB1	TRUE	5.40505e-08	4	2899648	3408	24.58	CD45RA- CD28- CD8br AC	2	1
rs112028149	T	C	T	C	105.2	0.1468	0.0035	0.01784	FALSE	FALSE	FALSE	4	60775910	0.0958	0.125893	3301	RB1	TRUE	1.69699e-06	4	60775910	3408	21.94	CD45RA- CD28- CD8br AC	2	1
rs11232730	A	C	A	C	40.36	-0.0458	0.0283	0.1257	FALSE	FALSE	FALSE	11	81281823	0.0375	0.223872	3301	RB1	TRUE	2.20399e-07	11	81281823	3408	7.773	CD45RA- CD28- CD8br AC	2	1
rs112545773	A	G	A	G	278.7	-0.1032	0.0004	0.02561	FALSE	FALSE	FALSE	3	141081402	0.0825	0.20893	3301	RB1	TRUE	9.84102e-06	3	141081402	3408	62.95	CD45RA- CD28- CD8br AC	2	1
rs112568609	T	C	T	C	87.63	-0.0876	0.0076	0.02553	FALSE	FALSE	FALSE	15	27818525	0.0855	0.301995	3301	RB1	TRUE	9.60196e-09	15	27818525	3408	15.24	CD45RA- CD28- CD8br AC	2	1
rs112785730	A	G	A	G	115.7	-0.041	0.0026	0.02205	FALSE	FALSE	FALSE	2	127831527	0.0906	0.645654	3301	RB1	TRUE	2.319e-06	2	127831527	3408	24.44	CD45RA- CD28- CD8br AC	2	1
rs112857714	T	C	T	C	286.9	0.0191	0.0009	0.00819	FALSE	FALSE	FALSE	6	148462118	0.1385	0.891251	3301	RB1	TRUE	2.84302e-10	6	148462118	3408	45.35	CD45RA- CD28- CD8br AC	2	1
rs113432575	T	C	T	C	345.8	-0.0471	0.0006	0.01164	FALSE	FALSE	FALSE	21	30128360	0.1206	0.691831	3301	RB1	TRUE	1.48201e-09	21	30128360	3408	57.03	CD45RA- CD28- CD8br AC	2	1
rs113447030	A	G	A	G	68.16	-0.085	0.0075	0.04633	FALSE	FALSE	FALSE	9	124865332	0.0592	0.151356	3301	RB1	TRUE	7.82492e-06	9	124865332	3408	15.23	CD45RA- CD28- CD8br AC	2	1
rs113819655	T	C	T	C	442.7	-0.1781	0.0004	0.02034	FALSE	FALSE	FALSE	13	100586942	0.103	0.0831764	3301	RB1	TRUE	3.90301e-12	13	100586942	3408	63.56	CD45RA- CD28- CD8br AC	2	1
rs114109475	A	G	A	G	76.96	0.1917	0.0075	0.01394	FALSE	FALSE	FALSE	4	47216939	0.1072	0.074131	3301	RB1	TRUE	6.26297e-07	4	47216939	3408	15.41	CD45RA- CD28- CD8br AC	2	1
rs114128029	T	C	T	C	116.9	0.0703	0.0025	0.01465	FALSE	FALSE	FALSE	5	79070021	0.1102	0.524807	3301	RB1	TRUE	7.83502e-06	5	79070021	3408	26.12	CD45RA- CD28- CD8br AC	2	1
rs114216104	T	C	T	C	591	0.0721	0.0001	0.01804	FALSE	FALSE	FALSE	5	140131486	0.1	0.467735	3301	RB1	TRUE	1.16001e-09	5	140131486	3408	96.85	CD45RA- CD28- CD8br AC	2	1
rs114507999	A	G	A	G	176.7	0.1353	0.0022	0.01852	FALSE	FALSE	FALSE	1	21892266	0.0921	0.141254	3301	RB1	TRUE	1.91902e-09	1	21892266	3408	29.35	CD45RA- CD28- CD8br AC	2	1
rs114619811	G	A	G	A	240.1	0.2656	0.0006	0.01393	FALSE	FALSE	FALSE	4	71875684	0.1129	0.0186209	3301	RB1	TRUE	2.52e-06	4	71875684	3408	50.93	CD45RA- CD28- CD8br AC	2	1
rs114763811	A	C	A	C	979.6	0.0324	0.0001	0.00782	FALSE	FALSE	FALSE	2	191319109	0.1411	0.812831	3301	RB1	TRUE	2.51501e-09	2	191319109	3408	163.9	CD45RA- CD28- CD8br AC	2	1
rs114801643	A	C	A	C	436	0.0857	0.0003	0.02386	FALSE	FALSE	FALSE	6	66316172	0.0857	0.316228	3301	RB1	TRUE	6.72295e-09	6	66316172	3408	75.02	CD45RA- CD28- CD8br AC	2	1
rs115379408	A	G	A	G	450.6	-0.0564	0.0003	0.01141	FALSE	FALSE	FALSE	6	18617129	0.1169	0.630957	3301	RB1	TRUE	7.79202e-09	6	18617129	3408	77.86	CD45RA- CD28- CD8br AC	2	1
rs115445664	G	A	G	A	349.4	0.1155	0.0003	0.01425	FALSE	FALSE	FALSE	3	126486072	0.1154	0.316228	3301	RB1	TRUE	7.86593e-07	3	126486072	3408	70.62	CD45RA- CD28- CD8br AC	2	1
rs115485721	A	T	A	T	69.53	0.0818	0.0139	0.06353	FALSE	TRUE	FALSE	6	65783601	0.0541	0.131826	3301	RB1	TRUE	1.86801e-09	6	65783601	3408	11.54	CD45RA- CD28- CD8br AC	2	1
rs115486816	A	G	A	G	127.9	0.0871	0.0023	0.0141	FALSE	FALSE	FALSE	1	56588047	0.1137	0.446684	3301	RB1	TRUE	1.041e-06	1	56588047	3408	26.15	CD45RA- CD28- CD8br AC	2	1
rs115546994	T	A	T	A	383.2	0.094	0.0004	0.01225	FALSE	TRUE	FALSE	5	159062854	0.1288	0.467735	3301	RB1	TRUE	7.72147e-11	5	159062854	3408	58.71	CD45RA- CD28- CD8br AC	2	1
rs115928015	C	G	C	G	318.1	-0.0224	0.0004	0.01188	FALSE	TRUE	FALSE	4	156055689	0.124	0.851138	3301	RB1	TRUE	3.508e-07	4	156055689	3408	62.32	CD45RA- CD28- CD8br AC	2	1
rs115945428	A	G	A	G	61.26	-0.0634	0.0092	0.02538	FALSE	FALSE	FALSE	3	110093567	0.0925	0.489779	3301	RB1	TRUE	9.909e-06	3	110093567	3408	13.84	CD45RA- CD28- CD8br AC	2	1
rs115954619	A	G	A	G	213	-0.1442	0.0015	0.01426	FALSE	FALSE	FALSE	2	174896997	0.1118	0.194984	3301	RB1	TRUE	7.23003e-09	2	174896997	3408	36.73	CD45RA- CD28- CD8br AC	2	1
rs116581718	C	T	C	T	384.3	-0.0916	0.0006	0.02211	FALSE	FALSE	FALSE	5	29413612	0.0861	0.288403	3301	RB1	TRUE	4.1419e-11	5	29413612	3408	58.05	CD45RA- CD28- CD8br AC	2	1
rs116779558	G	T	G	T	248.4	0.0192	0.0007	0.03594	FALSE	FALSE	FALSE	3	77069014	0.0758	0.794328	3301	RB1	TRUE	1.44301e-07	3	77069014	3408	47.12	CD45RA- CD28- CD8br AC	2	1
rs116807650	T	C	T	C	276.6	0.0114	0.0007	0.01283	FALSE	FALSE	FALSE	4	112605741	0.1148	0.912011	3301	RB1	TRUE	9.19899e-08	4	112605741	3408	51.66	CD45RA- CD28- CD8br AC	2	1
rs116848911	A	G	A	G	110	-0.0539	0.0029	0.01494	FALSE	FALSE	FALSE	14	79042294	0.1036	0.60256	3301	RB1	TRUE	1.09099e-06	14	79042294	3408	22.52	CD45RA- CD28- CD8br AC	2	1
rs116865617	C	A	C	A	120.1	-0.0103	0.0029	0.013	FALSE	FALSE	FALSE	19	14535355	0.1252	0.933254	3301	RB1	TRUE	2.16302e-06	19	14535355	3408	25.31	CD45RA- CD28- CD8br AC	2	1
rs116876186	C	T	C	T	647.9	-0.1129	0.0001	0.0116	FALSE	FALSE	FALSE	17	16446446	0.1179	0.338844	3301	RB1	TRUE	6.57052e-11	17	16446446	3408	98.9	CD45RA- CD28- CD8br AC	2	1
rs116928874	G	C	G	C	28.39	-0.0548	0.0462	0.03001	FALSE	TRUE	FALSE	14	22957038	0.0826	0.501187	3301	RB1	TRUE	7.38006e-06	14	22957038	3408	6.325	CD45RA- CD28- CD8br AC	2	1
rs116941636	A	G	A	G	210.2	-0.1072	0.0019	0.01151	FALSE	FALSE	FALSE	16	79757046	0.1191	0.371535	3301	RB1	TRUE	3.44191e-12	16	79757046	3408	30.1	CD45RA- CD28- CD8br AC	2	1
rs116959045	G	T	G	T	172.7	-0.1276	0.0022	0.01319	FALSE	FALSE	FALSE	8	53929771	0.1078	0.234423	3301	RB1	TRUE	1.118e-09	8	53929771	3408	28.26	CD45RA- CD28- CD8br AC	2	1
rs116960471	T	G	T	G	447.9	-0.0264	0.0003	0.00896	FALSE	FALSE	FALSE	8	1549975	0.1422	0.851138	3301	RB1	TRUE	1.83899e-07	8	1549975	3408	85.71	CD45RA- CD28- CD8br AC	2	1
rs117036387	G	A	G	A	84.27	0.0972	0.0075	0.02361	FALSE	FALSE	FALSE	20	3521072	0.0846	0.251189	3301	RB1	TRUE	4.03701e-08	20	3521072	3408	15.32	CD45RA- CD28- CD8br AC	2	1
rs117048727	T	C	T	C	368.8	-0.0729	0.0004	0.00938	FALSE	FALSE	FALSE	13	44264686	0.1371	0.588844	3301	RB1	TRUE	2.585e-08	13	44264686	3408	66.09	CD45RA- CD28- CD8br AC	2	1
rs11716645	G	A	G	A	159.7	0.1959	0.0025	0.03014	FALSE	FALSE	FALSE	3	29402908	0.0737	0.00776247	3301	RB1	TRUE	2.41902e-09	3	29402908	3408	26.69	CD45RA- CD28- CD8br AC	2	1
rs117196114	A	G	A	G	201.5	-0.1233	0.0018	0.04612	FALSE	FALSE	FALSE	9	83853182	0.0591	0.0371535	3301	RB1	TRUE	4.10696e-10	9	83853182	3408	32.14	CD45RA- CD28- CD8br AC	2	1
rs117271894	A	G	A	G	192.8	0.1131	0.0022	0.02037	FALSE	FALSE	FALSE	8	112881674	0.0858	0.186209	3301	RB1	TRUE	1.62701e-08	8	112881674	3408	34.06	CD45RA- CD28- CD8br AC	2	1
rs117277690	G	A	G	A	356.8	0.0488	0.0004	0.02576	FALSE	FALSE	FALSE	11	33322159	0.0904	0.588844	3301	RB1	TRUE	6.19498e-08	11	33322159	3408	65.76	CD45RA- CD28- CD8br AC	2	1
rs117362948	A	G	A	G	262.2	0.0321	0.0004	0.00919	FALSE	FALSE	FALSE	16	50169595	0.1368	0.812831	3301	RB1	TRUE	8.24309e-06	16	50169595	3408	58.71	CD45RA- CD28- CD8br AC	2	1
rs117413806	C	T	C	T	364.8	0.0058	0.0004	0.02617	FALSE	FALSE	FALSE	11	16290338	0.0823	0.933254	3301	RB1	TRUE	3.57001e-08	11	16290338	3408	66.04	CD45RA- CD28- CD8br AC	2	1
rs117428784	A	C	A	C	472.2	0.1306	0.0004	0.01955	FALSE	FALSE	FALSE	19	43422957	0.0999	0.190546	3301	RB1	TRUE	2.03095e-11	19	43422957	3408	70.2	CD45RA- CD28- CD8br AC	2	1
rs117431224	G	A	G	A	385.7	0.0681	0.0004	0.01244	FALSE	FALSE	FALSE	11	44356396	0.1162	0.562341	3301	RB1	TRUE	2.31201e-08	11	44356396	3408	68.87	CD45RA- CD28- CD8br AC	2	1
rs117437702	G	A	G	A	46.12	0.0684	0.0185	0.04417	FALSE	FALSE	FALSE	10	110752679	0.0625	0.275423	3301	RB1	TRUE	2.613e-06	10	110752679	3408	9.799	CD45RA- CD28- CD8br AC	2	1
rs117469911	A	C	A	C	132.8	-0.0219	0.0035	0.02155	FALSE	FALSE	FALSE	7	79791344	0.0925	0.812831	3301	RB1	TRUE	1.238e-10	7	79791344	3408	20.58	CD45RA- CD28- CD8br AC	2	1
rs117475878	T	C	T	C	159.2	-0.0089	0.0022	0.01437	FALSE	FALSE	FALSE	14	32709998	0.1169	0.933254	3301	RB1	TRUE	1.088e-07	14	32709998	3408	29.91	CD45RA- CD28- CD8br AC	2	1
rs117500319	A	G	A	G	230.6	0.0048	0.0007	0.01778	FALSE	FALSE	FALSE	16	3108127	0.1009	0.954993	3301	RB1	TRUE	2.09402e-06	16	3108127	3408	48.53	CD45RA- CD28- CD8br AC	2	1
rs117514047	C	A	C	A	462.3	0.0329	0.0003	0.01838	FALSE	FALSE	FALSE	21	26316207	0.0972	0.74131	3301	RB1	TRUE	2.70801e-08	21	26316207	3408	82.97	CD45RA- CD28- CD8br AC	2	1
rs117708200	G	A	G	A	284.3	0.1612	0.0009	0.01096	FALSE	FALSE	FALSE	1	121273212	0.1237	0.190546	3301	RB1	TRUE	6.55707e-08	1	121273212	3408	52.5	CD45RA- CD28- CD8br AC	2	1
rs117785622	T	G	T	G	232.5	0.0088	0.001	0.01437	FALSE	FALSE	FALSE	12	132283582	0.1052	0.933254	3301	RB1	TRUE	3.62602e-08	12	132283582	3408	42.11	CD45RA- CD28- CD8br AC	2	1
rs117845490	C	T	C	T	152.1	-0.0759	0.0022	0.0297	FALSE	FALSE	FALSE	7	113248370	0.0748	0.30903	3301	RB1	TRUE	4.57804e-07	7	113248370	3408	30.1	CD45RA- CD28- CD8br AC	2	1
rs117863142	A	G	A	G	117.3	-0.0686	0.0035	0.02274	FALSE	FALSE	FALSE	16	79245986	0.0839	0.416869	3301	RB1	TRUE	1.25401e-07	16	79245986	3408	22.14	CD45RA- CD28- CD8br AC	2	1
rs117905416	G	C	G	C	272.3	-0.1474	0.0004	0.00884	FALSE	TRUE	FALSE	4	48119663	0.1335	0.269153	3301	RB1	TRUE	7.02603e-06	4	48119663	3408	60.5	CD45RA- CD28- CD8br AC	2	1
rs117975109	T	G	T	G	308.9	-0.0022	0.0006	0.01046	FALSE	FALSE	FALSE	12	52408142	0.1319	0.977237	3301	RB1	TRUE	4.82303e-07	12	52408142	3408	61.24	CD45RA- CD28- CD8br AC	2	1
rs118024980	C	T	C	T	50.48	-0.0878	0.0156	0.01091	FALSE	FALSE	FALSE	9	9009338	0.1279	0.489779	3301	RB1	TRUE	3.37699e-06	9	9009338	3408	10.85	CD45RA- CD28- CD8br AC	2	1
rs118082680	C	T	C	T	217	0.0868	0.001	0.01194	FALSE	FALSE	FALSE	8	21084293	0.116	0.457088	3301	RB1	TRUE	4.33501e-07	8	21084293	3408	42.86	CD45RA- CD28- CD8br AC	2	1
rs11899522	T	C	T	C	35.09	-0.0282	0.0398	0.02459	FALSE	FALSE	FALSE	2	54396879	0.0823	0.724436	3301	RB1	TRUE	3.46003e-07	2	54396879	3408	6.871	CD45RA- CD28- CD8br AC	2	1
rs12279408	T	C	T	C	259.3	0.0748	0.0007	0.01297	FALSE	FALSE	FALSE	11	84269972	0.1148	0.512861	3301	RB1	TRUE	4.69602e-07	11	84269972	3408	51.36	CD45RA- CD28- CD8br AC	2	1
rs12464465	A	G	A	G	189.7	0.0557	0.0015	0.02068	FALSE	FALSE	FALSE	2	176542288	0.0874	0.524807	3301	RB1	TRUE	4.08602e-08	2	176542288	3408	34.49	CD45RA- CD28- CD8br AC	2	1
rs12656604	A	C	A	C	101.8	0.0641	0.0047	0.02241	FALSE	FALSE	FALSE	5	72679056	0.0844	0.446684	3301	RB1	TRUE	1.19201e-07	5	72679056	3408	19.19	CD45RA- CD28- CD8br AC	2	1
rs12882035	C	T	C	T	267	0.0481	0.0004	0.01544	FALSE	FALSE	FALSE	14	43977463	0.1046	0.645654	3301	RB1	TRUE	5.46198e-06	14	43977463	3408	58.64	CD45RA- CD28- CD8br AC	2	1
rs130071	A	G	A	G	22.81	-0.0724	0.2188	0.2935	FALSE	FALSE	FALSE	6	31116210	0.027	0.00724436	3301	RB1	TRUE	1.74401e-10	6	31116210	3408	3.563	CD45RA- CD28- CD8br AC	2	1
rs137942933	T	G	T	G	304	0.063	0.0006	0.04043	FALSE	FALSE	FALSE	20	33104122	0.0745	0.398107	3301	RB1	TRUE	5.05697e-08	20	33104122	3408	55.65	CD45RA- CD28- CD8br AC	2	1
rs137978465	A	G	A	G	641.1	0.0141	0.0004	0.02524	FALSE	FALSE	FALSE	2	228411157	0.0832	0.870964	3301	RB1	TRUE	2.23821e-21	2	228411157	3408	67.08	CD45RA- CD28- CD8br AC	2	1
rs138010330	T	C	T	C	111	0.0388	0.0048	0.02431	FALSE	FALSE	FALSE	1	161526187	0.09	0.660693	3301	RB1	TRUE	1.88899e-08	1	161526187	3408	19.7	CD45RA- CD28- CD8br AC	2	1
rs138324315	A	G	A	G	138.5	-0.0815	0.0028	0.01804	FALSE	FALSE	FALSE	5	39721163	0.0967	0.398107	3301	RB1	TRUE	4.11396e-06	5	39721163	3408	30.03	CD45RA- CD28- CD8br AC	2	1
rs138358136	T	A	T	A	726.8	-0.0292	0.0003	0.02767	FALSE	TRUE	FALSE	7	194075	0.081	0.724436	3301	RB1	TRUE	1.25893e-18	7	194075	3408	82.02	CD45RA- CD28- CD8br AC	2	1
rs138480948	C	A	C	A	259.1	-0.0831	0.0006	0.0114	FALSE	FALSE	FALSE	1	64420637	0.1208	0.489779	3301	RB1	TRUE	7.43498e-06	1	64420637	3408	57.74	CD45RA- CD28- CD8br AC	2	1
rs138615640	G	A	G	A	67.16	0.0749	0.0079	0.01283	FALSE	FALSE	FALSE	4	46871059	0.1181	0.524807	3301	RB1	TRUE	6.46398e-06	4	46871059	3408	14.87	CD45RA- CD28- CD8br AC	2	1
rs138799468	T	C	T	C	791.9	-0.0324	0.0001	0.01388	FALSE	FALSE	FALSE	2	9441279	0.111	0.776247	3301	RB1	TRUE	1.17409e-15	2	9441279	3408	98.43	CD45RA- CD28- CD8br AC	2	1
rs138829583	A	G	A	G	463.8	-0.4432	0.0004	0.00987	FALSE	FALSE	FALSE	1	79094990	0.1304	0.000676083	3301	RB1	TRUE	2.45697e-15	1	79094990	3408	58.31	CD45RA- CD28- CD8br AC	2	1
rs138962348	C	T	C	T	259.1	-0.0573	0.0007	0.01791	FALSE	FALSE	FALSE	2	146534594	0.0986	0.562341	3301	RB1	TRUE	9.69706e-09	2	146534594	3408	45.06	CD45RA- CD28- CD8br AC	2	1
rs139243374	A	G	A	G	221.6	0.0007	0.0009	0.04756	FALSE	FALSE	FALSE	12	21581956	0.0603	1	3301	RB1	TRUE	2.25902e-07	12	21581956	3408	42.71	CD45RA- CD28- CD8br AC	2	1
rs139457426	T	C	T	C	71.36	-0.1627	0.0147	0.01806	FALSE	FALSE	FALSE	12	47679643	0.0996	0.102329	3301	RB1	TRUE	9.2406e-11	12	47679643	3408	10.98	CD45RA- CD28- CD8br AC	2	1
rs139513469	A	G	A	G	295.5	-0.1137	0.0006	0.02923	FALSE	FALSE	FALSE	10	66332109	0.0768	0.138038	3301	RB1	TRUE	3.38298e-06	10	66332109	3408	63.49	CD45RA- CD28- CD8br AC	2	1
rs139613266	G	C	G	C	242.6	0.0207	0.0006	0.01824	FALSE	TRUE	FALSE	6	101930392	0.1021	0.831764	3301	RB1	TRUE	1.008e-06	6	101930392	3408	49.52	CD45RA- CD28- CD8br AC	2	1
rs139889394	C	T	C	T	378	-0.0193	0.0003	0.02286	FALSE	FALSE	FALSE	1	41963906	0.0921	0.831764	3301	RB1	TRUE	1.085e-06	1	41963906	3408	77.39	CD45RA- CD28- CD8br AC	2	1
rs140112233	C	G	C	G	887.7	-0.3003	0.0001	0.01191	FALSE	TRUE	FALSE	7	115835641	0.1156	0.00933254	3301	RB1	TRUE	1.32898e-09	7	115835641	3408	146	CD45RA- CD28- CD8br AC	2	1
rs140134394	C	T	C	T	151.8	0.0245	0.0028	0.01572	FALSE	FALSE	FALSE	16	17341866	0.1042	0.812831	3301	RB1	TRUE	9.75596e-10	16	17341866	3408	24.76	CD45RA- CD28- CD8br AC	2	1
rs140280232	T	C	T	C	174.4	0.1109	0.0013	0.01484	FALSE	FALSE	FALSE	21	46387655	0.1072	0.301995	3301	RB1	TRUE	5.20499e-07	21	46387655	3408	34.67	CD45RA- CD28- CD8br AC	2	1
rs140311178	T	C	T	C	142.3	-0.0151	0.0037	0.0569	FALSE	FALSE	FALSE	4	8174723	0.0573	0.794328	3301	RB1	TRUE	2.86999e-10	4	8174723	3408	22.5	CD45RA- CD28- CD8br AC	2	1
rs140517857	A	G	A	G	179.1	-0.1086	0.0016	0.01679	FALSE	FALSE	FALSE	3	70804684	0.1008	0.281838	3301	RB1	TRUE	9.26403e-07	3	70804684	3408	36.43	CD45RA- CD28- CD8br AC	2	1
rs140590797	G	A	G	A	240	0.0391	0.0006	0.01206	FALSE	FALSE	FALSE	14	62568446	0.1161	0.74131	3301	RB1	TRUE	5.223e-06	14	62568446	3408	52.59	CD45RA- CD28- CD8br AC	2	1
rs140677128	T	C	T	C	180.6	0.1009	0.0012	0.01537	FALSE	FALSE	FALSE	1	229822729	0.1102	0.363078	3301	RB1	TRUE	4.54004e-06	1	229822729	3408	39.33	CD45RA- CD28- CD8br AC	2	1
rs140963286	T	C	T	C	760.9	-0.0649	0.0001	0.01072	FALSE	FALSE	FALSE	1	24640467	0.1282	0.616595	3301	RB1	TRUE	4.67951e-14	1	24640467	3408	100.5	CD45RA- CD28- CD8br AC	2	1
rs141018536	T	C	T	C	30.3	-0.2003	0.0373	0.01463	FALSE	FALSE	FALSE	13	90525482	0.1107	0.0707946	3301	RB1	TRUE	9.07403e-06	13	90525482	3408	6.817	CD45RA- CD28- CD8br AC	2	1
rs141023610	A	G	A	G	556.4	0.0483	0.0004	0.01016	FALSE	FALSE	FALSE	3	15790899	0.1344	0.724436	3301	RB1	TRUE	4.5144e-11	3	15790899	3408	84.21	CD45RA- CD28- CD8br AC	2	1
rs141057204	G	A	G	A	284.3	-0.1227	0.0009	0.01902	FALSE	FALSE	FALSE	11	130013797	0.0981	0.20893	3301	RB1	TRUE	3.08099e-06	11	130013797	3408	60.84	CD45RA- CD28- CD8br AC	2	1
rs141289216	T	A	T	A	88.02	0.0855	0.0051	0.01734	FALSE	TRUE	FALSE	1	14539144	0.1042	0.416869	3301	RB1	TRUE	2.90898e-06	1	14539144	3408	18.79	CD45RA- CD28- CD8br AC	2	1
rs141515499	T	C	T	C	197.4	-0.1403	0.001	0.01806	FALSE	FALSE	FALSE	8	57100983	0.099	0.154882	3301	RB1	TRUE	5.36599e-07	8	57100983	3408	39.3	CD45RA- CD28- CD8br AC	2	1
rs141926147	C	A	C	A	50.22	0.1798	0.0147	0.01962	FALSE	FALSE	FALSE	6	146863903	0.0966	0.0630957	3301	RB1	TRUE	3.96004e-06	6	146863903	3408	10.87	CD45RA- CD28- CD8br AC	2	1
rs142115354	T	C	T	C	60.86	0.0163	0.0089	0.02097	FALSE	FALSE	FALSE	3	42897614	0.0892	0.851138	3301	RB1	TRUE	6.89398e-06	3	42897614	3408	13.51	CD45RA- CD28- CD8br AC	2	1
rs142470414	T	C	T	C	259.6	-0.045	0.0009	0.02139	FALSE	FALSE	FALSE	13	73498369	0.0887	0.616595	3301	RB1	TRUE	2.11198e-09	13	73498369	3408	43.23	CD45RA- CD28- CD8br AC	2	1
rs142522853	T	C	T	C	595.1	0.0928	0.0003	0.02734	FALSE	FALSE	FALSE	7	1084031	0.0807	0.251189	3301	RB1	TRUE	1.2249e-16	7	1084031	3408	71.5	CD45RA- CD28- CD8br AC	2	1
rs142611712	G	A	G	A	165.1	0.0523	0.0013	0.01789	FALSE	FALSE	FALSE	12	54827947	0.0981	0.588844	3301	RB1	TRUE	5.04998e-06	12	54827947	3408	36.13	CD45RA- CD28- CD8br AC	2	1
rs142707561	A	G	A	G	84.4	-0.0494	0.0059	0.01043	FALSE	FALSE	FALSE	1	42381260	0.1336	0.707946	3301	RB1	TRUE	2.87998e-06	1	42381260	3408	18.01	CD45RA- CD28- CD8br AC	2	1
rs142857708	C	T	C	T	269.9	0.1847	0.0009	0.0155	FALSE	FALSE	FALSE	4	133864790	0.1128	0.102329	3301	RB1	TRUE	3.32598e-06	4	133864790	3408	57.94	CD45RA- CD28- CD8br AC	2	1
rs143237141	A	G	A	G	32.04	0.0148	0.0367	0.03247	FALSE	FALSE	FALSE	22	45176439	0.0774	0.851138	3301	RB1	TRUE	6.54606e-06	22	45176439	3408	7.097	CD45RA- CD28- CD8br AC	2	1
rs143825022	T	C	T	C	251.2	0.0491	0.001	0.02265	FALSE	FALSE	FALSE	8	28561116	0.0906	0.588844	3301	RB1	TRUE	1.149e-09	8	28561116	3408	41.16	CD45RA- CD28- CD8br AC	2	1
rs143845801	C	G	C	G	271.2	-0.1752	0.0007	0.00916	FALSE	TRUE	FALSE	7	84434549	0.1464	0.229087	3301	RB1	TRUE	2.386e-08	7	84434549	3408	48.48	CD45RA- CD28- CD8br AC	2	1
rs143930177	A	G	A	G	80	-0.0238	0.0072	0.04857	FALSE	FALSE	FALSE	10	70543706	0.0601	0.691831	3301	RB1	TRUE	5.25799e-07	10	70543706	3408	15.92	CD45RA- CD28- CD8br AC	2	1
rs143986791	A	G	A	G	30.71	-0.0856	0.0469	0.01709	FALSE	FALSE	FALSE	7	62268900	0.1084	0.426581	3301	RB1	TRUE	7.78108e-06	7	62268900	3408	6.857	CD45RA- CD28- CD8br AC	2	1
rs144431284	T	C	T	C	204.7	0.0684	0.0012	0.01296	FALSE	FALSE	FALSE	10	30823850	0.1179	0.562341	3301	RB1	TRUE	6.90605e-06	10	30823850	3408	45.46	CD45RA- CD28- CD8br AC	2	1
rs144571871	G	A	G	A	725.9	0.0211	0.0001	0.01432	FALSE	FALSE	FALSE	1	65133062	0.1212	0.870964	3301	RB1	TRUE	6.75772e-13	1	65133062	3408	100.6	CD45RA- CD28- CD8br AC	2	1
rs144599349	T	C	T	C	87.78	-0.0124	0.0051	0.01503	FALSE	FALSE	FALSE	22	45887357	0.1149	0.912011	3301	RB1	TRUE	3.05703e-06	22	45887357	3408	18.78	CD45RA- CD28- CD8br AC	2	1
rs144711723	T	C	T	C	429	0.1195	0.0003	0.0135	FALSE	FALSE	FALSE	2	145836600	0.1141	0.295121	3301	RB1	TRUE	1.06001e-08	2	145836600	3408	74.81	CD45RA- CD28- CD8br AC	2	1
rs144920942	T	C	T	C	151.3	-0.0662	0.0016	0.01555	FALSE	FALSE	FALSE	6	104569120	0.1039	0.524807	3301	RB1	TRUE	4.58005e-06	6	104569120	3408	32.96	CD45RA- CD28- CD8br AC	2	1
rs145022527	T	G	T	G	162.1	0.1065	0.0013	0.02745	FALSE	FALSE	FALSE	13	37118716	0.0757	0.158489	3301	RB1	TRUE	2.08598e-06	13	37118716	3408	34.1	CD45RA- CD28- CD8br AC	2	1
rs145137280	G	A	G	A	154.3	0.0836	0.0018	0.02193	FALSE	FALSE	FALSE	7	147207957	0.0929	0.371535	3301	RB1	TRUE	5.71597e-07	7	147207957	3408	30.79	CD45RA- CD28- CD8br AC	2	1
rs145174666	A	G	A	G	52.78	0.001	0.0129	0.02442	FALSE	FALSE	FALSE	6	6745192	0.0856	1	3301	RB1	TRUE	4.04297e-06	6	6745192	3408	11.43	CD45RA- CD28- CD8br AC	2	1
rs145224093	G	A	G	A	174.6	-0.0218	0.0012	0.01517	FALSE	FALSE	FALSE	1	116035874	0.1079	0.831764	3301	RB1	TRUE	8.92606e-06	1	116035874	3408	39.25	CD45RA- CD28- CD8br AC	2	1
rs145266404	C	G	C	G	240	0.0426	0.0007	0.01599	FALSE	TRUE	FALSE	5	172300229	0.0991	0.660693	3301	RB1	TRUE	6.85204e-07	5	172300229	3408	48.24	CD45RA- CD28- CD8br AC	2	1
rs145336406	T	C	T	C	148.2	-0.06	0.0026	0.01955	FALSE	FALSE	FALSE	6	78745175	0.0958	0.537032	3301	RB1	TRUE	4.22202e-09	6	78745175	3408	25.16	CD45RA- CD28- CD8br AC	2	1
rs145483124	A	G	A	G	267.4	-0.0122	0.0006	0.01303	FALSE	FALSE	FALSE	15	85650544	0.1191	0.912011	3301	RB1	TRUE	3.75198e-06	15	85650544	3408	57.73	CD45RA- CD28- CD8br AC	2	1
rs145744161	T	C	T	C	32.56	0.0921	0.0439	0.02057	FALSE	FALSE	FALSE	10	108259029	0.0948	0.331131	3301	RB1	TRUE	6.12999e-07	10	108259029	3408	6.516	CD45RA- CD28- CD8br AC	2	1
rs145957749	A	C	A	C	116.2	0.0476	0.0026	0.02574	FALSE	FALSE	FALSE	16	80690635	0.0821	0.562341	3301	RB1	TRUE	6.56901e-06	16	80690635	3408	25.75	CD45RA- CD28- CD8br AC	2	1
rs146164275	G	A	G	A	262.3	-0.0495	0.0009	0.01282	FALSE	FALSE	FALSE	17	76005958	0.113	0.660693	3301	RB1	TRUE	5.71202e-09	17	76005958	3408	44.92	CD45RA- CD28- CD8br AC	2	1
rs146914701	A	C	A	C	61.08	-0.0428	0.0135	0.01631	FALSE	FALSE	FALSE	10	109409332	0.1024	0.676083	3301	RB1	TRUE	1.77301e-07	10	109409332	3408	11.67	CD45RA- CD28- CD8br AC	2	1
rs146940094	T	G	T	G	285.3	0.0218	0.0007	0.01481	FALSE	FALSE	FALSE	15	94946993	0.1136	0.851138	3301	RB1	TRUE	1.66399e-09	15	94946993	3408	47.21	CD45RA- CD28- CD8br AC	2	1
rs147014864	T	G	T	G	164.9	-0.1554	0.0018	0.01058	FALSE	FALSE	FALSE	5	22132055	0.1256	0.213796	3301	RB1	TRUE	2.46899e-07	5	22132055	3408	31.9	CD45RA- CD28- CD8br AC	2	1
rs147132955	T	C	T	C	573.2	0.1078	0.0001	0.01405	FALSE	FALSE	FALSE	22	24296877	0.1157	0.354813	3301	RB1	TRUE	8.367e-06	22	24296877	3408	128.4	CD45RA- CD28- CD8br AC	2	1
rs147205787	T	C	T	C	164.6	-0.1458	0.0012	0.01775	FALSE	FALSE	FALSE	2	144815972	0.1002	0.144544	3301	RB1	TRUE	8.38398e-06	2	144815972	3408	36.88	CD45RA- CD28- CD8br AC	2	1
rs147385696	G	C	G	C	326.5	0.0255	0.0006	0.02697	FALSE	TRUE	FALSE	6	143880059	0.0778	0.74131	3301	RB1	TRUE	5.12602e-09	6	143880059	3408	55.73	CD45RA- CD28- CD8br AC	2	1
rs147427289	A	G	A	G	270.7	0.3046	0.0007	0.00775	FALSE	FALSE	FALSE	2	40489896	0.1495	0.0416869	3301	RB1	TRUE	1.53501e-06	2	40489896	3408	56.22	CD45RA- CD28- CD8br AC	2	1
rs148026776	A	C	A	C	174.2	-0.0626	0.0012	0.01874	FALSE	FALSE	FALSE	2	155487782	0.1068	0.562341	3301	RB1	TRUE	2.10698e-06	2	155487782	3408	36.66	CD45RA- CD28- CD8br AC	2	1
rs148225159	T	C	T	C	113	-0.101	0.0032	0.01294	FALSE	FALSE	FALSE	18	56129994	0.1152	0.380189	3301	RB1	TRUE	1.75001e-06	18	56129994	3408	23.6	CD45RA- CD28- CD8br AC	2	1
rs148242949	T	C	T	C	116.5	-0.1617	0.004	0.01961	FALSE	FALSE	FALSE	3	59179373	0.0987	0.102329	3301	RB1	TRUE	9.78408e-08	3	59179373	3408	21.81	CD45RA- CD28- CD8br AC	2	1
rs148291061	G	C	G	C	98.82	0.0102	0.0041	0.02111	FALSE	TRUE	FALSE	20	3135837	0.0984	0.912011	3301	RB1	TRUE	2.29097e-06	20	3135837	3408	20.87	CD45RA- CD28- CD8br AC	2	1
rs148362510	C	G	C	G	363.2	0.1121	0.0004	0.0128	FALSE	TRUE	FALSE	18	3267975	0.1249	0.371535	3301	RB1	TRUE	1.58599e-09	18	3267975	3408	60.02	CD45RA- CD28- CD8br AC	2	1
rs148620542	T	A	T	A	358.6	0.0308	0.0006	0.01906	FALSE	TRUE	FALSE	1	178035728	0.0949	0.74131	3301	RB1	TRUE	4.53733e-12	1	178035728	3408	51.64	CD45RA- CD28- CD8br AC	2	1
rs148658406	T	C	T	C	751.4	0.2274	0.0001	0.00777	FALSE	FALSE	FALSE	3	153311399	0.146	0.120226	3301	RB1	TRUE	7.82168e-14	3	153311399	3408	100.1	CD45RA- CD28- CD8br AC	2	1
rs148799115	C	A	C	A	55.39	0.1521	0.0175	0.01235	FALSE	FALSE	FALSE	4	45244488	0.1193	0.204174	3301	RB1	TRUE	2.869e-08	4	45244488	3408	9.959	CD45RA- CD28- CD8br AC	2	1
rs148889514	A	G	A	G	118.5	0.1337	0.0023	0.02501	FALSE	FALSE	FALSE	10	111548575	0.082	0.102329	3301	RB1	TRUE	3.88401e-06	10	111548575	3408	25.62	CD45RA- CD28- CD8br AC	2	1
rs149043871	A	G	A	G	230.8	-0.141	0.0007	0.01484	FALSE	FALSE	FALSE	13	102446635	0.1028	0.169824	3301	RB1	TRUE	1.93402e-06	13	102446635	3408	48.41	CD45RA- CD28- CD8br AC	2	1
rs149124296	C	G	C	G	307.6	-0.0077	0.0006	0.02503	FALSE	TRUE	FALSE	1	213124992	0.0865	0.933254	3301	RB1	TRUE	3.35097e-08	1	213124992	3408	55.58	CD45RA- CD28- CD8br AC	2	1
rs149532201	A	G	A	G	180	0.0909	0.0019	0.02198	FALSE	FALSE	FALSE	18	26456104	0.0852	0.288403	3301	RB1	TRUE	9.07298e-08	18	26456104	3408	33.61	CD45RA- CD28- CD8br AC	2	1
rs149716976	G	A	G	A	118.8	0.0589	0.0057	0.0218	FALSE	FALSE	FALSE	16	75062625	0.0939	0.524807	3301	RB1	TRUE	2.26621e-12	16	75062625	3408	16.87	CD45RA- CD28- CD8br AC	2	1
rs149737122	T	G	T	G	342.5	-0.005	0.0003	0.02183	FALSE	FALSE	FALSE	1	96560455	0.0862	0.954993	3301	RB1	TRUE	1.98098e-06	1	96560455	3408	71.9	CD45RA- CD28- CD8br AC	2	1
rs149782409	T	C	T	C	314.9	-0.0588	0.0004	0.0189	FALSE	FALSE	FALSE	6	14931262	0.0954	0.537032	3301	RB1	TRUE	2.47999e-06	6	14931262	3408	66.75	CD45RA- CD28- CD8br AC	2	1
rs149957527	A	G	A	G	913.1	0.0486	0.0001	0.00897	FALSE	FALSE	FALSE	6	52375282	0.1355	0.724436	3301	RB1	TRUE	4.71411e-20	6	52375282	3408	98.95	CD45RA- CD28- CD8br AC	2	1
rs149994650	A	C	A	C	473.4	0.2117	0.0003	0.01737	FALSE	FALSE	FALSE	3	18550864	0.1006	0.0354813	3301	RB1	TRUE	6.09804e-09	3	18550864	3408	81.22	CD45RA- CD28- CD8br AC	2	1
rs150146567	A	T	A	T	148.4	-0.1617	0.0019	0.00897	FALSE	TRUE	FALSE	2	12784208	0.1529	0.288403	3301	RB1	TRUE	7.53998e-07	2	12784208	3408	29.95	CD45RA- CD28- CD8br AC	2	1
rs150416566	T	C	T	C	38.01	-0.0129	0.0283	0.0223	FALSE	FALSE	FALSE	1	108257502	0.0872	0.891251	3301	RB1	TRUE	2.27101e-06	1	108257502	3408	8.027	CD45RA- CD28- CD8br AC	2	1
rs150427323	A	G	A	G	352.4	0.1995	0.0007	0.00829	FALSE	FALSE	FALSE	11	118189351	0.1622	0.218776	3301	RB1	TRUE	1.08593e-12	11	118189351	3408	49.32	CD45RA- CD28- CD8br AC	2	1
rs150650566	C	A	C	A	530.8	0.0765	0.0004	0.01081	FALSE	FALSE	FALSE	1	83046200	0.1255	0.537032	3301	RB1	TRUE	1.80593e-19	1	83046200	3408	58.46	CD45RA- CD28- CD8br AC	2	1
rs150841550	A	G	A	G	244.1	0.0596	0.0007	0.01615	FALSE	FALSE	FALSE	10	11478633	0.1017	0.562341	3301	RB1	TRUE	7.17893e-07	10	11478633	3408	49.16	CD45RA- CD28- CD8br AC	2	1
rs150856260	T	C	T	C	337.2	0.1417	0.0007	0.00838	FALSE	FALSE	FALSE	16	26527473	0.1413	0.316228	3301	RB1	TRUE	3.73396e-10	16	26527473	3408	53.66	CD45RA- CD28- CD8br AC	2	1
rs151052734	A	G	A	G	116.2	-0.0027	0.0043	0.03057	FALSE	FALSE	FALSE	16	51075587	0.0754	0.977237	3301	RB1	TRUE	7.51208e-08	16	51075587	3408	21.55	CD45RA- CD28- CD8br AC	2	1
rs151120803	A	G	A	G	402.2	-0.0846	0.0004	0.01379	FALSE	FALSE	FALSE	9	96711406	0.1106	0.446684	3301	RB1	TRUE	4.24326e-11	9	96711406	3408	60.78	CD45RA- CD28- CD8br AC	2	1
rs151145927	A	G	A	G	613.8	-0.1734	0.0001	0.01774	FALSE	FALSE	FALSE	18	38375388	0.0973	0.074131	3301	RB1	TRUE	1.49899e-11	18	38375388	3408	90.65	CD45RA- CD28- CD8br AC	2	1
rs151237482	C	A	C	A	416.3	0.1782	0.0009	0.00843	FALSE	FALSE	FALSE	16	78214566	0.1472	0.223872	3301	RB1	TRUE	2.82293e-21	16	78214566	3408	43.68	CD45RA- CD28- CD8br AC	2	1
rs151261173	A	G	A	G	177.3	0.0122	0.0013	0.02071	FALSE	FALSE	FALSE	7	70763152	0.0923	0.891251	3301	RB1	TRUE	1.16899e-06	7	70763152	3408	36.41	CD45RA- CD28- CD8br AC	2	1
rs1604388	T	C	T	C	191.2	-0.103	0.0012	0.01011	FALSE	FALSE	FALSE	5	81759022	0.1277	0.416869	3301	RB1	TRUE	2.60898e-06	5	81759022	3408	40.62	CD45RA- CD28- CD8br AC	2	1
rs16864501	A	G	A	G	760.5	-0.0274	0.0001	0.0184	FALSE	FALSE	FALSE	3	152385976	0.0961	0.776247	3301	RB1	TRUE	5.25291e-14	3	152385976	3408	100.6	CD45RA- CD28- CD8br AC	2	1
rs17008005	C	G	C	G	24.07	-0.0802	0.0646	0.06246	FALSE	TRUE	FALSE	2	29596767	0.0523	0.125893	3301	RB1	TRUE	7.61202e-06	2	29596767	3408	5.37	CD45RA- CD28- CD8br AC	2	1
rs17180391	C	G	C	G	243.9	0.1131	0.0007	0.02296	FALSE	TRUE	FALSE	14	72797255	0.0823	0.169824	3301	RB1	TRUE	2.28202e-07	14	72797255	3408	47.03	CD45RA- CD28- CD8br AC	2	1
rs17212021	C	T	C	T	-22.92	-0.0794	0.2372	0.03147	FALSE	FALSE	FALSE	6	32637474	0.0709	0.263027	3301	RB1	TRUE	2.31201e-08	6	32637474	3408	4.094	CD45RA- CD28- CD8br AC	2	1
rs17676161	C	G	C	G	216.7	-0.0629	0.0013	0.04974	FALSE	TRUE	FALSE	11	65259911	0.0603	0.295121	3301	RB1	TRUE	2.326e-09	11	65259911	3408	36.18	CD45RA- CD28- CD8br AC	2	1
rs17712916	A	G	A	G	122.4	-0.0489	0.0025	0.058	FALSE	FALSE	FALSE	12	64607264	0.0537	0.363078	3301	RB1	TRUE	2.21401e-06	12	64607264	3408	25.83	CD45RA- CD28- CD8br AC	2	1
rs181551194	T	A	T	A	109.8	-0.0389	0.0031	0.02338	FALSE	TRUE	FALSE	7	73339258	0.0915	0.676083	3301	RB1	TRUE	6.35799e-06	7	73339258	3408	24.29	CD45RA- CD28- CD8br AC	2	1
rs183097749	G	A	G	A	284.6	0.1605	0.0006	0.00893	FALSE	FALSE	FALSE	4	171324708	0.1475	0.275423	3301	RB1	TRUE	4.41296e-07	4	171324708	3408	56.25	CD45RA- CD28- CD8br AC	2	1
rs183203096	C	G	C	G	344	0.2379	0.0003	0.01768	FALSE	TRUE	FALSE	1	103246274	0.1049	0.0234423	3301	RB1	TRUE	7.20792e-06	1	103246274	3408	76.55	CD45RA- CD28- CD8br AC	2	1
rs183382760	C	A	C	A	1005	0.0855	0.0003	0.01864	FALSE	FALSE	FALSE	4	116470715	0.0985	0.389045	3301	RB1	TRUE	1.39187e-14	4	116470715	3408	130	CD45RA- CD28- CD8br AC	2	1
rs184901419	A	C	A	C	282.4	-0.0268	0.0004	0.00779	FALSE	FALSE	FALSE	3	99971319	0.15	0.851138	3301	RB1	TRUE	7.47705e-06	3	99971319	3408	62.95	CD45RA- CD28- CD8br AC	2	1
rs185697137	C	T	C	T	183.6	-0.047	0.0012	0.00717	FALSE	FALSE	FALSE	2	147044386	0.1582	0.758578	3301	RB1	TRUE	7.19101e-07	2	147044386	3408	36.98	CD45RA- CD28- CD8br AC	2	1
rs185778924	A	G	A	G	332.4	-0.0376	0.0006	0.01903	FALSE	FALSE	FALSE	7	148905542	0.098	0.707946	3301	RB1	TRUE	3.92004e-09	7	148905542	3408	56.32	CD45RA- CD28- CD8br AC	2	1
rs185854402	C	T	C	T	157.9	0.0211	0.0018	0.01164	FALSE	FALSE	FALSE	11	116624918	0.1224	0.870964	3301	RB1	TRUE	5.39598e-06	11	116624918	3408	34.66	CD45RA- CD28- CD8br AC	2	1
rs186595909	A	G	A	G	402.2	0.0353	0.0003	0.01516	FALSE	FALSE	FALSE	15	78554710	0.108	0.74131	3301	RB1	TRUE	2.386e-08	15	78554710	3408	71.9	CD45RA- CD28- CD8br AC	2	1
rs186889529	A	T	A	T	96.27	-0.0476	0.0035	0.01366	FALSE	TRUE	FALSE	11	59109032	0.1141	0.676083	3301	RB1	TRUE	6.79908e-06	11	59109032	3408	21.36	CD45RA- CD28- CD8br AC	2	1
rs188394601	G	T	G	T	654.7	0.1337	0.0003	0.01493	FALSE	FALSE	FALSE	16	70343845	0.1146	0.245471	3301	RB1	TRUE	1.05599e-08	16	70343845	3408	114.1	CD45RA- CD28- CD8br AC	2	1
rs189683893	A	C	A	C	138.5	0.1143	0.0037	0.01971	FALSE	FALSE	FALSE	10	89153882	0.0965	0.234423	3301	RB1	TRUE	1.79999e-10	10	89153882	3408	21.65	CD45RA- CD28- CD8br AC	2	1
rs190267289	C	G	C	G	240.2	0.1131	0.0007	0.00919	FALSE	TRUE	FALSE	14	29011762	0.1396	0.416869	3301	RB1	TRUE	4.18996e-06	14	29011762	3408	52.12	CD45RA- CD28- CD8br AC	2	1
rs190474871	T	C	T	C	169	0.0091	0.0012	0.01562	FALSE	FALSE	FALSE	13	25506269	0.1072	0.933254	3301	RB1	TRUE	4.71303e-06	13	25506269	3408	36.86	CD45RA- CD28- CD8br AC	2	1
rs191357081	G	A	G	A	263.2	-0.1027	0.0007	0.02171	FALSE	FALSE	FALSE	22	41021471	0.0865	0.234423	3301	RB1	TRUE	1.088e-06	22	41021471	3408	53.88	CD45RA- CD28- CD8br AC	2	1
rs191604848	T	C	T	C	371.3	-0.0984	0.0003	0.00785	FALSE	FALSE	FALSE	19	17591476	0.1502	0.512861	3301	RB1	TRUE	5.47797e-06	19	17591476	3408	81.55	CD45RA- CD28- CD8br AC	2	1
rs192021609	A	G	A	G	186.7	0.0143	0.0012	0.01845	FALSE	FALSE	FALSE	4	157192771	0.0962	0.891251	3301	RB1	TRUE	3.36504e-07	4	157192771	3408	36.52	CD45RA- CD28- CD8br AC	2	1
rs192302673	T	C	T	C	317.4	-0.059	0.0009	0.01087	FALSE	FALSE	FALSE	16	85685140	0.1382	0.676083	3301	RB1	TRUE	2.33884e-13	16	85685140	3408	43.13	CD45RA- CD28- CD8br AC	2	1
rs192553272	T	C	T	C	293.3	-0.0167	0.0007	0.01756	FALSE	FALSE	FALSE	4	114347303	0.1028	0.870964	3301	RB1	TRUE	2.15501e-09	4	114347303	3408	48.87	CD45RA- CD28- CD8br AC	2	1
rs192717771	C	G	C	G	166.2	0.1091	0.0013	0.01168	FALSE	TRUE	FALSE	21	28699078	0.1251	0.380189	3301	RB1	TRUE	7.91298e-06	21	28699078	3408	37.14	CD45RA- CD28- CD8br AC	2	1
rs192932211	G	A	G	A	227.1	-0.1626	0.0007	0.01362	FALSE	FALSE	FALSE	2	10422752	0.1099	0.138038	3301	RB1	TRUE	1.5e-06	2	10422752	3408	47.11	CD45RA- CD28- CD8br AC	2	1
rs2071556	T	G	T	G	-14.59	0.0322	0.6067	0.58331	FALSE	FALSE	FALSE	6	32904601	0.0247	0.190546	3301	RB1	TRUE	2.40398e-07	6	32904601	3408	2.819	CD45RA- CD28- CD8br AC	2	1
rs2615702	T	C	T	C	-397.5	0.0869	0.9991	0.98618	FALSE	FALSE	FALSE	16	81462243	0.1218	0.47863	3301	RB1	TRUE	2.39994e-20	16	81462243	3408	42.74	CD45RA- CD28- CD8br AC	2	1
rs28622225	A	G	A	G	202.2	-0.0285	0.0012	0.01189	FALSE	FALSE	FALSE	4	166260369	0.1237	0.812831	3301	RB1	TRUE	5.66096e-07	4	166260369	3408	40.35	CD45RA- CD28- CD8br AC	2	1
rs3133836	C	T	C	T	24.38	0.0097	0.0789	0.08163	FALSE	FALSE	FALSE	8	104363338	0.0449	0.831764	3301	RB1	TRUE	1.10499e-06	8	104363338	3408	4.994	CD45RA- CD28- CD8br AC	2	1
rs34592474	C	T	C	T	256.7	-0.0247	0.0009	0.01656	FALSE	FALSE	FALSE	7	57279055	0.1047	0.812831	3301	RB1	TRUE	1.911e-08	7	57279055	3408	45.57	CD45RA- CD28- CD8br AC	2	1
rs34609592	A	G	A	G	420	-0.0347	0.0003	0.01881	FALSE	FALSE	FALSE	9	136915695	0.1042	0.74131	3301	RB1	TRUE	3.874e-09	9	136915695	3408	71.13	CD45RA- CD28- CD8br AC	2	1
rs35046933	G	A	G	A	112.1	-0.0234	0.0029	0.0341	FALSE	FALSE	FALSE	4	57059988	0.0754	0.758578	3301	RB1	TRUE	2.54501e-06	4	57059988	3408	23.78	CD45RA- CD28- CD8br AC	2	1
rs35078472	C	A	C	A	215.5	0.0939	0.0007	0.01316	FALSE	FALSE	FALSE	12	127715831	0.1087	0.389045	3301	RB1	TRUE	3.27401e-06	12	127715831	3408	46.23	CD45RA- CD28- CD8br AC	2	1
rs35268412	C	T	C	T	184.5	0.0848	0.0013	0.03057	FALSE	FALSE	FALSE	3	141999791	0.0768	0.269153	3301	RB1	TRUE	1.62002e-06	3	141999791	3408	38.41	CD45RA- CD28- CD8br AC	2	1
rs35779961	A	G	A	G	229.9	-0.0267	0.0009	0.02493	FALSE	FALSE	FALSE	13	102262527	0.0824	0.74131	3301	RB1	TRUE	8.66702e-07	13	102262527	3408	46.65	CD45RA- CD28- CD8br AC	2	1
rs41276984	G	C	G	C	285.3	-0.1054	0.0012	0.02064	FALSE	TRUE	FALSE	20	37580670	0.0851	0.213796	3301	RB1	TRUE	7.09088e-13	20	37580670	3408	39.59	CD45RA- CD28- CD8br AC	2	1
rs45507192	A	G	A	G	416.6	0.0832	0.0003	0.0106	FALSE	FALSE	FALSE	10	21304171	0.1214	0.489779	3301	RB1	TRUE	2.57697e-08	10	21304171	3408	74.65	CD45RA- CD28- CD8br AC	2	1
rs528814030	T	C	T	C	134.4	0.2288	0.0025	0.03404	FALSE	FALSE	FALSE	11	117015217	0.0686	0.000851138	3301	RB1	TRUE	6.06303e-07	11	117015217	3408	26.88	CD45RA- CD28- CD8br AC	2	1
rs530410832	C	T	C	T	136.9	-0.009	0.0022	0.04943	FALSE	FALSE	FALSE	18	44380586	0.0655	0.891251	3301	RB1	TRUE	6.22501e-06	18	44380586	3408	30.24	CD45RA- CD28- CD8br AC	2	1
rs535005711	A	G	A	G	557.6	0.0124	0.0001	0.01741	FALSE	FALSE	FALSE	8	144233069	0.1008	0.912011	3301	RB1	TRUE	4.90603e-08	8	144233069	3408	102	CD45RA- CD28- CD8br AC	2	1
rs541695620	G	A	G	A	29.71	0.0174	0.0534	0.01664	FALSE	FALSE	FALSE	6	69157587	0.1018	0.870964	3301	RB1	TRUE	5.28896e-07	6	69157587	3408	5.912	CD45RA- CD28- CD8br AC	2	1
rs545794900	C	T	C	T	137.7	0.0309	0.0035	0.02333	FALSE	FALSE	FALSE	3	3710729	0.0871	0.724436	3301	RB1	TRUE	9.63607e-10	3	3710729	3408	22.45	CD45RA- CD28- CD8br AC	2	1
rs554483844	T	C	T	C	227.3	-0.1038	0.0007	0.0121	FALSE	FALSE	FALSE	14	88292196	0.1145	0.363078	3301	RB1	TRUE	1.393e-06	14	88292196	3408	47.01	CD45RA- CD28- CD8br AC	2	1
rs55779481	T	C	T	C	111.7	-0.07	0.0026	0.01468	FALSE	FALSE	FALSE	6	119136518	0.1093	0.524807	3301	RB1	TRUE	8.35699e-06	6	119136518	3408	25.03	CD45RA- CD28- CD8br AC	2	1
rs55830085	T	C	T	C	548.7	-0.0064	0.0004	0.02737	FALSE	FALSE	FALSE	4	106862213	0.0822	0.933254	3301	RB1	TRUE	3.00802e-08	4	106862213	3408	98.8	CD45RA- CD28- CD8br AC	2	1
rs55881385	T	G	T	G	721.2	-0.1558	0.0001	0.0178	FALSE	FALSE	FALSE	1	34724192	0.0992	0.11749	3301	RB1	TRUE	4.49573e-15	1	34724192	3408	91.57	CD45RA- CD28- CD8br AC	2	1
rs578157000	C	A	C	A	111.4	-0.2119	0.0029	0.01722	FALSE	FALSE	FALSE	18	6304023	0.099	0.0323594	3301	RB1	TRUE	8.10196e-06	18	6304023	3408	24.93	CD45RA- CD28- CD8br AC	2	1
rs58860560	A	C	A	C	404.2	-0.1893	0.0003	0.00866	FALSE	FALSE	FALSE	6	79460848	0.1336	0.154882	3301	RB1	TRUE	2.088e-08	6	79460848	3408	71.96	CD45RA- CD28- CD8br AC	2	1
rs58905133	G	A	G	A	20.08	0.0097	0.3526	0.38552	FALSE	FALSE	FALSE	2	38887964	0.0267	0.724436	3301	RB1	TRUE	1.17788e-12	2	38887964	3408	2.814	CD45RA- CD28- CD8br AC	2	1
rs59236867	C	T	C	T	178.9	0.0646	0.0023	0.00841	FALSE	FALSE	FALSE	8	42077996	0.1372	0.630957	3301	RB1	TRUE	9.06985e-11	8	42077996	3408	27.52	CD45RA- CD28- CD8br AC	2	1
rs5997061	A	T	A	T	52.6	-0.0616	0.0144	0.13638	FALSE	TRUE	FALSE	22	26677514	0.0368	0.0954993	3301	RB1	TRUE	2.48599e-06	22	26677514	3408	11.15	CD45RA- CD28- CD8br AC	2	1
rs6027989	T	C	T	C	11.73	0.0327	0.5461	0.53774	FALSE	FALSE	FALSE	20	59618023	0.026	0.20893	3301	RB1	TRUE	9.59909e-06	20	59618023	3408	2.646	CD45RA- CD28- CD8br AC	2	1
rs61772921	C	T	C	T	644.1	-0.0879	0.0001	0.01531	FALSE	FALSE	FALSE	1	80897562	0.1016	0.389045	3301	RB1	TRUE	1.37401e-09	1	80897562	3408	106	CD45RA- CD28- CD8br AC	2	1
rs61864030	C	T	C	T	284.3	0.0338	0.0006	0.02567	FALSE	FALSE	FALSE	10	133431823	0.0784	0.660693	3301	RB1	TRUE	3.68604e-08	10	133431823	3408	51.52	CD45RA- CD28- CD8br AC	2	1
rs61908026	C	G	C	G	370	0.0426	0.0004	0.04675	FALSE	TRUE	FALSE	12	2808166	0.0636	0.501187	3301	RB1	TRUE	4.28302e-08	12	2808166	3408	67.38	CD45RA- CD28- CD8br AC	2	1
rs61939536	G	A	G	A	379.5	-0.2021	0.0003	0.01979	FALSE	FALSE	FALSE	12	128643151	0.0896	0.0239883	3301	RB1	TRUE	1.82898e-07	12	128643151	3408	72.6	CD45RA- CD28- CD8br AC	2	1
rs61988500	C	T	C	T	296.2	-0.0088	0.0007	0.01482	FALSE	FALSE	FALSE	14	86640070	0.1069	0.933254	3301	RB1	TRUE	3.93396e-09	14	86640070	3408	50.18	CD45RA- CD28- CD8br AC	2	1
rs62021713	T	C	T	C	1065	0.0717	0.0001	0.02713	FALSE	FALSE	FALSE	15	50365389	0.0795	0.363078	3301	RB1	TRUE	1.78402e-09	15	50365389	3408	176.6	CD45RA- CD28- CD8br AC	2	1
rs62033204	A	T	A	T	195.7	0.0436	0.0015	0.02747	FALSE	TRUE	FALSE	16	17388418	0.0797	0.588844	3301	RB1	TRUE	3.68502e-08	16	17388418	3408	35.46	CD45RA- CD28- CD8br AC	2	1
rs62369101	A	G	A	G	251.6	-0.125	0.001	0.02064	FALSE	FALSE	FALSE	5	97959184	0.0919	0.17378	3301	RB1	TRUE	2.78298e-09	5	97959184	3408	42.22	CD45RA- CD28- CD8br AC	2	1
rs62383308	A	G	A	G	38.64	-0.0135	0.0239	0.08722	FALSE	FALSE	FALSE	5	165460085	0.0453	0.758578	3301	RB1	TRUE	9.15503e-06	5	165460085	3408	8.697	CD45RA- CD28- CD8br AC	2	1
rs62409210	A	G	A	G	610.4	0.0281	0.0001	0.02248	FALSE	FALSE	FALSE	4	25412773	0.0843	0.74131	3301	RB1	TRUE	1.10999e-08	4	25412773	3408	106.6	CD45RA- CD28- CD8br AC	2	1
rs62513410	A	G	A	G	75.05	-0.0743	0.0098	0.03363	FALSE	FALSE	FALSE	8	142607179	0.0755	0.323594	3301	RB1	TRUE	8.28705e-09	8	142607179	3408	12.99	CD45RA- CD28- CD8br AC	2	1
rs62531041	T	C	T	C	351.9	-0.192	0.0006	0.01024	FALSE	FALSE	FALSE	19	48379346	0.1407	0.17378	3301	RB1	TRUE	1.67502e-09	19	48379346	3408	58.23	CD45RA- CD28- CD8br AC	2	1
rs62582217	T	C	T	C	49.04	-0.0187	0.0183	0.02542	FALSE	FALSE	FALSE	9	134320210	0.0799	0.812831	3301	RB1	TRUE	4.88596e-07	9	134320210	3408	9.728	CD45RA- CD28- CD8br AC	2	1
rs6586916	C	A	C	A	-101.9	0.049	0.9956	0.97208	FALSE	FALSE	FALSE	8	20371089	0.0793	0.537032	3301	RB1	TRUE	9.65006e-07	8	20371089	3408	20.76	CD45RA- CD28- CD8br AC	2	1
rs7011687	G	A	G	A	93.75	0.0697	0.0044	0.0136	FALSE	FALSE	FALSE	8	141472683	0.1089	0.524807	3301	RB1	TRUE	6.00399e-06	8	141472683	3408	20.68	CD45RA- CD28- CD8br AC	2	1
rs71354045	C	T	C	T	135.1	0.0275	0.0026	0.01779	FALSE	FALSE	FALSE	19	57840862	0.1049	0.794328	3301	RB1	TRUE	2.99502e-07	19	57840862	3408	26.31	CD45RA- CD28- CD8br AC	2	1
rs71567655	A	G	A	G	211.9	-0.08	0.0012	0.0108	FALSE	FALSE	FALSE	6	162968515	0.1209	0.512861	3301	RB1	TRUE	7.13707e-07	6	162968515	3408	42.67	CD45RA- CD28- CD8br AC	2	1
rs7238907	C	T	C	T	257.3	0.0307	0.0007	0.01347	FALSE	FALSE	FALSE	18	71686718	0.1107	0.776247	3301	RB1	TRUE	5.52497e-08	18	71686718	3408	47.25	CD45RA- CD28- CD8br AC	2	1
rs72673255	A	G	A	G	202.6	0.0758	0.001	0.02052	FALSE	FALSE	FALSE	4	126220318	0.0911	0.40738	3301	RB1	TRUE	3.41499e-07	4	126220318	3408	39.65	CD45RA- CD28- CD8br AC	2	1
rs72728362	C	T	C	T	375.7	0.0511	0.0007	0.01601	FALSE	FALSE	FALSE	8	127054086	0.0997	0.60256	3301	RB1	TRUE	2.635e-10	8	127054086	3408	59.27	CD45RA- CD28- CD8br AC	2	1
rs72739876	T	G	T	G	465.5	-0.1824	0.0003	0.0126	FALSE	FALSE	FALSE	15	49106401	0.1178	0.120226	3301	RB1	TRUE	1.74e-07	15	49106401	3408	88.9	CD45RA- CD28- CD8br AC	2	1
rs72743927	G	A	G	A	154.6	0.2344	0.0018	0.01433	FALSE	FALSE	FALSE	9	98810796	0.1038	0.0239883	3301	RB1	TRUE	4.02198e-07	9	98810796	3408	30.45	CD45RA- CD28- CD8br AC	2	1
rs72773345	G	A	G	A	302.9	-0.0457	0.0004	0.03497	FALSE	FALSE	FALSE	10	8494842	0.0755	0.549541	3301	RB1	TRUE	2.19301e-06	10	8494842	3408	63.85	CD45RA- CD28- CD8br AC	2	1
rs72815709	C	T	C	T	185.1	-0.0716	0.0022	0.04986	FALSE	FALSE	FALSE	2	80415786	0.061	0.239883	3301	RB1	TRUE	6.76083e-12	2	80415786	3408	26.88	CD45RA- CD28- CD8br AC	2	1
rs72929459	T	C	T	C	485.7	0.1063	0.0003	0.01101	FALSE	FALSE	FALSE	2	200181613	0.1282	0.40738	3301	RB1	TRUE	3.28927e-11	2	200181613	3408	72.98	CD45RA- CD28- CD8br AC	2	1
rs72996438	C	T	C	T	306.9	0.1759	0.0004	0.0273	FALSE	FALSE	FALSE	2	211172214	0.0772	0.0223872	3301	RB1	TRUE	2.41602e-07	2	211172214	3408	59.3	CD45RA- CD28- CD8br AC	2	1
rs74444952	G	C	G	C	141.4	0.0026	0.0016	0.0192	FALSE	TRUE	FALSE	13	36209759	0.1059	0.977237	3301	RB1	TRUE	8.61708e-06	13	36209759	3408	31.72	CD45RA- CD28- CD8br AC	2	1
rs74603821	C	A	C	A	591.3	0.044	0.0001	0.01526	FALSE	FALSE	FALSE	12	101714936	0.1029	0.676083	3301	RB1	TRUE	3.23303e-09	12	101714936	3408	99.63	CD45RA- CD28- CD8br AC	2	1
rs74637079	T	C	T	C	210.9	-0.1318	0.001	0.01194	FALSE	FALSE	FALSE	1	74493410	0.1266	0.295121	3301	RB1	TRUE	7.171e-06	1	74493410	3408	46.9	CD45RA- CD28- CD8br AC	2	1
rs74651043	T	A	T	A	419.1	0.0406	0.0003	0.0123	FALSE	TRUE	FALSE	6	24233134	0.1126	0.724436	3301	RB1	TRUE	1.59901e-08	6	24233134	3408	73.98	CD45RA- CD28- CD8br AC	2	1
rs74827547	G	T	G	T	128.6	0.0468	0.0021	0.01188	FALSE	FALSE	FALSE	1	54853809	0.1232	0.707946	3301	RB1	TRUE	7.86593e-06	1	54853809	3408	28.74	CD45RA- CD28- CD8br AC	2	1
rs74902462	T	C	T	C	123.2	0.0228	0.004	0.02931	FALSE	FALSE	FALSE	12	59066617	0.0755	0.758578	3301	RB1	TRUE	1.42498e-08	12	59066617	3408	21.68	CD45RA- CD28- CD8br AC	2	1
rs74932477	A	G	A	G	405.6	0.011	0.0004	0.01109	FALSE	FALSE	FALSE	2	229222112	0.1263	0.933254	3301	RB1	TRUE	5.83579e-11	2	229222112	3408	61.74	CD45RA- CD28- CD8br AC	2	1
rs75005340	A	C	A	C	189.6	0.0741	0.0013	0.01585	FALSE	FALSE	FALSE	12	38141078	0.1103	0.501187	3301	RB1	TRUE	1.17501e-07	12	38141078	3408	35.71	CD45RA- CD28- CD8br AC	2	1
rs75067089	T	C	T	C	144.2	0.0629	0.0023	0.01297	FALSE	FALSE	FALSE	9	14983311	0.1117	0.57544	3301	RB1	TRUE	2.28802e-07	9	14983311	3408	27.81	CD45RA- CD28- CD8br AC	2	1
rs75067680	A	G	A	G	160.1	0.14	0.0018	0.01368	FALSE	FALSE	FALSE	10	133817829	0.1085	0.194984	3301	RB1	TRUE	1.422e-06	10	133817829	3408	33.15	CD45RA- CD28- CD8br AC	2	1
rs75097808	G	T	G	T	114.9	-0.0474	0.0034	0.01856	FALSE	FALSE	FALSE	1	154796811	0.0923	0.60256	3301	RB1	TRUE	4.11898e-07	1	154796811	3408	22.64	CD45RA- CD28- CD8br AC	2	1
rs75346347	T	C	T	C	88.88	0.0654	0.0073	0.01425	FALSE	FALSE	FALSE	18	7862061	0.1078	0.549541	3301	RB1	TRUE	2.65901e-08	18	7862061	3408	15.94	CD45RA- CD28- CD8br AC	2	1
rs75420474	C	T	C	T	538.9	-0.1884	0.0003	0.01116	FALSE	FALSE	FALSE	18	39828718	0.1268	0.138038	3301	RB1	TRUE	4.02624e-13	18	39828718	3408	73.99	CD45RA- CD28- CD8br AC	2	1
rs75477291	A	G	A	G	121.8	-0.0259	0.0032	0.04961	FALSE	FALSE	FALSE	16	73579327	0.0658	0.691831	3301	RB1	TRUE	4.26501e-07	16	73579327	3408	24.04	CD45RA- CD28- CD8br AC	2	1
rs75686073	A	G	A	G	98.24	0.1016	0.0037	0.01368	FALSE	FALSE	FALSE	14	68253542	0.1059	0.338844	3301	RB1	TRUE	4.20397e-06	14	68253542	3408	21.32	CD45RA- CD28- CD8br AC	2	1
rs75828981	A	G	A	G	283	-0.0697	0.0007	0.01677	FALSE	FALSE	FALSE	2	144233823	0.1115	0.537032	3301	RB1	TRUE	1.554e-09	2	144233823	3408	46.74	CD45RA- CD28- CD8br AC	2	1
rs75884646	A	G	A	G	186.4	0.0177	0.0022	0.03168	FALSE	FALSE	FALSE	15	95776793	0.0786	0.812831	3301	RB1	TRUE	2.25996e-11	15	95776793	3408	27.77	CD45RA- CD28- CD8br AC	2	1
rs75893788	A	T	A	T	341.3	0.0383	0.0004	0.01202	FALSE	TRUE	FALSE	12	84857033	0.1158	0.74131	3301	RB1	TRUE	2.16601e-06	12	84857033	3408	71.93	CD45RA- CD28- CD8br AC	2	1
rs76119911	G	A	G	A	166.5	-0.1658	0.0018	0.02686	FALSE	FALSE	FALSE	1	247712613	0.0758	0.0288403	3301	RB1	TRUE	7.95793e-08	1	247712613	3408	30.94	CD45RA- CD28- CD8br AC	2	1
rs76343453	C	T	C	T	224.8	-0.1124	0.0018	0.00713	FALSE	FALSE	FALSE	5	81353920	0.147	0.446684	3301	RB1	TRUE	2.834e-12	5	81353920	3408	32.07	CD45RA- CD28- CD8br AC	2	1
rs76383831	G	A	G	A	294.5	-0.0296	0.0004	0.02864	FALSE	FALSE	FALSE	18	74630095	0.0801	0.707946	3301	RB1	TRUE	6.27697e-07	18	74630095	3408	59	CD45RA- CD28- CD8br AC	2	1
rs76506268	G	A	G	A	154.5	0.0577	0.0032	0.0499	FALSE	FALSE	FALSE	4	187981624	0.0584	0.323594	3301	RB1	TRUE	8.23e-12	4	187981624	3408	22.53	CD45RA- CD28- CD8br AC	2	1
rs76595423	G	T	G	T	147.3	-0.0305	0.0035	0.0492	FALSE	FALSE	FALSE	1	102745011	0.0604	0.616595	3301	RB1	TRUE	3.92898e-10	1	102745011	3408	23.48	CD45RA- CD28- CD8br AC	2	1
rs76732756	A	G	A	G	187	0.0047	0.0016	0.01523	FALSE	FALSE	FALSE	1	221000197	0.1056	0.954993	3301	RB1	TRUE	1.74401e-08	1	221000197	3408	33.11	CD45RA- CD28- CD8br AC	2	1
rs76881655	A	C	A	C	92.71	-0.053	0.0044	0.01422	FALSE	FALSE	FALSE	15	26109688	0.1114	0.630957	3301	RB1	TRUE	5.95703e-06	15	26109688	3408	20.44	CD45RA- CD28- CD8br AC	2	1
rs77152285	G	A	G	A	285.1	0.0251	0.0006	0.01324	FALSE	FALSE	FALSE	4	93935039	0.1089	0.812831	3301	RB1	TRUE	2.10601e-08	4	93935039	3408	50.77	CD45RA- CD28- CD8br AC	2	1
rs77164608	A	G	A	G	379.6	0.0384	0.0006	0.0154	FALSE	FALSE	FALSE	7	21673701	0.1089	0.724436	3301	RB1	TRUE	5.75599e-10	7	21673701	3408	61.08	CD45RA- CD28- CD8br AC	2	1
rs77243672	G	T	G	T	109	-0.1002	0.0072	0.01022	FALSE	FALSE	FALSE	14	76846837	0.1207	0.40738	3301	RB1	TRUE	4.63767e-12	14	76846837	3408	15.71	CD45RA- CD28- CD8br AC	2	1
rs77307127	T	C	T	C	141.3	-0.0808	0.0021	0.0282	FALSE	FALSE	FALSE	7	151528768	0.0783	0.301995	3301	RB1	TRUE	2.20902e-06	7	151528768	3408	29.8	CD45RA- CD28- CD8br AC	2	1
rs77315801	C	G	C	G	180.1	0.015	0.0016	0.0289	FALSE	TRUE	FALSE	11	132912552	0.0821	0.851138	3301	RB1	TRUE	6.75398e-08	11	132912552	3408	33.3	CD45RA- CD28- CD8br AC	2	1
rs77577578	A	C	A	C	208	0.2022	0.0009	0.00509	FALSE	FALSE	FALSE	3	192050467	0.18	0.263027	3301	RB1	TRUE	4.69797e-07	3	192050467	3408	41.21	CD45RA- CD28- CD8br AC	2	1
rs77654966	A	G	A	G	26.01	0.1042	0.0556	0.02915	FALSE	FALSE	FALSE	8	27058930	0.0792	0.186209	3301	RB1	TRUE	9.29694e-06	8	27058930	3408	5.859	CD45RA- CD28- CD8br AC	2	1
rs77721642	G	A	G	A	147.8	-0.0397	0.0023	0.03465	FALSE	FALSE	FALSE	2	154028459	0.0681	0.562341	3301	RB1	TRUE	1.258e-06	2	154028459	3408	30.44	CD45RA- CD28- CD8br AC	2	1
rs77777749	G	A	G	A	102.9	-0.0105	0.0038	0.01475	FALSE	FALSE	FALSE	6	118275279	0.1062	0.912011	3301	RB1	TRUE	1.96798e-06	6	118275279	3408	21.6	CD45RA- CD28- CD8br AC	2	1
rs77843545	T	C	T	C	102.4	0.0292	0.0035	0.01465	FALSE	FALSE	FALSE	2	237100311	0.1037	0.776247	3301	RB1	TRUE	2.20999e-06	2	237100311	3408	21.6	CD45RA- CD28- CD8br AC	2	1
rs77937827	C	T	C	T	358.8	-0.0552	0.0004	0.03475	FALSE	FALSE	FALSE	20	20799344	0.0685	0.416869	3301	RB1	TRUE	2.28302e-10	20	20799344	3408	56.41	CD45RA- CD28- CD8br AC	2	1
rs77953154	T	C	T	C	55.15	-0.0354	0.012	0.01591	FALSE	FALSE	FALSE	5	179723042	0.1012	0.724436	3301	RB1	TRUE	3.96497e-06	5	179723042	3408	11.93	CD45RA- CD28- CD8br AC	2	1
rs78134440	C	A	C	A	160.1	0.0115	0.0015	0.00757	FALSE	FALSE	FALSE	1	215060336	0.1453	0.933254	3301	RB1	TRUE	2.25102e-06	1	215060336	3408	33.79	CD45RA- CD28- CD8br AC	2	1
rs78420941	A	G	A	G	165.4	-0.0767	0.0013	0.01385	FALSE	FALSE	FALSE	12	50294296	0.1175	0.512861	3301	RB1	TRUE	3.40596e-06	12	50294296	3408	35.54	CD45RA- CD28- CD8br AC	2	1
rs78604443	A	C	A	C	46.66	-0.052	0.0191	0.034	FALSE	FALSE	FALSE	5	179476195	0.0683	0.446684	3301	RB1	TRUE	1.88699e-06	5	179476195	3408	9.776	CD45RA- CD28- CD8br AC	2	1
rs78656354	A	G	A	G	263.3	0.1547	0.0013	0.02022	FALSE	FALSE	FALSE	1	166905650	0.0985	0.11749	3301	RB1	TRUE	1.89496e-12	1	166905650	3408	37.24	CD45RA- CD28- CD8br AC	2	1
rs78680127	A	G	A	G	82	-0.0128	0.0057	0.03234	FALSE	FALSE	FALSE	21	41099181	0.0726	0.851138	3301	RB1	TRUE	2.093e-06	21	41099181	3408	17.26	CD45RA- CD28- CD8br AC	2	1
rs78788969	G	T	G	T	17.9	0.0155	0.1828	0.17087	FALSE	FALSE	FALSE	12	85026832	0.0334	0.645654	3301	RB1	TRUE	1.86299e-07	12	85026832	3408	3.428	CD45RA- CD28- CD8br AC	2	1
rs78849864	T	C	T	C	96.8	-0.1673	0.0041	0.0112	FALSE	FALSE	FALSE	9	134242324	0.1194	0.162181	3301	RB1	TRUE	1.04201e-06	9	134242324	3408	19.78	CD45RA- CD28- CD8br AC	2	1
rs78939697	C	A	C	A	74.28	-0.1172	0.0125	0.01582	FALSE	FALSE	FALSE	6	67374008	0.1079	0.275423	3301	RB1	TRUE	1.287e-10	6	67374008	3408	11.52	CD45RA- CD28- CD8br AC	2	1
rs79397670	T	C	T	C	70.05	-0.0651	0.0072	0.02467	FALSE	FALSE	FALSE	3	3816462	0.0814	0.426581	3301	RB1	TRUE	8.56308e-06	3	3816462	3408	15.71	CD45RA- CD28- CD8br AC	2	1
rs79407975	A	C	A	C	389.2	0.0868	0.0003	0.01531	FALSE	FALSE	FALSE	10	28109090	0.1016	0.389045	3301	RB1	TRUE	4.144e-08	10	28109090	3408	70.79	CD45RA- CD28- CD8br AC	2	1
rs79489889	A	G	A	G	239.7	0.0586	0.001	0.00463	FALSE	FALSE	FALSE	3	39505173	0.1867	0.758578	3301	RB1	TRUE	1.26101e-08	3	39505173	3408	42.01	CD45RA- CD28- CD8br AC	2	1
rs79647440	T	C	T	C	521.4	0.1759	0.0004	0.01444	FALSE	FALSE	FALSE	7	142438302	0.1184	0.138038	3301	RB1	TRUE	2.07501e-09	7	142438302	3408	86.78	CD45RA- CD28- CD8br AC	2	1
rs79656514	A	G	A	G	80.28	0.0776	0.006	0.02338	FALSE	FALSE	FALSE	1	235943573	0.0859	0.363078	3301	RB1	TRUE	3.66699e-06	1	235943573	3408	17.31	CD45RA- CD28- CD8br AC	2	1
rs79665127	C	T	C	T	155.8	0.1113	0.0018	0.01855	FALSE	FALSE	FALSE	3	190758619	0.1037	0.281838	3301	RB1	TRUE	1.758e-06	3	190758619	3408	32.54	CD45RA- CD28- CD8br AC	2	1
rs79716258	C	G	C	G	94.76	0.0397	0.0047	0.0091	FALSE	TRUE	FALSE	15	55067476	0.1312	0.758578	3301	RB1	TRUE	5.61203e-07	15	55067476	3408	18.9	CD45RA- CD28- CD8br AC	2	1
rs79870119	A	G	A	G	397.6	0.0239	0.0004	0.0272	FALSE	FALSE	FALSE	4	64142694	0.0798	0.758578	3301	RB1	TRUE	3.49599e-08	4	64142694	3408	71.92	CD45RA- CD28- CD8br AC	2	1
rs79888820	C	T	C	T	514.7	0.1111	0.0003	0.03035	FALSE	FALSE	FALSE	15	96888705	0.083	0.18197	3301	RB1	TRUE	3.96899e-10	15	96888705	3408	82.05	CD45RA- CD28- CD8br AC	2	1
rs79932972	A	C	A	C	187.5	-0.0562	0.0012	0.01732	FALSE	FALSE	FALSE	2	142744587	0.0989	0.57544	3301	RB1	TRUE	1.63399e-06	2	142744587	3408	39.04	CD45RA- CD28- CD8br AC	2	1
rs80012883	T	G	T	G	368.8	-0.0233	0.0004	0.01387	FALSE	FALSE	FALSE	13	94341740	0.1087	0.831764	3301	RB1	TRUE	2.585e-08	13	94341740	3408	66.09	CD45RA- CD28- CD8br AC	2	1
rs80036087	T	C	T	C	70.99	0.0121	0.0084	0.07132	FALSE	FALSE	FALSE	5	3678994	0.0525	0.812831	3301	RB1	TRUE	9.30808e-07	5	3678994	3408	14.44	CD45RA- CD28- CD8br AC	2	1
rs80139012	A	G	A	G	40.96	-0.0563	0.0257	0.00928	FALSE	FALSE	FALSE	2	6119988	0.131	0.660693	3301	RB1	TRUE	1.42801e-06	2	6119988	3408	8.481	CD45RA- CD28- CD8br AC	2	1
rs80142250	T	C	T	C	128.8	0.1833	0.0034	0.0156	FALSE	FALSE	FALSE	13	110903174	0.1138	0.107152	3301	RB1	TRUE	6.54395e-09	13	110903174	3408	22.13	CD45RA- CD28- CD8br AC	2	1
rs8056824	C	T	C	T	-177.9	0.0828	0.9984	0.98538	FALSE	FALSE	FALSE	16	61800469	0.1077	0.446684	3301	RB1	TRUE	1.567e-07	16	61800469	3408	33.85	CD45RA- CD28- CD8br AC	2	1
rs10071113	A	G	A	G	0.1861	-0.0319	0.0925	0.07979	FALSE	FALSE	FALSE	5	178512644	0.0451	0.47863	3301	RB1	TRUE	9.11696e-06	5	178512644	3659	0.04188	BAFF-R on IgD- CD38br	2	1
rs139784925	T	C	T	C	-0.2552	0.1572	0.0571	0.03275	FALSE	FALSE	FALSE	22	41079533	0.0719	0.0288403	3301	RB1	TRUE	3.22998e-06	22	41079533	3659	0.05474	BAFF-R on IgD- CD38br	2	1
rs146069723	T	C	T	C	-0.2315	0.1073	0.0756	0.01509	FALSE	FALSE	FALSE	22	43339331	0.1044	0.301995	3301	RB1	TRUE	8.99394e-07	22	43339331	3659	0.04704	BAFF-R on IgD- CD38br	2	1
rs147645513	T	C	T	C	-0.4405	0.0675	0.0172	0.01644	FALSE	FALSE	FALSE	7	32376606	0.1082	0.537032	3301	RB1	TRUE	5.09296e-06	7	32376606	3659	0.09644	BAFF-R on IgD- CD38br	2	1
rs149192849	C	T	C	T	-0.3114	0.0571	0.0536	0.02978	FALSE	FALSE	FALSE	22	42270864	0.0738	0.436516	3301	RB1	TRUE	1.34899e-08	22	42270864	3659	0.0547	BAFF-R on IgD- CD38br	2	1
rs17828306	G	A	G	A	0.1256	-0.0364	0.315	0.30341	FALSE	FALSE	FALSE	4	62162828	0.0287	0.204174	3301	RB1	TRUE	2.37001e-06	4	62162828	3659	0.02658	BAFF-R on IgD- CD38br	2	1
rs17878304	T	C	T	C	-0.3061	0.0832	0.0343	0.07593	FALSE	FALSE	FALSE	19	4956161	0.0481	0.0831764	3301	RB1	TRUE	4.98001e-06	19	4956161	3659	0.06694	BAFF-R on IgD- CD38br	2	1
rs2479085	C	T	C	T	-0.1772	0.0405	0.1271	0.08195	FALSE	FALSE	FALSE	1	15667443	0.0448	0.363078	3301	RB1	TRUE	2.62102e-06	1	15667443	3659	0.03766	BAFF-R on IgD- CD38br	2	1
rs4822134	C	T	C	T	0.1467	-0.0035	0.4057	0.42288	FALSE	FALSE	FALSE	22	42867332	0.0257	0.891251	3301	RB1	TRUE	6.78203e-09	22	42867332	3659	0.02525	BAFF-R on IgD- CD38br	2	1
rs561920	C	T	C	T	0.1358	0.0172	0.221	0.203	FALSE	FALSE	FALSE	20	922125	0.0308	0.57544	3301	RB1	TRUE	4.49397e-06	20	922125	3659	0.02955	BAFF-R on IgD- CD38br	2	1
rs643428	T	C	T	C	0.1106	-0.0209	0.4759	0.61969	FALSE	FALSE	FALSE	1	54728858	0.0255	0.416869	3301	RB1	TRUE	6.90605e-06	1	54728858	3659	0.02456	BAFF-R on IgD- CD38br	2	1
rs66717547	A	G	A	G	0.5147	-0.1171	0.0118	0.05052	FALSE	FALSE	FALSE	8	122963696	0.0618	0.057544	3301	RB1	TRUE	5.19601e-06	8	122963696	3659	0.1128	BAFF-R on IgD- CD38br	2	1
rs73165129	T	C	T	C	-0.5288	-0.0187	0.0991	0.07712	FALSE	FALSE	FALSE	22	42315371	0.0466	0.691831	3301	RB1	TRUE	4.96249e-38	22	42315371	3659	0.04055	BAFF-R on IgD- CD38br	2	1
rs73269620	C	T	C	T	-0.1197	0.0185	0.3773	0.2846	FALSE	FALSE	FALSE	7	13273064	0.028	0.512861	3301	RB1	TRUE	1.74201e-06	7	13273064	3659	0.025	BAFF-R on IgD- CD38br	2	1
rs79868028	A	G	A	G	0.1897	0.0421	0.0935	0.12791	FALSE	FALSE	FALSE	10	133645848	0.0404	0.295121	3301	RB1	TRUE	8.44092e-06	10	133645848	3659	0.04254	BAFF-R on IgD- CD38br	2	1
rs10071982	G	A	G	A	-0.1153	-0.0334	0.512	0.5666	FALSE	FALSE	FALSE	5	62703251	0.0258	0.194984	3301	RB1	TRUE	3.91697e-06	5	62703251	3618	0.02494	CD14 on CD14+ CD16+ monocyte	2	1
rs117306778	T	G	T	G	-0.2604	-0.0364	0.0485	0.058	FALSE	FALSE	FALSE	16	77769277	0.054	0.501187	3301	RB1	TRUE	5.46298e-06	16	77769277	3618	0.05719	CD14 on CD14+ CD16+ monocyte	2	1
rs12262055	T	C	T	C	-0.1408	-0.007	0.192	0.23369	FALSE	FALSE	FALSE	10	7633337	0.0295	0.812831	3301	RB1	TRUE	7.12098e-06	10	7633337	3618	0.03132	CD14 on CD14+ CD16+ monocyte	2	1
rs12593041	T	C	T	C	0.1733	-0.0051	0.1238	0.16226	FALSE	FALSE	FALSE	15	52443107	0.0339	0.870964	3301	RB1	TRUE	2.23398e-06	15	52443107	3618	0.03657	CD14 on CD14+ CD16+ monocyte	2	1
rs13043397	T	C	T	C	0.1236	-0.0003	0.3021	0.30622	FALSE	FALSE	FALSE	20	42848689	0.0274	1	3301	RB1	TRUE	3.819e-06	20	42848689	3618	0.0267	CD14 on CD14+ CD16+ monocyte	2	1
rs13248932	C	T	C	T	0.1727	0.012	0.1187	0.16556	FALSE	FALSE	FALSE	8	58311929	0.0331	0.724436	3301	RB1	TRUE	4.55198e-06	8	58311929	3618	0.03761	CD14 on CD14+ CD16+ monocyte	2	1
rs17111403	T	C	T	C	-0.237	0.0313	0.0542	0.07516	FALSE	FALSE	FALSE	14	41540685	0.0474	0.512861	3301	RB1	TRUE	9.33899e-06	14	41540685	3618	0.05339	CD14 on CD14+ CD16+ monocyte	2	1
rs2569177	T	G	T	G	0.1645	0.0125	0.3057	0.28775	FALSE	FALSE	FALSE	5	139992162	0.0269	0.645654	3301	RB1	TRUE	6.78094e-10	5	139992162	3618	0.02658	CD14 on CD14+ CD16+ monocyte	2	1
rs26894	C	T	C	T	-0.1154	0.0337	0.391	0.28848	FALSE	FALSE	FALSE	5	80417663	0.0277	0.223872	3301	RB1	TRUE	3.76504e-06	5	80417663	3618	0.02491	CD14 on CD14+ CD16+ monocyte	2	1
rs4291738	T	G	T	G	0.2134	-0.0535	0.0896	0.0521	FALSE	FALSE	FALSE	12	40611618	0.0563	0.338844	3301	RB1	TRUE	1.348e-06	12	40611618	3618	0.04407	CD14 on CD14+ CD16+ monocyte	2	1
rs61759062	G	T	G	T	0.1834	0.0194	0.1136	0.19409	FALSE	FALSE	FALSE	1	30558818	0.0319	0.537032	3301	RB1	TRUE	1.434e-06	1	30558818	3618	0.03799	CD14 on CD14+ CD16+ monocyte	2	1
rs61922057	T	C	T	C	-0.1893	-0.0039	0.1003	0.12407	FALSE	FALSE	FALSE	12	12505767	0.0375	0.912011	3301	RB1	TRUE	2.362e-06	12	12505767	3618	0.04005	CD14 on CD14+ CD16+ monocyte	2	1
rs62037895	G	A	G	A	-0.1502	0.0471	0.1526	0.15891	FALSE	FALSE	FALSE	15	31653646	0.0341	0.165959	3301	RB1	TRUE	9.62299e-06	15	31653646	3618	0.03389	CD14 on CD14+ CD16+ monocyte	2	1
rs6671847	A	G	A	G	0.1769	0.0205	0.2995	0.5098	FALSE	FALSE	FALSE	1	161478810	0.0249	0.40738	3301	RB1	TRUE	4.70111e-11	1	161478810	3618	0.02681	CD14 on CD14+ CD16+ monocyte	2	1
rs71586370	C	T	C	T	-0.7623	0.0816	0.0058	0.01169	FALSE	FALSE	FALSE	5	102625786	0.1187	0.489779	3301	RB1	TRUE	3.06401e-06	5	102625786	3618	0.1631	CD14 on CD14+ CD16+ monocyte	2	1
rs9406865	T	A	T	A	-0.2387	0.0113	0.0575	0.11452	FALSE	TRUE	FALSE	9	25219707	0.0387	0.776247	3301	RB1	TRUE	4.43803e-06	9	25219707	3618	0.05194	CD14 on CD14+ CD16+ monocyte	2	1
rs1007337	T	C	T	C	-0.1254	-0.0079	0.6024	0.67851	FALSE	FALSE	FALSE	22	39781585	0.0263	0.758578	3301	RB1	TRUE	6.28001e-07	22	39781585	3657	0.02513	CD20 on IgD+ CD24-	2	1
rs11051833	T	C	T	C	-0.3439	-0.0252	0.0286	0.08004	FALSE	FALSE	FALSE	12	32330242	0.0466	0.588844	3301	RB1	TRUE	3.27801e-06	12	32330242	3657	0.07379	CD20 on IgD+ CD24-	2	1
rs11059642	A	G	A	G	0.1427	0.0425	0.201	0.32797	FALSE	FALSE	FALSE	12	128795644	0.0262	0.104713	3301	RB1	TRUE	2.73798e-06	12	128795644	3657	0.03038	CD20 on IgD+ CD24-	2	1
rs11083972	G	C	G	C	-0.155	0.0042	0.2234	0.23312	FALSE	TRUE	FALSE	19	49896752	0.0297	0.891251	3301	RB1	TRUE	2.41102e-07	19	49896752	3657	0.02995	CD20 on IgD+ CD24-	2	1
rs111741355	A	G	A	G	-2.647	-0.0176	0.0004	0.03093	FALSE	FALSE	FALSE	1	48095312	0.079	0.831764	3301	RB1	TRUE	3.67299e-06	1	48095312	3657	0.5709	CD20 on IgD+ CD24-	2	1
rs113371046	A	G	A	G	0.2407	0.0297	0.0639	0.05532	FALSE	FALSE	FALSE	1	17595034	0.0554	0.588844	3301	RB1	TRUE	2.06101e-06	1	17595034	3657	0.05062	CD20 on IgD+ CD24-	2	1
rs12771377	G	A	G	A	0.2859	-0.0307	0.0383	0.09368	FALSE	FALSE	FALSE	10	22717779	0.0428	0.467735	3301	RB1	TRUE	8.22906e-06	10	22717779	3657	0.06402	CD20 on IgD+ CD24-	2	1
rs149360160	T	C	T	C	-2.452	-0.0814	0.0005	0.00719	FALSE	FALSE	FALSE	2	229499798	0.1495	0.588844	3301	RB1	TRUE	2.27698e-06	2	229499798	3657	0.5179	CD20 on IgD+ CD24-	2	1
rs2066399	A	G	A	G	0.2255	0.0432	0.821	0.82183	FALSE	FALSE	FALSE	6	15880540	0.0318	0.17378	3301	RB1	TRUE	2.94781e-12	6	15880540	3657	0.03219	CD20 on IgD+ CD24-	2	1
rs233495	T	C	T	C	-0.124	0.0093	0.5585	0.51955	FALSE	FALSE	FALSE	6	14806317	0.0247	0.707946	3301	RB1	TRUE	5.90201e-07	6	14806317	3657	0.02479	CD20 on IgD+ CD24-	2	1
rs388354	C	A	C	A	-0.1327	-0.0135	0.5205	0.59034	FALSE	FALSE	FALSE	7	40190449	0.0253	0.588844	3301	RB1	TRUE	5.70598e-08	7	40190449	3657	0.0244	CD20 on IgD+ CD24-	2	1
rs4939384	G	A	G	A	-0.2046	0.0575	0.6088	0.5212	FALSE	FALSE	FALSE	11	60273642	0.0247	0.0199526	3301	RB1	TRUE	2.29192e-16	11	60273642	3657	0.02482	CD20 on IgD+ CD24-	2	1
rs55643835	T	C	T	C	-0.2783	0.0368	0.0567	0.08887	FALSE	FALSE	FALSE	6	33947909	0.0437	0.398107	3301	RB1	TRUE	2.66502e-07	6	33947909	3657	0.05397	CD20 on IgD+ CD24-	2	1
rs56132967	T	G	T	G	-0.3532	-0.0749	0.0258	0.06559	FALSE	FALSE	FALSE	14	61644977	0.0516	0.147911	3301	RB1	TRUE	5.92298e-06	14	61644977	3657	0.07788	CD20 on IgD+ CD24-	2	1
rs62405562	G	A	G	A	0.1942	0.0104	0.455	0.39536	FALSE	FALSE	FALSE	6	32451834	0.0259	0.691831	3301	RB1	TRUE	1.15398e-11	6	32451834	3657	0.02853	CD20 on IgD+ CD24-	2	1
rs6443362	T	C	T	C	0.1113	-0.0164	0.4837	0.46396	FALSE	FALSE	FALSE	3	176369881	0.025	0.512861	3301	RB1	TRUE	6.28507e-06	3	176369881	3657	0.02461	CD20 on IgD+ CD24-	2	1
rs6496328	T	C	T	C	-0.2998	0.0344	0.0387	0.135	FALSE	FALSE	FALSE	15	86988686	0.0365	0.346737	3301	RB1	TRUE	2.31499e-06	15	86988686	3657	0.06337	CD20 on IgD+ CD24-	2	1
rs72836542	T	C	T	C	0.1645	-0.0087	0.3161	0.28694	FALSE	FALSE	FALSE	6	14091682	0.0277	0.758578	3301	RB1	TRUE	9.87006e-10	6	14091682	3657	0.02685	CD20 on IgD+ CD24-	2	1
rs73086355	A	C	A	C	-0.2701	-0.0577	0.0432	0.09131	FALSE	FALSE	FALSE	20	11850850	0.0443	0.194984	3301	RB1	TRUE	7.31796e-06	20	11850850	3657	0.06014	CD20 on IgD+ CD24-	2	1
rs73245560	C	T	C	T	0.4287	0.0725	0.0182	0.04109	FALSE	FALSE	FALSE	4	43987474	0.0644	0.263027	3301	RB1	TRUE	3.743e-06	4	43987474	3657	0.09254	CD20 on IgD+ CD24-	2	1
rs7404890	A	G	A	G	0.1749	-0.0521	0.8208	0.76739	FALSE	FALSE	FALSE	16	11007193	0.0294	0.0776247	3301	RB1	TRUE	8.42403e-08	16	11007193	3657	0.03258	CD20 on IgD+ CD24-	2	1
rs80155794	A	G	A	G	-0.3388	0.0278	0.0267	0.07073	FALSE	FALSE	FALSE	5	178957291	0.0495	0.57544	3301	RB1	TRUE	4.88304e-06	5	178957291	3657	0.07403	CD20 on IgD+ CD24-	2	1
rs8025257	C	T	C	T	-0.1349	0.0034	0.2286	0.17697	FALSE	FALSE	FALSE	15	89600226	0.0327	0.912011	3301	RB1	TRUE	4.50101e-06	15	89600226	3657	0.02937	CD20 on IgD+ CD24-	2	1
rs842631	T	C	T	C	0.1195	-0.0652	0.5088	0.42532	FALSE	FALSE	FALSE	2	61085723	0.025	0.00912011	3301	RB1	TRUE	2.38699e-06	2	61085723	3657	0.02528	CD20 on IgD+ CD24-	2	1
rs9270560	C	T	C	T	-0.1682	0.0184	0.5889	0.50399	FALSE	FALSE	FALSE	6	32560741	0.0258	0.47863	3301	RB1	TRUE	1.31401e-08	6	32560741	3657	0.02952	CD20 on IgD+ CD24-	2	1
rs1007337	T	C	T	C	-0.1389	-0.0079	0.6024	0.67851	FALSE	FALSE	FALSE	22	39781585	0.0263	0.758578	3301	RB1	TRUE	3.33503e-08	22	39781585	3657	0.02509	CD20 on IgD+ CD38dim	2	1
rs111741355	A	G	A	G	-2.608	-0.0176	0.0004	0.03093	FALSE	FALSE	FALSE	1	48095312	0.079	0.831764	3301	RB1	TRUE	4.54098e-06	1	48095312	3657	0.5679	CD20 on IgD+ CD38dim	2	1
rs11230624	C	G	C	G	-0.1726	0.043	0.1263	0.11615	FALSE	TRUE	FALSE	11	60952231	0.0406	0.288403	3301	RB1	TRUE	3.94403e-06	11	60952231	3657	0.03735	CD20 on IgD+ CD38dim	2	1
rs11242780	C	G	C	G	0.1768	0.0027	0.105	0.23138	FALSE	TRUE	FALSE	6	2511559	0.0292	0.933254	3301	RB1	TRUE	9.75506e-06	6	2511559	3657	0.03993	CD20 on IgD+ CD38dim	2	1
rs113371046	A	G	A	G	0.2316	0.0297	0.0639	0.05532	FALSE	FALSE	FALSE	1	17595034	0.0554	0.588844	3301	RB1	TRUE	4.76003e-06	1	17595034	3657	0.05055	CD20 on IgD+ CD38dim	2	1
rs12042193	G	A	G	A	-0.1223	0.0119	0.3687	0.50863	FALSE	FALSE	FALSE	1	116031657	0.0248	0.630957	3301	RB1	TRUE	2.054e-06	1	116031657	3657	0.02571	CD20 on IgD+ CD38dim	2	1
rs12120358	T	A	T	A	-0.133	0.0056	0.2234	0.4053	FALSE	TRUE	FALSE	1	161444369	0.026	0.831764	3301	RB1	TRUE	7.29794e-06	1	161444369	3657	0.02962	CD20 on IgD+ CD38dim	2	1
rs12282477	A	T	A	T	-0.2837	0.0535	0.0383	0.07105	FALSE	TRUE	FALSE	11	90976338	0.0486	0.269153	3301	RB1	TRUE	9.78205e-06	11	90976338	3657	0.06407	CD20 on IgD+ CD38dim	2	1
rs1306395	C	T	C	T	0.1157	-0.0643	0.5145	0.42603	FALSE	FALSE	FALSE	2	61076272	0.0251	0.0104713	3301	RB1	TRUE	4.87405e-06	2	61076272	3657	0.02527	CD20 on IgD+ CD38dim	2	1
rs147586463	G	A	G	A	-0.7136	-0.0487	0.0057	0.00838	FALSE	FALSE	FALSE	1	169204921	0.1417	0.724436	3301	RB1	TRUE	7.23003e-06	1	169204921	3657	0.1588	CD20 on IgD+ CD38dim	2	1
rs17616173	G	A	G	A	-0.2744	0.0435	0.0438	0.13379	FALSE	FALSE	FALSE	15	86986287	0.0364	0.234423	3301	RB1	TRUE	5.44001e-06	15	86986287	3657	0.06027	CD20 on IgD+ CD38dim	2	1
rs17763050	A	G	A	G	0.1424	0.0357	0.2901	0.24159	FALSE	FALSE	FALSE	17	43903336	0.0289	0.213796	3301	RB1	TRUE	6.43206e-07	17	43903336	3657	0.02857	CD20 on IgD+ CD38dim	2	1
rs187747283	G	T	G	T	-0.165	0.1029	0.1374	0.01856	FALSE	FALSE	FALSE	5	56487565	0.0994	0.301995	3301	RB1	TRUE	6.06094e-06	5	56487565	3657	0.03641	CD20 on IgD+ CD38dim	2	1
rs2066399	A	G	A	G	0.2375	0.0432	0.821	0.82183	FALSE	FALSE	FALSE	6	15880540	0.0318	0.17378	3301	RB1	TRUE	1.75186e-13	6	15880540	3657	0.03213	CD20 on IgD+ CD38dim	2	1
rs233493	A	G	A	G	-0.1263	0.004	0.6339	0.6034	FALSE	FALSE	FALSE	6	14804334	0.0255	0.870964	3301	RB1	TRUE	8.64809e-07	6	14804334	3657	0.02563	CD20 on IgD+ CD38dim	2	1
rs34486765	A	G	A	G	0.167	0.0057	0.3094	0.21939	FALSE	FALSE	FALSE	19	49915911	0.0314	0.851138	3301	RB1	TRUE	2.89501e-10	19	49915911	3657	0.02642	CD20 on IgD+ CD38dim	2	1
rs388354	C	A	C	A	-0.1329	-0.0135	0.5205	0.59034	FALSE	FALSE	FALSE	7	40190449	0.0253	0.588844	3301	RB1	TRUE	5.39101e-08	7	40190449	3657	0.02439	CD20 on IgD+ CD38dim	2	1
rs4939384	G	A	G	A	-0.236	0.0575	0.6088	0.5212	FALSE	FALSE	FALSE	11	60273642	0.0247	0.0199526	3301	RB1	TRUE	2.5038e-21	11	60273642	3657	0.02474	CD20 on IgD+ CD38dim	2	1
rs55643835	T	C	T	C	-0.2506	0.0368	0.0567	0.08887	FALSE	FALSE	FALSE	6	33947909	0.0437	0.398107	3301	RB1	TRUE	3.69999e-06	6	33947909	3657	0.05406	CD20 on IgD+ CD38dim	2	1
rs61731791	T	C	T	C	0.2071	0.0716	0.0972	0.04335	FALSE	FALSE	FALSE	19	50940778	0.0612	0.239883	3301	RB1	TRUE	9.9901e-07	19	50940778	3657	0.04225	CD20 on IgD+ CD38dim	2	1
rs62405562	G	A	G	A	0.2285	0.0104	0.455	0.39536	FALSE	FALSE	FALSE	6	32451834	0.0259	0.691831	3301	RB1	TRUE	1.82306e-15	6	32451834	3657	0.02861	CD20 on IgD+ CD38dim	2	1
rs72836542	T	C	T	C	0.1752	-0.0087	0.3161	0.28694	FALSE	FALSE	FALSE	6	14091682	0.0277	0.758578	3301	RB1	TRUE	7.1978e-11	6	14091682	3657	0.0268	CD20 on IgD+ CD38dim	2	1
rs73086355	A	C	A	C	-0.2878	-0.0577	0.0432	0.09131	FALSE	FALSE	FALSE	20	11850850	0.0443	0.194984	3301	RB1	TRUE	1.739e-06	20	11850850	3657	0.06009	CD20 on IgD+ CD38dim	2	1
rs73154503	C	T	C	T	-0.2133	-0.02	0.0886	0.06356	FALSE	FALSE	FALSE	3	159871677	0.0514	0.691831	3301	RB1	TRUE	8.54909e-07	3	159871677	3657	0.04326	CD20 on IgD+ CD38dim	2	1
rs7404890	A	G	A	G	0.1788	-0.0521	0.8208	0.76739	FALSE	FALSE	FALSE	16	11007193	0.0294	0.0776247	3301	RB1	TRUE	4.22902e-08	16	11007193	3657	0.03256	CD20 on IgD+ CD38dim	2	1
rs76355582	C	G	C	G	0.2445	0.0053	0.0551	0.032	FALSE	TRUE	FALSE	7	119197741	0.0699	0.933254	3301	RB1	TRUE	4.539e-06	7	119197741	3657	0.05325	CD20 on IgD+ CD38dim	2	1
rs77612075	T	C	T	C	0.3469	0.0397	0.0293	0.06648	FALSE	FALSE	FALSE	5	162820460	0.0506	0.436516	3301	RB1	TRUE	1.36e-06	5	162820460	3657	0.07169	CD20 on IgD+ CD38dim	2	1
rs8025257	C	T	C	T	-0.1337	0.0034	0.2286	0.17697	FALSE	FALSE	FALSE	15	89600226	0.0327	0.912011	3301	RB1	TRUE	5.40306e-06	15	89600226	3657	0.02934	CD20 on IgD+ CD38dim	2	1
rs9267484	T	A	T	A	0.187	0.017	0.1739	0.01746	FALSE	TRUE	FALSE	6	31505724	0.0938	0.851138	3301	RB1	TRUE	9.48702e-07	6	31505724	3657	0.03809	CD20 on IgD+ CD38dim	2	1
rs9270560	C	T	C	T	-0.2177	0.0184	0.5889	0.50399	FALSE	FALSE	FALSE	6	32560741	0.0258	0.47863	3301	RB1	TRUE	2.12716e-13	6	32560741	3657	0.02955	CD20 on IgD+ CD38dim	2	1
rs10073475	C	T	C	T	-0.1209	0.0282	0.5953	0.56203	FALSE	FALSE	FALSE	5	77504427	0.0248	0.25704	3301	RB1	TRUE	2.223e-06	5	77504427	3656	0.02551	CD38 on naive-mature B cell	2	1
rs10737766	T	A	T	A	-0.1395	-0.007	0.1968	0.0979	FALSE	TRUE	FALSE	1	116770372	0.041	0.870964	3301	RB1	TRUE	5.64898e-06	1	116770372	3656	0.03069	CD38 on naive-mature B cell	2	1
rs11042077	A	G	A	G	0.1217	-0.0144	0.4943	0.65118	FALSE	FALSE	FALSE	11	8825966	0.0261	0.57544	3301	RB1	TRUE	1.27101e-06	11	8825966	3656	0.02507	CD38 on naive-mature B cell	2	1
rs112236163	G	A	G	A	0.1589	-0.0238	0.2246	0.20546	FALSE	FALSE	FALSE	18	51428440	0.0304	0.436516	3301	RB1	TRUE	2.42003e-07	18	51428440	3656	0.03072	CD38 on naive-mature B cell	2	1
rs115062208	G	A	G	A	-0.7874	-0.1022	0.0115	0.02092	FALSE	FALSE	FALSE	4	15956227	0.0928	0.269153	3301	RB1	TRUE	5.47898e-11	4	15956227	3656	0.1197	CD38 on naive-mature B cell	2	1
rs11853686	A	T	A	T	0.1687	0.016	0.875	0.7937	FALSE	TRUE	FALSE	15	24189756	0.0314	0.60256	3301	RB1	TRUE	5.81902e-06	15	24189756	3656	0.03716	CD38 on naive-mature B cell	2	1
rs12032479	T	C	T	C	-0.1719	0.015	0.1797	0.23594	FALSE	FALSE	FALSE	1	194997589	0.0299	0.616595	3301	RB1	TRUE	1.40301e-07	1	194997589	3656	0.03259	CD38 on naive-mature B cell	2	1
rs12428439	G	T	G	T	0.1203	-0.019	0.407	0.38304	FALSE	FALSE	FALSE	13	59808190	0.0256	0.457088	3301	RB1	TRUE	2.01201e-06	13	59808190	3656	0.02527	CD38 on naive-mature B cell	2	1
rs12435334	A	C	A	C	0.1145	0.0157	0.4428	0.44505	FALSE	FALSE	FALSE	14	38169407	0.0256	0.537032	3301	RB1	TRUE	6.76597e-06	14	38169407	3656	0.0254	CD38 on naive-mature B cell	2	1
rs13118578	G	T	G	T	-0.5411	0.0855	0.0108	0.03438	FALSE	FALSE	FALSE	4	26202275	0.0702	0.223872	3301	RB1	TRUE	7.67697e-06	4	26202275	3656	0.1208	CD38 on naive-mature B cell	2	1
rs139476939	C	T	C	T	0.6239	-0.0986	0.0072	0.01225	FALSE	FALSE	FALSE	2	28422630	0.1139	0.389045	3301	RB1	TRUE	9.46695e-06	2	28422630	3656	0.1407	CD38 on naive-mature B cell	2	1
rs146407097	A	G	A	G	-0.2522	-0.0724	0.0613	0.10604	FALSE	FALSE	FALSE	9	34935516	0.042	0.0851138	3301	RB1	TRUE	1.892e-06	9	34935516	3656	0.05285	CD38 on naive-mature B cell	2	1
rs34893127	G	A	G	A	-0.135	-0.0179	0.2103	0.24672	FALSE	FALSE	FALSE	5	67123177	0.03	0.549541	3301	RB1	TRUE	9.14808e-06	5	67123177	3656	0.0304	CD38 on naive-mature B cell	2	1
rs572542	T	C	T	C	-0.3966	0.0369	0.0289	0.02953	FALSE	FALSE	FALSE	4	14029370	0.0739	0.616595	3301	RB1	TRUE	5.30396e-08	4	14029370	3656	0.07274	CD38 on naive-mature B cell	2	1
rs6895789	T	C	T	C	-0.1662	0.0382	0.1533	0.11905	FALSE	FALSE	FALSE	5	91363908	0.0385	0.323594	3301	RB1	TRUE	1.71799e-06	5	91363908	3656	0.03469	CD38 on naive-mature B cell	2	1
rs73012119	G	T	G	T	0.1902	-0.0335	0.1028	0.14104	FALSE	FALSE	FALSE	6	158951296	0.0361	0.354813	3301	RB1	TRUE	6.07505e-06	6	158951296	3656	0.04198	CD38 on naive-mature B cell	2	1
rs753875	C	T	C	T	0.404	0.0787	0.0205	0.01541	FALSE	FALSE	FALSE	6	170583341	0.1075	0.467735	3301	RB1	TRUE	6.72806e-06	6	170583341	3656	0.08961	CD38 on naive-mature B cell	2	1
rs7579256	T	C	T	C	0.2748	0.1213	0.0413	0.06367	FALSE	FALSE	FALSE	2	36938218	0.0513	0.018197	3301	RB1	TRUE	9.13798e-06	2	36938218	3656	0.06185	CD38 on naive-mature B cell	2	1
rs76112278	A	G	A	G	-0.8747	-0.0196	0.0194	0.01606	FALSE	FALSE	FALSE	4	15915069	0.1092	0.851138	3301	RB1	TRUE	1.75792e-22	4	15915069	3656	0.08908	CD38 on naive-mature B cell	2	1
rs76209777	G	A	G	A	-0.2112	0.0193	0.0726	0.07461	FALSE	FALSE	FALSE	8	1277613	0.0488	0.691831	3301	RB1	TRUE	9.84306e-06	8	1277613	3656	0.04772	CD38 on naive-mature B cell	2	1
rs76354299	A	G	A	G	-0.4181	0.1242	0.0321	0.03812	FALSE	FALSE	FALSE	4	15037408	0.0656	0.0588844	3301	RB1	TRUE	1.65901e-09	4	15037408	3656	0.06918	CD38 on naive-mature B cell	2	1
rs77636066	T	G	T	G	2.101	-0.048	0.0007	0.01044	FALSE	FALSE	FALSE	13	94914513	0.1198	0.691831	3301	RB1	TRUE	1.702e-06	13	94914513	3656	0.4382	CD38 on naive-mature B cell	2	1
rs78026509	G	C	G	C	-0.1433	-0.0025	0.2493	0.08285	FALSE	TRUE	FALSE	6	30074310	0.0453	0.954993	3301	RB1	TRUE	3.95503e-06	6	30074310	3656	0.031	CD38 on naive-mature B cell	2	1
rs78111008	C	T	C	T	-0.7397	-0.114	0.0063	0.03316	FALSE	FALSE	FALSE	20	12142943	0.0734	0.120226	3301	RB1	TRUE	4.517e-06	20	12142943	3656	0.161	CD38 on naive-mature B cell	2	1
rs9599916	G	A	G	A	0.1379	-0.006	0.2291	0.28827	FALSE	FALSE	FALSE	13	72594895	0.0278	0.831764	3301	RB1	TRUE	3.13899e-06	13	72594895	3656	0.02955	CD38 on naive-mature B cell	2	1
rs10076053	A	G	A	G	0.6192	-0.0712	0.0092	0.03598	FALSE	FALSE	FALSE	5	150649861	0.0669	0.288403	3301	RB1	TRUE	1.44301e-06	5	150649861	3656	0.1283	IgD on IgD+ CD24+	2	1
rs112421400	T	C	T	C	-0.1982	0.0862	0.2101	0.05298	FALSE	FALSE	FALSE	6	28205826	0.0537	0.109648	3301	RB1	TRUE	1.695e-08	6	28205826	3656	0.03505	IgD on IgD+ CD24+	2	1
rs1181899	C	T	C	T	0.1826	-0.0467	0.8967	0.85329	FALSE	FALSE	FALSE	7	76993184	0.0352	0.186209	3301	RB1	TRUE	8.45298e-06	7	76993184	3656	0.04095	IgD on IgD+ CD24+	2	1
rs12505403	A	G	A	G	0.212	0.0867	0.1156	0.12133	FALSE	FALSE	FALSE	4	130367811	0.0384	0.0239883	3301	RB1	TRUE	8.11092e-08	4	130367811	3656	0.03944	IgD on IgD+ CD24+	2	1
rs139084170	A	C	A	C	0.3593	0.1277	0.052	0.01833	FALSE	FALSE	FALSE	6	43351686	0.0993	0.199526	3301	RB1	TRUE	5.50503e-10	6	43351686	3656	0.05776	IgD on IgD+ CD24+	2	1
rs144583907	G	A	G	A	0.263	0.0616	0.0472	0.01376	FALSE	FALSE	FALSE	2	217837059	0.1095	0.57544	3301	RB1	TRUE	8.47793e-06	2	217837059	3656	0.05897	IgD on IgD+ CD24+	2	1
rs147051683	G	C	G	C	-0.6814	0.0663	0.0071	0.01792	FALSE	TRUE	FALSE	1	170103711	0.0998	0.501187	3301	RB1	TRUE	7.79992e-06	1	170103711	3656	0.1522	IgD on IgD+ CD24+	2	1
rs147854460	A	T	A	T	0.7291	0.0666	0.0067	0.01977	FALSE	TRUE	FALSE	6	143010177	0.091	0.467735	3301	RB1	TRUE	9.91494e-07	6	143010177	3656	0.1487	IgD on IgD+ CD24+	2	1
rs149401019	A	G	A	G	-0.2192	0.0768	0.0785	0.05985	FALSE	FALSE	FALSE	7	2250057	0.0606	0.204174	3301	RB1	TRUE	7.18092e-06	7	2250057	3656	0.04876	IgD on IgD+ CD24+	2	1
rs151050474	A	G	A	G	0.4701	-0.0372	0.0163	0.04348	FALSE	FALSE	FALSE	19	57875874	0.0611	0.537032	3301	RB1	TRUE	7.39503e-07	19	57875874	3656	0.0948	IgD on IgD+ CD24+	2	1
rs1794511	G	T	G	T	-0.2439	-0.0151	0.2594	0.14095	FALSE	FALSE	FALSE	6	32671207	0.0358	0.676083	3301	RB1	TRUE	6.87385e-13	6	32671207	3656	0.03383	IgD on IgD+ CD24+	2	1
rs2630640	A	C	A	C	0.1157	0.0437	0.6265	0.45513	FALSE	FALSE	FALSE	17	68538485	0.0249	0.0794328	3301	RB1	TRUE	9.11591e-06	17	68538485	3656	0.02605	IgD on IgD+ CD24+	2	1
rs2819455	C	G	C	G	0.2689	-0.0265	0.0952	0.1628	FALSE	TRUE	FALSE	14	105445412	0.0362	0.467735	3301	RB1	TRUE	1.38201e-10	14	105445412	3656	0.04177	IgD on IgD+ CD24+	2	1
rs4796030	C	A	C	A	0.1187	0.0322	0.658	0.55442	FALSE	FALSE	FALSE	17	33330150	0.0249	0.194984	3301	RB1	TRUE	7.55005e-06	17	33330150	3656	0.02647	IgD on IgD+ CD24+	2	1
rs55675835	A	G	A	G	0.3325	0.0653	0.031	0.03298	FALSE	FALSE	FALSE	12	210957	0.0696	0.346737	3301	RB1	TRUE	3.42003e-06	12	210957	3656	0.0715	IgD on IgD+ CD24+	2	1
rs58259062	C	T	C	T	0.401	0.0397	0.0274	0.02258	FALSE	FALSE	FALSE	14	107284188	0.0822	0.630957	3301	RB1	TRUE	4.02597e-07	14	107284188	3656	0.07898	IgD on IgD+ CD24+	2	1
rs72871227	T	C	T	C	-0.1198	-0.0639	0.3189	0.19123	FALSE	FALSE	FALSE	2	151000647	0.0317	0.0436516	3301	RB1	TRUE	6.50999e-06	2	151000647	3656	0.02654	IgD on IgD+ CD24+	2	1
rs72944511	T	G	T	G	1.279	0.0201	0.0021	0.02842	FALSE	FALSE	FALSE	2	216742657	0.0806	0.794328	3301	RB1	TRUE	8.17203e-06	2	216742657	3656	0.2862	IgD on IgD+ CD24+	2	1
rs73022545	A	G	A	G	0.2429	0.028	0.0557	0.04668	FALSE	FALSE	FALSE	6	164591715	0.0672	0.676083	3301	RB1	TRUE	4.948e-06	6	164591715	3656	0.0531	IgD on IgD+ CD24+	2	1
rs73031919	C	T	C	T	-0.1963	-0.0169	0.0904	0.20353	FALSE	FALSE	FALSE	5	1980101	0.031	0.588844	3301	RB1	TRUE	6.346e-06	5	1980101	3656	0.04342	IgD on IgD+ CD24+	2	1
rs74143009	A	G	A	G	0.7304	-0.0372	0.0056	0.03035	FALSE	FALSE	FALSE	10	69860366	0.0734	0.616595	3301	RB1	TRUE	7.75408e-06	10	69860366	3656	0.1631	IgD on IgD+ CD24+	2	1
rs7746553	G	C	G	C	-0.1593	0.046	0.3559	0.15653	FALSE	TRUE	FALSE	6	31895973	0.0338	0.17378	3301	RB1	TRUE	1.09001e-07	6	31895973	3656	0.02993	IgD on IgD+ CD24+	2	1
rs80149865	G	C	G	C	0.7425	0.0261	0.0068	0.02645	FALSE	TRUE	FALSE	8	120027617	0.0785	0.74131	3301	RB1	TRUE	1.29101e-06	8	120027617	3656	0.1531	IgD on IgD+ CD24+	2	1
rs850492	A	G	A	G	-0.1289	0.0269	0.7326	0.71283	FALSE	FALSE	FALSE	7	145314534	0.0273	0.323594	3301	RB1	TRUE	5.16904e-06	7	145314534	3656	0.02823	IgD on IgD+ CD24+	2	1
rs9265515	C	T	C	T	-0.221	0.0284	0.3368	0.15031	FALSE	FALSE	FALSE	6	31297744	0.035	0.416869	3301	RB1	TRUE	1.20088e-11	6	31297744	3656	0.03249	IgD on IgD+ CD24+	2	1
rs9288041	A	T	A	T	0.1312	-0.0047	0.6474	0.77389	FALSE	TRUE	FALSE	2	180583707	0.0308	0.870964	3301	RB1	TRUE	7.13296e-07	2	180583707	3656	0.02641	IgD on IgD+ CD24+	2	1
rs1007713	A	G	A	G	0.1897	-0.0041	0.1009	0.24145	FALSE	FALSE	FALSE	5	79150995	0.0291	0.891251	3301	RB1	TRUE	4.84797e-06	5	79150995	3638	0.04144	CD24 on IgD+ CD38-	2	1
rs11102943	A	G	A	G	-0.1499	0.0152	0.1682	0.16025	FALSE	FALSE	FALSE	1	115907459	0.0341	0.660693	3301	RB1	TRUE	7.18704e-06	1	115907459	3638	0.03334	CD24 on IgD+ CD38-	2	1
rs11176619	T	G	T	G	-0.2677	0.0734	0.0473	0.02009	FALSE	FALSE	FALSE	12	40829042	0.0922	0.426581	3301	RB1	TRUE	9.02402e-06	12	40829042	3638	0.06021	CD24 on IgD+ CD38-	2	1
rs11781090	T	C	T	C	0.1316	0.0123	0.6622	0.55924	FALSE	FALSE	FALSE	8	144871633	0.0257	0.630957	3301	RB1	TRUE	6.71104e-07	8	144871633	3638	0.02643	CD24 on IgD+ CD38-	2	1
rs138034828	C	G	C	G	0.2825	-0.1292	0.0482	0.03527	FALSE	TRUE	FALSE	10	111599201	0.0733	0.0776247	3301	RB1	TRUE	1.486e-06	10	111599201	3638	0.05859	CD24 on IgD+ CD38-	2	1
rs143053604	G	A	G	A	-0.8464	0.0204	0.0056	0.05263	FALSE	FALSE	FALSE	11	12834785	0.0596	0.724436	3301	RB1	TRUE	2.70302e-07	11	12834785	3638	0.1643	CD24 on IgD+ CD38-	2	1
rs2236073	A	G	A	G	0.1396	-0.034	0.5998	0.56205	FALSE	FALSE	FALSE	6	106898421	0.0251	0.17378	3301	RB1	TRUE	3.86198e-08	6	106898421	3638	0.02534	CD24 on IgD+ CD38-	2	1
rs4435699	G	C	G	C	0.1151	0.0049	0.6192	0.6264	FALSE	TRUE	FALSE	4	164019500	0.0261	0.851138	3301	RB1	TRUE	7.95408e-06	4	164019500	3638	0.02573	CD24 on IgD+ CD38-	2	1
rs59866449	G	A	G	A	-0.2747	0.0571	0.0429	0.05404	FALSE	FALSE	FALSE	12	94556734	0.0554	0.301995	3301	RB1	TRUE	6.38807e-06	12	94556734	3638	0.06079	CD24 on IgD+ CD38-	2	1
rs62358439	A	G	A	G	-1.053	0.0065	0.0026	0.02819	FALSE	FALSE	FALSE	5	57060537	0.0757	0.933254	3301	RB1	TRUE	8.69e-06	5	57060537	3638	0.2364	CD24 on IgD+ CD38-	2	1
rs72782129	G	T	G	T	1.139	0.0395	0.0019	0.03371	FALSE	FALSE	FALSE	5	111200853	0.0739	0.588844	3301	RB1	TRUE	6.87607e-06	5	111200853	3638	0.2529	CD24 on IgD+ CD38-	2	1
rs75307680	G	T	G	T	0.4013	-0.0154	0.0201	0.0871	FALSE	FALSE	FALSE	2	144289202	0.0435	0.724436	3301	RB1	TRUE	9.32911e-06	2	144289202	3638	0.09042	CD24 on IgD+ CD38-	2	1
rs77154655	C	T	C	T	-0.2498	0.1166	0.0524	0.05053	FALSE	FALSE	FALSE	3	16255245	0.0558	0.0363078	3301	RB1	TRUE	6.94305e-06	3	16255245	3638	0.05549	CD24 on IgD+ CD38-	2	1
rs77636548	C	T	C	T	-0.3484	0.0076	0.0346	0.03541	FALSE	FALSE	FALSE	14	43192207	0.0762	0.912011	3301	RB1	TRUE	2.44799e-07	14	43192207	3638	0.06738	CD24 on IgD+ CD38-	2	1
rs783418	C	G	C	G	-0.1534	-0.0628	0.834	0.92754	FALSE	TRUE	FALSE	6	106962679	0.0478	0.190546	3301	RB1	TRUE	4.36104e-06	6	106962679	3638	0.03335	CD24 on IgD+ CD38-	2	1
rs792792	T	C	T	C	-0.1949	-0.0574	0.885	0.92023	FALSE	FALSE	FALSE	17	51153533	0.0462	0.213796	3301	RB1	TRUE	1.07199e-06	17	51153533	3638	0.03989	CD24 on IgD+ CD38-	2	1
rs8089264	T	C	T	C	0.2949	-0.01	0.0469	0.07711	FALSE	FALSE	FALSE	18	46221152	0.0465	0.831764	3301	RB1	TRUE	7.69201e-07	18	46221152	3638	0.05956	CD24 on IgD+ CD38-	2	1
rs9270560	C	T	C	T	-0.1353	0.0184	0.5884	0.50399	FALSE	FALSE	FALSE	6	32560741	0.0258	0.47863	3301	RB1	TRUE	7.21805e-06	6	32560741	3638	0.03012	CD24 on IgD+ CD38-	2	1
rs9400058	G	A	G	A	-0.432	0.0934	0.0651	0.06874	FALSE	FALSE	FALSE	6	107164076	0.0486	0.0549541	3301	RB1	TRUE	2.65828e-17	6	107164076	3638	0.05081	CD24 on IgD+ CD38-	2	1
rs9479391	A	T	A	T	-0.2277	-0.0275	0.0722	0.14312	FALSE	TRUE	FALSE	6	153107656	0.0391	0.47863	3301	RB1	TRUE	3.13798e-06	6	153107656	3638	0.04877	CD24 on IgD+ CD38-	2	1
rs10080768	T	C	T	C	0.1703	-0.0128	0.7374	0.70626	FALSE	FALSE	FALSE	6	2760245	0.0276	0.645654	3301	RB1	TRUE	2.34202e-06	6	2760245	1858	0.03596	HSC AC	2	1
rs10809987	C	T	C	T	0.2534	0.0187	0.1082	0.139	FALSE	FALSE	FALSE	9	13585363	0.0393	0.630957	3301	RB1	TRUE	6.39102e-07	9	13585363	1858	0.05071	HSC AC	2	1
rs112258784	G	A	G	A	-0.7371	-0.0412	0.0102	0.00497	FALSE	FALSE	FALSE	2	191015741	0.1771	0.812831	3301	RB1	TRUE	4.75094e-06	2	191015741	1858	0.1606	HSC AC	2	1
rs115076910	C	T	C	T	0.1647	0.0292	0.2484	0.21337	FALSE	FALSE	FALSE	11	121009383	0.0305	0.338844	3301	RB1	TRUE	9.09704e-06	11	121009383	1858	0.03701	HSC AC	2	1
rs142114110	G	A	G	A	-0.4209	0.1416	0.0334	0.01714	FALSE	FALSE	FALSE	7	82240518	0.1065	0.18197	3301	RB1	TRUE	2.87402e-06	7	82240518	1858	0.08967	HSC AC	2	1
rs1432243	C	T	C	T	-0.5029	-0.0041	0.9771	0.83718	FALSE	FALSE	FALSE	2	137773206	0.0334	0.912011	3301	RB1	TRUE	1.20099e-06	2	137773206	1858	0.1032	HSC AC	2	1
rs143685973	T	C	T	C	-0.276	-0.0247	0.0751	0.033	FALSE	FALSE	FALSE	9	136023292	0.0763	0.74131	3301	RB1	TRUE	7.11394e-06	9	136023292	1858	0.06129	HSC AC	2	1
rs2709155	T	G	T	G	0.1444	0.0005	0.4029	0.37865	FALSE	FALSE	FALSE	11	4597980	0.0258	0.977237	3301	RB1	TRUE	8.32204e-06	11	4597980	1858	0.03232	HSC AC	2	1
rs2724803	G	C	G	C	-0.3134	0.02	0.9451	0.89836	FALSE	TRUE	FALSE	10	12404560	0.0435	0.645654	3301	RB1	TRUE	7.42506e-06	10	12404560	1858	0.06974	HSC AC	2	1
rs2887466	T	C	T	C	0.152	-0.0116	0.5823	0.53647	FALSE	FALSE	FALSE	3	131748507	0.0253	0.645654	3301	RB1	TRUE	3.24997e-06	3	131748507	1858	0.03257	HSC AC	2	1
rs34526926	A	G	A	G	-0.2775	0.0384	0.0721	0.12748	FALSE	FALSE	FALSE	8	78599881	0.0374	0.301995	3301	RB1	TRUE	7.82997e-06	8	78599881	1858	0.0619	HSC AC	2	1
rs466736	G	A	G	A	0.2384	-0.0562	0.0974	0.11901	FALSE	FALSE	FALSE	21	20337514	0.0394	0.154882	3301	RB1	TRUE	5.95196e-06	21	20337514	1858	0.0525	HSC AC	2	1
rs6416872	C	T	C	T	0.1462	0.0022	0.4378	0.51074	FALSE	FALSE	FALSE	17	2750333	0.0254	0.933254	3301	RB1	TRUE	5.24505e-06	17	2750333	1858	0.03201	HSC AC	2	1
rs74529033	G	A	G	A	1.453	-0.0642	0.0081	0.01898	FALSE	FALSE	FALSE	2	137747326	0.0921	0.489779	3301	RB1	TRUE	1.9971e-15	2	137747326	1858	0.1814	HSC AC	2	1
rs76038700	C	T	C	T	0.2177	0.0465	0.1485	0.05895	FALSE	FALSE	FALSE	2	135226197	0.0529	0.380189	3301	RB1	TRUE	1.493e-06	2	135226197	1858	0.0451	HSC AC	2	1
rs77058454	T	C	T	C	-1.326	-0.0197	0.0038	0.02973	FALSE	FALSE	FALSE	15	81301816	0.0765	0.794328	3301	RB1	TRUE	1.77501e-06	15	81301816	1858	0.2766	HSC AC	2	1
rs77538571	G	C	G	C	0.9085	-0.0244	0.0062	0.03343	FALSE	TRUE	FALSE	8	4006968	0.0697	0.724436	3301	RB1	TRUE	4.58997e-06	8	4006968	1858	0.1977	HSC AC	2	1
rs80237985	A	G	A	G	0.4172	-0.1025	0.0307	0.03158	FALSE	FALSE	FALSE	1	217396264	0.0717	0.151356	3301	RB1	TRUE	7.04596e-06	1	217396264	1858	0.0926	HSC AC	2	1
rs10081735	A	G	A	G	0.2007	-0.0149	0.0926	0.14845	FALSE	FALSE	FALSE	9	105486830	0.0353	0.676083	3301	RB1	TRUE	1.75501e-06	9	105486830	3629	0.04193	CCR2 on CD14+ CD16- monocyte	2	1
rs10878258	G	A	G	A	-0.1348	0.0143	0.4332	0.28005	FALSE	FALSE	FALSE	12	40641692	0.0275	0.60256	3301	RB1	TRUE	1.31899e-07	12	40641692	3629	0.02549	CCR2 on CD14+ CD16- monocyte	2	1
rs111162334	T	C	T	C	0.1125	0.0051	0.4928	0.39407	FALSE	FALSE	FALSE	7	51430245	0.0251	0.831764	3301	RB1	TRUE	4.02903e-06	7	51430245	3629	0.02437	CCR2 on CD14+ CD16- monocyte	2	1
rs114744368	T	C	T	C	-0.6352	0.0724	0.007	0.04602	FALSE	FALSE	FALSE	1	240779226	0.0603	0.229087	3301	RB1	TRUE	6.59599e-06	1	240779226	3629	0.1408	CCR2 on CD14+ CD16- monocyte	2	1
rs116078872	T	G	T	G	-0.8485	0.0352	0.0039	0.06353	FALSE	FALSE	FALSE	2	239553302	0.051	0.489779	3301	RB1	TRUE	9.517e-06	2	239553302	3629	0.1914	CCR2 on CD14+ CD16- monocyte	2	1
rs12613485	A	G	A	G	-0.1948	0.0025	0.0845	0.10138	FALSE	FALSE	FALSE	2	102154764	0.0431	0.954993	3301	RB1	TRUE	9.31794e-06	2	102154764	3629	0.04389	CCR2 on CD14+ CD16- monocyte	2	1
rs13060505	G	C	G	C	0.4217	-0.0091	0.0234	0.02248	FALSE	TRUE	FALSE	3	46968023	0.0843	0.912011	3301	RB1	TRUE	2.39199e-07	3	46968023	3629	0.08148	CCR2 on CD14+ CD16- monocyte	2	1
rs1386098	A	G	A	G	-1.239	0.1103	0.9982	0.99176	FALSE	FALSE	FALSE	3	97446764	0.1383	0.426581	3301	RB1	TRUE	9.21595e-06	3	97446764	3629	0.2791	CCR2 on CD14+ CD16- monocyte	2	1
rs141411805	G	C	G	C	-0.5993	-0.2865	0.0146	0.00888	FALSE	TRUE	FALSE	3	53544015	0.1443	0.0467735	3301	RB1	TRUE	5.80403e-09	3	53544015	3629	0.1027	CCR2 on CD14+ CD16- monocyte	2	1
rs147404212	A	G	A	G	1.964	-0.0603	0.0007	0.02175	FALSE	FALSE	FALSE	9	100014987	0.0937	0.524807	3301	RB1	TRUE	6.29796e-06	9	100014987	3629	0.4343	CCR2 on CD14+ CD16- monocyte	2	1
rs184445588	T	G	T	G	0.7163	-0.1445	0.0083	0.00904	FALSE	FALSE	FALSE	3	47210979	0.1351	0.281838	3301	RB1	TRUE	4.25598e-06	3	47210979	3629	0.1555	CCR2 on CD14+ CD16- monocyte	2	1
rs2160337	G	T	G	T	0.1301	-0.0116	0.2255	0.26673	FALSE	FALSE	FALSE	2	36964751	0.0278	0.676083	3301	RB1	TRUE	7.62202e-06	2	36964751	3629	0.02904	CCR2 on CD14+ CD16- monocyte	2	1
rs2270454	T	C	T	C	-0.2457	-0.0291	0.0525	0.10513	FALSE	FALSE	FALSE	3	10292140	0.0401	0.467735	3301	RB1	TRUE	5.19302e-06	3	10292140	3629	0.05383	CCR2 on CD14+ CD16- monocyte	2	1
rs2426939	C	A	C	A	-0.1098	0.0186	0.4842	0.36715	FALSE	FALSE	FALSE	20	59484022	0.0262	0.47863	3301	RB1	TRUE	6.97204e-06	20	59484022	3629	0.02439	CCR2 on CD14+ CD16- monocyte	2	1
rs2683681	A	G	A	G	0.1117	0.0152	0.5003	0.51912	FALSE	FALSE	FALSE	2	67747535	0.0249	0.537032	3301	RB1	TRUE	7.35394e-06	2	67747535	3629	0.02488	CCR2 on CD14+ CD16- monocyte	2	1
rs28561969	T	C	T	C	-0.1136	0.0481	0.4386	0.37055	FALSE	FALSE	FALSE	7	231461	0.0293	0.1	3301	RB1	TRUE	4.89801e-06	7	231461	3629	0.02484	CCR2 on CD14+ CD16- monocyte	2	1
rs4683184	A	G	A	G	0.2454	0.0261	0.6904	0.65201	FALSE	FALSE	FALSE	3	46187707	0.0258	0.30903	3301	RB1	TRUE	1.17004e-20	3	46187707	3629	0.02618	CCR2 on CD14+ CD16- monocyte	2	1
rs56407854	A	G	A	G	0.1508	0.0105	0.1612	0.1727	FALSE	FALSE	FALSE	8	136669344	0.0324	0.74131	3301	RB1	TRUE	4.15203e-06	8	136669344	3629	0.03271	CCR2 on CD14+ CD16- monocyte	2	1
rs62327180	A	G	A	G	-0.1199	0.0068	0.2856	0.30842	FALSE	FALSE	FALSE	4	103540762	0.027	0.794328	3301	RB1	TRUE	8.11297e-06	4	103540762	3629	0.02683	CCR2 on CD14+ CD16- monocyte	2	1
rs7000391	C	T	C	T	0.16	0.0331	0.1382	0.16682	FALSE	FALSE	FALSE	8	12709650	0.0352	0.346737	3301	RB1	TRUE	4.43404e-06	8	12709650	3629	0.0348	CCR2 on CD14+ CD16- monocyte	2	1
rs777404	A	G	A	G	2.407	0.2967	0.0006	0.01791	FALSE	FALSE	FALSE	4	71016615	0.0971	0.00223872	3301	RB1	TRUE	1.20199e-06	4	71016615	3629	0.495	CCR2 on CD14+ CD16- monocyte	2	1
rs78109162	A	G	A	G	-0.2786	0.0279	0.042	0.06292	FALSE	FALSE	FALSE	11	129986854	0.0534	0.60256	3301	RB1	TRUE	4.68705e-06	11	129986854	3629	0.06076	CCR2 on CD14+ CD16- monocyte	2	1
rs7896883	C	T	C	T	0.1675	-0.0206	0.1199	0.19852	FALSE	FALSE	FALSE	10	98787354	0.0319	0.512861	3301	RB1	TRUE	7.78395e-06	10	98787354	3629	0.0374	CCR2 on CD14+ CD16- monocyte	2	1
rs79049673	T	C	T	C	0.351	-0.1083	0.0281	0.0208	FALSE	FALSE	FALSE	19	3274527	0.0982	0.269153	3301	RB1	TRUE	3.25402e-06	19	3274527	3629	0.07529	CCR2 on CD14+ CD16- monocyte	2	1
rs79825014	T	G	T	G	-0.4165	-0.0268	0.0336	0.03994	FALSE	FALSE	FALSE	3	46880193	0.0623	0.660693	3301	RB1	TRUE	1.024e-09	3	46880193	3629	0.06803	CCR2 on CD14+ CD16- monocyte	2	1
rs10082958	T	A	T	A	0.2114	-0.0044	0.858	0.74579	FALSE	TRUE	FALSE	12	89653407	0.0305	0.891251	3301	RB1	TRUE	9.40806e-06	12	89653407	1855	0.04759	Mo MDSC AC	2	1
rs10458377	G	A	G	A	-0.2164	-0.0417	0.8423	0.88307	FALSE	FALSE	FALSE	1	226154277	0.041	0.30903	3301	RB1	TRUE	3.992e-06	1	226154277	1855	0.04679	Mo MDSC AC	2	1
rs11112649	C	G	C	G	-0.1727	-0.006	0.2984	0.24628	FALSE	TRUE	FALSE	12	106064969	0.0294	0.831764	3301	RB1	TRUE	2.20201e-06	12	106064969	1855	0.03637	Mo MDSC AC	2	1
rs112611150	T	C	T	C	-0.3141	0.0083	0.0652	0.03115	FALSE	FALSE	FALSE	7	186897	0.0725	0.912011	3301	RB1	TRUE	3.54797e-06	7	186897	1855	0.06753	Mo MDSC AC	2	1
rs12082268	C	T	C	T	0.485	-0.0423	0.0245	0.02786	FALSE	FALSE	FALSE	1	217288095	0.0771	0.588844	3301	RB1	TRUE	7.84693e-06	1	217288095	1855	0.1082	Mo MDSC AC	2	1
rs12736179	T	C	T	C	-0.1687	-0.0548	0.3032	0.16974	FALSE	FALSE	FALSE	1	20887141	0.0351	0.11749	3301	RB1	TRUE	2.96203e-06	1	20887141	1855	0.03599	Mo MDSC AC	2	1
rs12885009	A	C	A	C	-0.1714	-0.0201	0.6873	0.69307	FALSE	FALSE	FALSE	14	85063049	0.027	0.457088	3301	RB1	TRUE	2.92698e-06	14	85063049	1855	0.03654	Mo MDSC AC	2	1
rs1354106	G	T	G	T	-0.4306	-0.0286	0.2237	0.35846	FALSE	FALSE	FALSE	19	51737991	0.0262	0.275423	3301	RB1	TRUE	1.71712e-28	19	51737991	1855	0.03825	Mo MDSC AC	2	1
rs147643522	C	T	C	T	1.28	0.1299	0.0035	0.00919	FALSE	FALSE	FALSE	3	185678332	0.1353	0.338844	3301	RB1	TRUE	3.62502e-06	3	185678332	1855	0.2755	Mo MDSC AC	2	1
rs1800973	A	C	A	C	0.3114	0.0839	0.0806	0.06486	FALSE	FALSE	FALSE	12	69744014	0.0503	0.0954993	3301	RB1	TRUE	3.45398e-07	12	69744014	1855	0.06087	Mo MDSC AC	2	1
rs2071473	T	C	T	C	-0.2405	0.0104	0.3892	0.33351	FALSE	FALSE	FALSE	6	32782605	0.0258	0.691831	3301	RB1	TRUE	2.298e-10	6	32782605	1855	0.03772	Mo MDSC AC	2	1
rs3007125	T	C	T	C	0.2011	0.0271	0.1644	0.18569	FALSE	FALSE	FALSE	14	47267652	0.0321	0.398107	3301	RB1	TRUE	5.40306e-06	14	47267652	1855	0.04408	Mo MDSC AC	2	1
rs7757733	A	G	A	G	-0.1533	-0.022	0.5245	0.62988	FALSE	FALSE	FALSE	6	5580339	0.0255	0.389045	3301	RB1	TRUE	3.32797e-06	6	5580339	1855	0.03286	Mo MDSC AC	2	1
rs78949787	T	C	T	C	0.1531	-0.0237	0.5539	0.53925	FALSE	FALSE	FALSE	19	51591138	0.0249	0.338844	3301	RB1	TRUE	4.72096e-06	19	51591138	1855	0.03336	Mo MDSC AC	2	1
rs80032720	A	G	A	G	-0.4389	-0.0268	0.0749	0.01449	FALSE	FALSE	FALSE	6	32384933	0.1009	0.794328	3301	RB1	TRUE	4.314e-10	6	32384933	1855	0.06992	Mo MDSC AC	2	1
rs9270591	T	C	T	C	0.4161	0.0221	0.5755	0.54103	FALSE	FALSE	FALSE	6	32561424	0.0245	0.371535	3301	RB1	TRUE	5.45632e-26	6	32561424	1855	0.03887	Mo MDSC AC	2	1
rs9792404	A	G	A	G	0.1972	0.0408	0.1717	0.126	FALSE	FALSE	FALSE	9	8429048	0.0376	0.275423	3301	RB1	TRUE	7.76104e-06	9	8429048	1855	0.04398	Mo MDSC AC	2	1
rs10083033	C	T	C	T	-0.1276	0.012	0.3806	0.44701	FALSE	FALSE	FALSE	12	105899685	0.0248	0.630957	3301	RB1	TRUE	7.05895e-06	12	105899685	2918	0.02835	CD3 on CD8br	2	1
rs10494441	T	C	T	C	-0.372	0.0074	0.037	0.0482	FALSE	FALSE	FALSE	1	165250607	0.0581	0.891251	3301	RB1	TRUE	1.84599e-07	1	165250607	2918	0.07117	CD3 on CD8br	2	1
rs10828773	A	G	A	G	0.1788	0.01	0.1381	0.13764	FALSE	FALSE	FALSE	10	18783325	0.0363	0.776247	3301	RB1	TRUE	6.64401e-06	10	18783325	2918	0.03962	CD3 on CD8br	2	1
rs116757920	A	G	A	G	0.4338	-0.1395	0.0224	0.0198	FALSE	FALSE	FALSE	1	117441813	0.0945	0.141254	3301	RB1	TRUE	1.83e-06	1	117441813	2918	0.09072	CD3 on CD8br	2	1
rs12132394	A	G	A	G	0.1355	0.0057	0.6839	0.53251	FALSE	FALSE	FALSE	1	235247955	0.0252	0.812831	3301	RB1	TRUE	2.80001e-06	1	235247955	2918	0.02887	CD3 on CD8br	2	1
rs12144916	G	A	G	A	0.1391	0.0174	0.3494	0.38344	FALSE	FALSE	FALSE	1	167154534	0.0257	0.501187	3301	RB1	TRUE	1.05499e-06	1	167154534	2918	0.02844	CD3 on CD8br	2	1
rs12476279	A	G	A	G	0.2098	-0.0855	0.0879	0.04631	FALSE	FALSE	FALSE	2	229680074	0.0595	0.151356	3301	RB1	TRUE	9.82607e-06	2	229680074	2918	0.04738	CD3 on CD8br	2	1
rs140965084	T	C	T	C	0.502	0.1699	0.0146	0.02339	FALSE	FALSE	FALSE	1	236324551	0.0921	0.0645654	3301	RB1	TRUE	8.05805e-06	1	236324551	2918	0.1123	CD3 on CD8br	2	1
rs142477005	T	C	T	C	-0.5191	-0.0493	0.0135	0.02059	FALSE	FALSE	FALSE	16	4504398	0.0937	0.60256	3301	RB1	TRUE	9.7681e-06	16	4504398	2918	0.1172	CD3 on CD8br	2	1
rs143008344	T	C	T	C	-0.3355	-0.0109	0.0334	0.03512	FALSE	FALSE	FALSE	3	64946405	0.0699	0.870964	3301	RB1	TRUE	7.57304e-06	3	64946405	2918	0.07481	CD3 on CD8br	2	1
rs1529714	A	G	A	G	-0.1362	-0.0184	0.7041	0.71342	FALSE	FALSE	FALSE	19	19793484	0.0301	0.537032	3301	RB1	TRUE	5.00196e-06	19	19793484	2918	0.02978	CD3 on CD8br	2	1
rs1723018	G	A	G	A	0.4112	0.0475	0.4568	0.39121	FALSE	FALSE	FALSE	1	167433420	0.0256	0.0630957	3301	RB1	TRUE	6.13479e-53	1	167433420	2918	0.02631	CD3 on CD8br	2	1
rs188662274	G	A	G	A	-0.354	-0.0026	0.0355	0.01498	FALSE	FALSE	FALSE	22	38091241	0.1106	0.977237	3301	RB1	TRUE	2.334e-06	22	38091241	2918	0.07482	CD3 on CD8br	2	1
rs2949670	T	A	T	A	0.1933	-0.0552	0.8639	0.89396	FALSE	TRUE	FALSE	1	167406513	0.0398	0.165959	3301	RB1	TRUE	1.335e-06	1	167406513	2918	0.03989	CD3 on CD8br	2	1
rs61916018	T	C	T	C	0.1677	0.0168	0.1551	0.15141	FALSE	FALSE	FALSE	11	101769251	0.0358	0.630957	3301	RB1	TRUE	8.99891e-06	11	101769251	2918	0.0377	CD3 on CD8br	2	1
rs6479155	C	T	C	T	-0.1407	-0.014	0.4974	0.47674	FALSE	FALSE	FALSE	9	105868652	0.0249	0.57544	3301	RB1	TRUE	1.53699e-07	9	105868652	2918	0.02675	CD3 on CD8br	2	1
rs71381322	A	G	A	G	1.538	0.0783	0.0022	0.0351	FALSE	FALSE	FALSE	17	48900824	0.0706	0.269153	3301	RB1	TRUE	8.94293e-07	17	48900824	2918	0.3123	CD3 on CD8br	2	1
rs7174332	A	G	A	G	0.1302	0.0215	0.3276	0.30983	FALSE	FALSE	FALSE	15	33309800	0.0273	0.426581	3301	RB1	TRUE	9.66496e-06	15	33309800	2918	0.02936	CD3 on CD8br	2	1
rs7195854	G	C	G	C	0.1777	-0.0187	0.1386	0.20426	FALSE	TRUE	FALSE	16	83608598	0.0313	0.549541	3301	RB1	TRUE	4.023e-06	16	83608598	2918	0.03848	CD3 on CD8br	2	1
rs7203336	T	C	T	C	-0.1322	-0.0207	0.3413	0.44604	FALSE	FALSE	FALSE	16	75217897	0.0273	0.446684	3301	RB1	TRUE	6.24899e-06	16	75217897	2918	0.0292	CD3 on CD8br	2	1
rs75572339	A	G	A	G	0.2834	0.0085	0.0589	0.05901	FALSE	FALSE	FALSE	10	34500210	0.0561	0.870964	3301	RB1	TRUE	9.37303e-07	10	34500210	2918	0.05767	CD3 on CD8br	2	1
rs76066554	T	C	T	C	-0.9878	-0.007	0.0036	0.01517	FALSE	FALSE	FALSE	1	95285730	0.1117	0.954993	3301	RB1	TRUE	7.36105e-06	1	95285730	2918	0.2199	CD3 on CD8br	2	1
rs76757975	A	C	A	C	1.193	0.1047	0.0026	0.02298	FALSE	FALSE	FALSE	3	78658127	0.0838	0.213796	3301	RB1	TRUE	3.64998e-06	3	78658127	2918	0.2571	CD3 on CD8br	2	1
rs858545	C	A	C	A	-0.1746	0.0278	0.5764	0.60839	FALSE	FALSE	FALSE	1	167461391	0.0277	0.316228	3301	RB1	TRUE	1.83101e-10	1	167461391	2918	0.02729	CD3 on CD8br	2	1
rs1008425	G	A	G	A	0.1228	0.0218	0.7178	0.73005	FALSE	FALSE	FALSE	19	32852145	0.0278	0.436516	3301	RB1	TRUE	8.19993e-06	19	32852145	3652	0.0275	CD8br NKT AC	2	1
rs1077381	T	C	T	C	0.1155	-0.0555	0.3627	0.48866	FALSE	FALSE	FALSE	20	59623849	0.0247	0.0245471	3301	RB1	TRUE	6.03198e-06	20	59623849	3652	0.02547	CD8br NKT AC	2	1
rs115889733	A	G	A	G	0.2065	0.0523	0.0776	0.06531	FALSE	FALSE	FALSE	6	44207850	0.0536	0.331131	3301	RB1	TRUE	9.21298e-06	6	44207850	3652	0.04649	CD8br NKT AC	2	1
rs11658693	G	A	G	A	-0.2038	0.0312	0.1123	0.08545	FALSE	FALSE	FALSE	17	33800249	0.0444	0.47863	3301	RB1	TRUE	2.84499e-07	17	33800249	3652	0.03962	CD8br NKT AC	2	1
rs117122100	T	C	T	C	-0.4686	-0.1017	0.0141	0.0148	FALSE	FALSE	FALSE	13	109403845	0.1051	0.331131	3301	RB1	TRUE	6.62796e-06	13	109403845	3652	0.1039	CD8br NKT AC	2	1
rs12224032	G	C	G	C	0.1477	-0.0298	0.2088	0.1846	FALSE	TRUE	FALSE	11	112914680	0.0321	0.354813	3301	RB1	TRUE	1.68702e-06	11	112914680	3652	0.03079	CD8br NKT AC	2	1
rs12422853	A	G	A	G	0.1113	0.0449	0.4261	0.4253	FALSE	FALSE	FALSE	12	105063882	0.0255	0.0776247	3301	RB1	TRUE	8.02602e-06	12	105063882	3652	0.02489	CD8br NKT AC	2	1
rs12792298	T	C	T	C	-0.3155	0.0162	0.0345	0.0162	FALSE	FALSE	FALSE	11	112189184	0.0981	0.870964	3301	RB1	TRUE	2.30298e-06	11	112189184	3652	0.06667	CD8br NKT AC	2	1
rs12940345	T	C	T	C	0.1138	0.0292	0.5487	0.54131	FALSE	FALSE	FALSE	17	74612462	0.025	0.239883	3301	RB1	TRUE	4.33102e-06	17	74612462	3652	0.02473	CD8br NKT AC	2	1
rs1325907	A	G	A	G	-0.1298	-0.0171	0.5795	0.51553	FALSE	FALSE	FALSE	10	90237398	0.025	0.489779	3301	RB1	TRUE	4.72803e-07	10	90237398	3652	0.02573	CD8br NKT AC	2	1
rs17448682	T	C	T	C	0.142	0.0101	0.1967	0.24216	FALSE	FALSE	FALSE	1	15966713	0.0287	0.724436	3301	RB1	TRUE	5.89794e-06	1	15966713	3652	0.0313	CD8br NKT AC	2	1
rs2041561	C	G	C	G	0.1523	-0.0173	0.8213	0.7914	FALSE	TRUE	FALSE	7	52580478	0.0303	0.562341	3301	RB1	TRUE	2.59e-06	7	52580478	3652	0.03234	CD8br NKT AC	2	1
rs2074023	T	C	T	C	-0.1237	0.0084	0.4121	0.39118	FALSE	FALSE	FALSE	11	2325581	0.026	0.74131	3301	RB1	TRUE	6.76099e-07	11	2325581	3652	0.02486	CD8br NKT AC	2	1
rs34575510	T	C	T	C	0.2742	0.0189	0.0487	0.07774	FALSE	FALSE	FALSE	7	23209757	0.0473	0.691831	3301	RB1	TRUE	2.03002e-06	7	23209757	3652	0.05762	CD8br NKT AC	2	1
rs4745010	G	A	G	A	0.1325	-0.0017	0.3159	0.11712	FALSE	FALSE	FALSE	9	73024602	0.0392	0.954993	3301	RB1	TRUE	1.34602e-06	9	73024602	3652	0.02737	CD8br NKT AC	2	1
rs55699240	C	G	C	G	0.1451	0.045	0.1933	0.26231	FALSE	TRUE	FALSE	2	113838725	0.0283	0.112202	3301	RB1	TRUE	4.57499e-06	2	113838725	3652	0.03161	CD8br NKT AC	2	1
rs593435	T	C	T	C	0.1122	0.0271	0.5344	0.50803	FALSE	FALSE	FALSE	7	132417404	0.0245	0.269153	3301	RB1	TRUE	7.24903e-06	7	132417404	3652	0.02497	CD8br NKT AC	2	1
rs60553229	A	G	A	G	-1.538	0.1106	0.0014	0.00684	FALSE	FALSE	FALSE	3	183735909	0.1678	0.512861	3301	RB1	TRUE	1.59801e-06	3	183735909	3652	0.32	CD8br NKT AC	2	1
rs61944019	A	G	A	G	-0.7438	0.0476	0.0052	0.03597	FALSE	FALSE	FALSE	13	27907115	0.0685	0.489779	3301	RB1	TRUE	5.96197e-06	13	27907115	3652	0.164	CD8br NKT AC	2	1
rs7003580	T	C	T	C	0.1169	-0.023	0.5122	0.40662	FALSE	FALSE	FALSE	8	145007534	0.0253	0.363078	3301	RB1	TRUE	2.88802e-06	8	145007534	3652	0.02495	CD8br NKT AC	2	1
rs73109444	T	C	T	C	0.34	0.0178	0.0279	0.05522	FALSE	FALSE	FALSE	12	47944164	0.0598	0.758578	3301	RB1	TRUE	6.01395e-06	12	47944164	3652	0.075	CD8br NKT AC	2	1
rs7756993	C	T	C	T	-0.1338	-0.0133	0.5481	0.23117	FALSE	FALSE	FALSE	6	31382133	0.0292	0.645654	3301	RB1	TRUE	2.95699e-06	6	31382133	3652	0.02858	CD8br NKT AC	2	1
rs78099351	C	A	C	A	0.3468	0.0503	0.0259	0.03249	FALSE	FALSE	FALSE	9	10082863	0.0739	0.501187	3301	RB1	TRUE	5.35402e-06	9	10082863	3652	0.0761	CD8br NKT AC	2	1
rs78268116	T	C	T	C	-0.3964	-0.0861	0.1097	0.03317	FALSE	FALSE	FALSE	11	112705025	0.0708	0.223872	3301	RB1	TRUE	4.6505e-24	11	112705025	3652	0.0389	CD8br NKT AC	2	1
rs9269109	C	T	C	T	0.1671	-0.0079	0.3642	0.7	FALSE	FALSE	FALSE	6	32443266	0.0273	0.776247	3301	RB1	TRUE	3.31398e-08	6	32443266	3652	0.03018	CD8br NKT AC	2	1
rs10086961	C	T	C	T	-0.1276	0.0206	0.2797	0.37383	FALSE	FALSE	FALSE	8	132897157	0.0258	0.426581	3301	RB1	TRUE	4.09902e-06	8	132897157	3405	0.02767	CD39+ resting Treg AC	2	1
rs11718018	C	T	C	T	-0.1138	0.0092	0.4137	0.38848	FALSE	FALSE	FALSE	3	60364770	0.0254	0.724436	3301	RB1	TRUE	7.22005e-06	3	60364770	3405	0.02532	CD39+ resting Treg AC	2	1
rs117572834	G	T	G	T	-1.021	-0.1475	0.0031	0.01008	FALSE	FALSE	FALSE	10	109896541	0.1362	0.281838	3301	RB1	TRUE	1.82802e-06	10	109896541	3405	0.2137	CD39+ resting Treg AC	2	1
rs117678654	A	C	A	C	0.6017	0.1265	0.0107	0.02085	FALSE	FALSE	FALSE	10	101548054	0.0914	0.165959	3301	RB1	TRUE	6.32397e-07	10	101548054	3405	0.1206	CD39+ resting Treg AC	2	1
rs11890666	A	G	A	G	-0.1566	-0.0182	0.2875	0.21472	FALSE	FALSE	FALSE	2	38745822	0.031	0.562341	3301	RB1	TRUE	2.88403e-08	2	38745822	3405	0.02815	CD39+ resting Treg AC	2	1
rs12712610	G	A	G	A	0.1912	-0.045	0.2972	0.17927	FALSE	FALSE	FALSE	2	38897249	0.0326	0.165959	3301	RB1	TRUE	4.16486e-12	2	38897249	3405	0.02749	CD39+ resting Treg AC	2	1
rs138807420	T	A	T	A	1.024	0.1889	0.0034	0.02158	FALSE	TRUE	FALSE	5	6231929	0.0932	0.042658	3301	RB1	TRUE	5.48504e-07	5	6231929	3405	0.2041	CD39+ resting Treg AC	2	1
rs138915779	A	C	A	C	1.188	0.0037	0.0034	0.02517	FALSE	FALSE	FALSE	1	190079170	0.0863	0.954993	3301	RB1	TRUE	1.88899e-07	1	190079170	3405	0.2275	CD39+ resting Treg AC	2	1
rs143132810	C	T	C	T	0.6358	-0.0895	0.0263	0.02384	FALSE	FALSE	FALSE	10	96890004	0.0864	0.301995	3301	RB1	TRUE	1.06709e-15	10	96890004	3405	0.0789	CD39+ resting Treg AC	2	1
rs146899923	C	T	C	T	0.8565	0.0067	0.009	0.0171	FALSE	FALSE	FALSE	1	195919849	0.111	0.954993	3301	RB1	TRUE	4.292e-10	1	195919849	3405	0.1368	CD39+ resting Treg AC	2	1
rs17583875	A	G	A	G	2.134	-0.1169	0.0029	0.02132	FALSE	FALSE	FALSE	1	197924770	0.0865	0.177828	3301	RB1	TRUE	2.16721e-21	1	197924770	3405	0.2233	CD39+ resting Treg AC	2	1
rs185474383	T	G	T	G	0.5292	0.0474	0.021	0.01935	FALSE	FALSE	FALSE	10	96311553	0.0965	0.616595	3301	RB1	TRUE	1.096e-09	10	96311553	3405	0.08658	CD39+ resting Treg AC	2	1
rs190023756	A	G	A	G	0.6136	-0.0036	0.0101	0.06135	FALSE	FALSE	FALSE	1	199471227	0.0532	0.954993	3301	RB1	TRUE	4.23701e-07	1	199471227	3405	0.1211	CD39+ resting Treg AC	2	1
rs2326054	C	T	C	T	-0.2253	0.016	0.0626	0.12902	FALSE	FALSE	FALSE	20	3033175	0.0374	0.676083	3301	RB1	TRUE	7.27294e-06	20	3033175	3405	0.05016	CD39+ resting Treg AC	2	1
rs35909109	T	C	T	C	0.3601	-0.0507	0.0464	0.03057	FALSE	FALSE	FALSE	10	98014850	0.0767	0.512861	3301	RB1	TRUE	3.22203e-09	10	98014850	3405	0.06066	CD39+ resting Treg AC	2	1
rs4321083	A	G	A	G	0.1371	0.0243	0.2137	0.25796	FALSE	FALSE	FALSE	13	84031916	0.0287	0.398107	3301	RB1	TRUE	8.24005e-06	13	84031916	3405	0.03069	CD39+ resting Treg AC	2	1
rs56158191	T	C	T	C	-0.3521	0.021	0.0266	0.04386	FALSE	FALSE	FALSE	19	57436943	0.0596	0.724436	3301	RB1	TRUE	8.18691e-06	19	57436943	3405	0.07883	CD39+ resting Treg AC	2	1
rs62421103	T	G	T	G	0.2238	0.0707	0.0712	0.06199	FALSE	FALSE	FALSE	6	113160344	0.0512	0.165959	3301	RB1	TRUE	5.77497e-06	6	113160344	3405	0.04927	CD39+ resting Treg AC	2	1
rs6488275	T	C	T	C	-0.1716	0.0452	0.8774	0.93232	FALSE	FALSE	FALSE	12	10379180	0.0505	0.371535	3301	RB1	TRUE	4.55795e-06	12	10379180	3405	0.03738	CD39+ resting Treg AC	2	1
rs7079761	A	G	A	G	0.7212	-0.0495	0.0554	0.01321	FALSE	FALSE	FALSE	10	97842115	0.1094	0.645654	3301	RB1	TRUE	3.74542e-37	10	97842115	3405	0.05595	CD39+ resting Treg AC	2	1
rs72809762	T	C	T	C	0.4336	-0.05	0.0675	0.03583	FALSE	FALSE	FALSE	10	97294154	0.0677	0.457088	3301	RB1	TRUE	3.04299e-18	10	97294154	3405	0.04951	CD39+ resting Treg AC	2	1
rs77520132	A	G	A	G	0.5828	0.1787	0.046	0.01399	FALSE	FALSE	FALSE	10	98160835	0.1063	0.0933254	3301	RB1	TRUE	1.02896e-22	10	98160835	3405	0.05899	CD39+ resting Treg AC	2	1
rs78096816	C	A	C	A	1.521	-0.0117	0.0013	0.04621	FALSE	FALSE	FALSE	2	53370856	0.0623	0.851138	3301	RB1	TRUE	3.84698e-06	2	53370856	3405	0.3287	CD39+ resting Treg AC	2	1
rs78654607	G	C	G	C	-0.3394	-0.0341	0.0329	0.03965	FALSE	TRUE	FALSE	16	83070118	0.064	0.588844	3301	RB1	TRUE	1.38099e-06	16	83070118	3405	0.07017	CD39+ resting Treg AC	2	1
rs78843390	T	C	T	C	0.6066	0.0331	0.0094	0.02161	FALSE	FALSE	FALSE	12	130031612	0.0841	0.691831	3301	RB1	TRUE	3.28799e-06	12	130031612	3405	0.1302	CD39+ resting Treg AC	2	1
rs10086961	C	T	C	T	-0.1275	0.0206	0.28	0.37383	FALSE	FALSE	FALSE	8	132897157	0.0258	0.426581	3301	RB1	TRUE	3.29602e-06	8	132897157	3437	0.02736	CD39+ resting Treg % CD4 Treg	2	1
rs113435341	G	A	G	A	2.267	-0.0883	0.0032	0.02364	FALSE	FALSE	FALSE	1	198151688	0.0896	0.323594	3301	RB1	TRUE	3.79315e-25	1	198151688	3437	0.2171	CD39+ resting Treg % CD4 Treg	2	1
rs11579717	A	G	A	G	1.718	-0.067	0.0044	0.05054	FALSE	FALSE	FALSE	1	199999121	0.0599	0.263027	3301	RB1	TRUE	1.35114e-20	1	199999121	3437	0.1835	CD39+ resting Treg % CD4 Treg	2	1
rs115977640	A	C	A	C	0.6189	-0.0557	0.0077	0.02424	FALSE	FALSE	FALSE	2	160238519	0.0819	0.501187	3301	RB1	TRUE	3.82904e-06	2	160238519	3437	0.1337	CD39+ resting Treg % CD4 Treg	2	1
rs117572834	G	T	G	T	-1.108	-0.1475	0.0031	0.01008	FALSE	FALSE	FALSE	10	109896541	0.1362	0.281838	3301	RB1	TRUE	2.25299e-07	10	109896541	3437	0.2135	CD39+ resting Treg % CD4 Treg	2	1
rs11818051	T	C	T	C	0.6998	0.0223	0.0317	0.0087	FALSE	FALSE	FALSE	10	97972294	0.1347	0.870964	3301	RB1	TRUE	4.23741e-22	10	97972294	3437	0.0719	CD39+ resting Treg % CD4 Treg	2	1
rs11890666	A	G	A	G	-0.1612	-0.0182	0.2866	0.21472	FALSE	FALSE	FALSE	2	38745822	0.031	0.562341	3301	RB1	TRUE	7.94292e-09	2	38745822	3437	0.02787	CD39+ resting Treg % CD4 Treg	2	1
rs12258674	T	A	T	A	-0.1514	0.0655	0.165	0.15437	FALSE	TRUE	FALSE	10	68394054	0.0349	0.060256	3301	RB1	TRUE	8.80704e-06	10	68394054	3437	0.03401	CD39+ resting Treg % CD4 Treg	2	1
rs12518588	G	T	G	T	0.1241	0.0196	0.412	0.53773	FALSE	FALSE	FALSE	5	85325148	0.0246	0.426581	3301	RB1	TRUE	9.15398e-07	5	85325148	3437	0.02523	CD39+ resting Treg % CD4 Treg	2	1
rs12712610	G	A	G	A	0.201	-0.045	0.2975	0.17927	FALSE	FALSE	FALSE	2	38897249	0.0326	0.165959	3301	RB1	TRUE	1.82684e-13	2	38897249	3437	0.02719	CD39+ resting Treg % CD4 Treg	2	1
rs12778837	C	T	C	T	0.1965	-0.0427	0.3595	0.3985	FALSE	FALSE	FALSE	10	96998744	0.0251	0.0891251	3301	RB1	TRUE	1.5531e-13	10	96998744	3437	0.02651	CD39+ resting Treg % CD4 Treg	2	1
rs1410600	T	C	T	C	-0.2216	-0.0012	0.4069	0.48581	FALSE	FALSE	FALSE	10	97070694	0.0247	0.954993	3301	RB1	TRUE	3.58922e-18	10	97070694	3437	0.02536	CD39+ resting Treg % CD4 Treg	2	1
rs150956189	C	T	C	T	2.837	0.0422	0.0003	0.02248	FALSE	FALSE	FALSE	1	214625781	0.0939	0.660693	3301	RB1	TRUE	5.74196e-06	1	214625781	3437	0.6244	CD39+ resting Treg % CD4 Treg	2	1
rs17111341	C	T	C	T	0.6853	-0.0531	0.0666	0.02206	FALSE	FALSE	FALSE	10	97881031	0.0835	0.524807	3301	RB1	TRUE	1.85909e-41	10	97881031	3437	0.05013	CD39+ resting Treg % CD4 Treg	2	1
rs182702572	A	C	A	C	0.5464	0.0013	0.0295	0.01336	FALSE	FALSE	FALSE	10	96658384	0.1162	1	3301	RB1	TRUE	1.95119e-13	10	96658384	3437	0.07402	CD39+ resting Treg % CD4 Treg	2	1
rs2326054	C	T	C	T	-0.2311	0.016	0.0628	0.12902	FALSE	FALSE	FALSE	20	3033175	0.0374	0.676083	3301	RB1	TRUE	3.34503e-06	20	3033175	3437	0.04963	CD39+ resting Treg % CD4 Treg	2	1
rs34645541	A	C	A	C	0.7843	0.0228	0.0095	0.02552	FALSE	FALSE	FALSE	1	195875605	0.0864	0.794328	3301	RB1	TRUE	1.293e-09	1	195875605	3437	0.1289	CD39+ resting Treg % CD4 Treg	2	1
rs357363	G	C	G	C	0.3075	-0.0323	0.9674	0.95683	FALSE	TRUE	FALSE	7	137976565	0.0704	0.645654	3301	RB1	TRUE	6.32106e-06	7	137976565	3437	0.06798	CD39+ resting Treg % CD4 Treg	2	1
rs35909109	T	C	T	C	0.3811	-0.0507	0.0464	0.03057	FALSE	FALSE	FALSE	10	98014850	0.0767	0.512861	3301	RB1	TRUE	2.29901e-10	10	98014850	3437	0.05993	CD39+ resting Treg % CD4 Treg	2	1
rs4918969	A	G	A	G	0.8426	0	0.4267	0.49779	FALSE	FALSE	FALSE	10	97562938	0.0249	1	3301	RB1	TRUE	1e-200	10	97562938	3437	0.02078	CD39+ resting Treg % CD4 Treg	2	1
rs5755717	C	A	C	A	0.1309	0.0027	0.22	0.30846	FALSE	FALSE	FALSE	22	35786713	0.0267	0.912011	3301	RB1	TRUE	9.80799e-06	22	35786713	3437	0.02956	CD39+ resting Treg % CD4 Treg	2	1
rs61821998	A	T	A	T	0.4208	-0.0134	0.0215	0.01526	FALSE	TRUE	FALSE	1	193263354	0.1014	0.891251	3301	RB1	TRUE	6.01395e-07	1	193263354	3437	0.08415	CD39+ resting Treg % CD4 Treg	2	1
rs7310854	C	T	C	T	0.1246	0.0307	0.2827	0.25466	FALSE	FALSE	FALSE	12	52495599	0.0298	0.301995	3301	RB1	TRUE	7.79704e-06	12	52495599	3437	0.02782	CD39+ resting Treg % CD4 Treg	2	1
rs77520132	A	G	A	G	0.6067	0.1787	0.0464	0.01399	FALSE	FALSE	FALSE	10	98160835	0.1063	0.0933254	3301	RB1	TRUE	4.4412e-25	10	98160835	3437	0.05819	CD39+ resting Treg % CD4 Treg	2	1
rs78096816	C	A	C	A	1.581	-0.0117	0.0013	0.04621	FALSE	FALSE	FALSE	2	53370856	0.0623	0.851138	3301	RB1	TRUE	1.46599e-06	2	53370856	3437	0.3277	CD39+ resting Treg % CD4 Treg	2	1
rs78654607	G	C	G	C	-0.3327	-0.0341	0.033	0.03965	FALSE	TRUE	FALSE	16	83070118	0.064	0.588844	3301	RB1	TRUE	1.52999e-06	16	83070118	3437	0.06909	CD39+ resting Treg % CD4 Treg	2	1
rs78809247	T	C	T	C	-0.3668	-0.0625	0.0239	0.03199	FALSE	FALSE	FALSE	8	4556480	0.0739	0.398107	3301	RB1	TRUE	6.37397e-06	8	4556480	3437	0.08113	CD39+ resting Treg % CD4 Treg	2	1
rs78843390	T	C	T	C	0.6146	0.0331	0.0093	0.02161	FALSE	FALSE	FALSE	12	130031612	0.0841	0.691831	3301	RB1	TRUE	2.17701e-06	12	130031612	3437	0.1296	CD39+ resting Treg % CD4 Treg	2	1
rs7963011	T	C	T	C	0.1209	-0.0325	0.2733	0.30574	FALSE	FALSE	FALSE	12	10389074	0.0275	0.234423	3301	RB1	TRUE	9.08699e-06	12	10389074	3437	0.02721	CD39+ resting Treg % CD4 Treg	2	1
rs884599	G	A	G	A	-0.1114	-0.0111	0.4491	0.34324	FALSE	FALSE	FALSE	5	171129907	0.0269	0.676083	3301	RB1	TRUE	6.844e-06	5	171129907	3437	0.02473	CD39+ resting Treg % CD4 Treg	2	1
rs10089520	C	T	C	T	-0.18	-0.0588	0.1387	0.20676	FALSE	FALSE	FALSE	8	11686089	0.0307	0.0562341	3301	RB1	TRUE	6.23103e-06	8	11686089	2920	0.03977	CD127 on CD45RA+ CD4+	2	1
rs115564010	A	C	A	C	0.4829	-0.0282	0.0182	0.03116	FALSE	FALSE	FALSE	3	113178303	0.0734	0.707946	3301	RB1	TRUE	3.69199e-06	3	113178303	2920	0.1041	CD127 on CD45RA+ CD4+	2	1
rs11567754	A	T	A	T	-0.2975	-0.0719	0.105	0.14197	FALSE	TRUE	FALSE	5	35872190	0.0356	0.0436516	3301	RB1	TRUE	8.07607e-12	5	35872190	2920	0.04334	CD127 on CD45RA+ CD4+	2	1
rs138540869	T	C	T	C	0.3883	-0.0545	0.0276	0.01523	FALSE	FALSE	FALSE	5	62602530	0.1119	0.630957	3301	RB1	TRUE	4.27898e-06	5	62602530	2920	0.0843	CD127 on CD45RA+ CD4+	2	1
rs140742144	T	C	T	C	0.5687	0.0047	0.0115	0.08228	FALSE	FALSE	FALSE	1	210874433	0.0468	0.912011	3301	RB1	TRUE	7.76909e-06	1	210874433	2920	0.127	CD127 on CD45RA+ CD4+	2	1
rs144125132	C	T	C	T	0.468	-0.0615	0.018	0.0223	FALSE	FALSE	FALSE	5	160293643	0.0889	0.489779	3301	RB1	TRUE	8.01807e-06	5	160293643	2920	0.1046	CD127 on CD45RA+ CD4+	2	1
rs1573735	T	C	T	C	-0.2069	0.088	0.3262	0.57665	FALSE	FALSE	FALSE	16	423696	0.0248	0.000389045	3301	RB1	TRUE	4.01976e-13	16	423696	2920	0.02839	CD127 on CD45RA+ CD4+	2	1
rs180717968	G	A	G	A	0.4525	-0.2271	0.0214	0.0169	FALSE	FALSE	FALSE	2	204124526	0.1025	0.0269153	3301	RB1	TRUE	1.25701e-06	2	204124526	2920	0.09317	CD127 on CD45RA+ CD4+	2	1
rs2059578	C	T	C	T	-0.3878	0.1132	0.026	0.04303	FALSE	FALSE	FALSE	11	60066799	0.0677	0.0954993	3301	RB1	TRUE	6.61104e-06	11	60066799	2920	0.0859	CD127 on CD45RA+ CD4+	2	1
rs3129891	A	G	A	G	-0.2373	0.007	0.2223	0.20541	FALSE	FALSE	FALSE	6	32415080	0.0305	0.812831	3301	RB1	TRUE	5.8776e-12	6	32415080	2920	0.03434	CD127 on CD45RA+ CD4+	2	1
rs34285518	C	T	C	T	-0.1501	-0.0058	0.2152	0.36633	FALSE	FALSE	FALSE	10	6136107	0.0255	0.812831	3301	RB1	TRUE	5.55201e-06	10	6136107	2920	0.03299	CD127 on CD45RA+ CD4+	2	1
rs6571878	C	T	C	T	0.2105	0.027	0.905	0.83657	FALSE	FALSE	FALSE	14	39350523	0.0338	0.426581	3301	RB1	TRUE	4.92402e-06	14	39350523	2920	0.046	CD127 on CD45RA+ CD4+	2	1
rs6691053	T	C	T	C	0.1437	-0.0606	0.236	0.21398	FALSE	FALSE	FALSE	1	173868955	0.03	0.0436516	3301	RB1	TRUE	7.67998e-06	1	173868955	2920	0.03207	CD127 on CD45RA+ CD4+	2	1
rs6727096	T	A	T	A	-0.1632	0.008	0.1872	0.279	FALSE	TRUE	FALSE	2	161307677	0.0286	0.776247	3301	RB1	TRUE	4.101e-06	2	161307677	2920	0.03537	CD127 on CD45RA+ CD4+	2	1
rs67627362	G	A	G	A	-0.2003	-0.0546	0.1017	0.12872	FALSE	FALSE	FALSE	12	63155497	0.0374	0.144544	3301	RB1	TRUE	7.29995e-06	12	63155497	2920	0.04459	CD127 on CD45RA+ CD4+	2	1
rs6901175	A	G	A	G	-0.1812	-0.0508	0.2245	0.11628	FALSE	FALSE	FALSE	6	32198527	0.0381	0.18197	3301	RB1	TRUE	1.258e-07	6	32198527	2920	0.03419	CD127 on CD45RA+ CD4+	2	1
rs7046475	C	T	C	T	0.1729	-0.0084	0.8582	0.78781	FALSE	FALSE	FALSE	9	21582326	0.0309	0.794328	3301	RB1	TRUE	9.31494e-06	9	21582326	2920	0.03894	CD127 on CD45RA+ CD4+	2	1
rs7115390	C	T	C	T	0.1814	-0.0133	0.1332	0.17269	FALSE	FALSE	FALSE	11	10757993	0.0328	0.691831	3301	RB1	TRUE	7.26892e-06	11	10757993	2920	0.04036	CD127 on CD45RA+ CD4+	2	1
rs7264992	T	C	T	C	-0.1261	0.0622	0.4046	0.41186	FALSE	FALSE	FALSE	20	57814866	0.0249	0.0125893	3301	RB1	TRUE	4.948e-06	20	57814866	2920	0.02755	CD127 on CD45RA+ CD4+	2	1
rs76683776	C	T	C	T	-0.8253	0.0963	0.0051	0.03037	FALSE	FALSE	FALSE	16	20131662	0.0732	0.190546	3301	RB1	TRUE	9.72994e-06	16	20131662	2920	0.1863	CD127 on CD45RA+ CD4+	2	1
rs9271772	A	G	A	G	0.2608	-0.0172	0.7752	0.82407	FALSE	FALSE	FALSE	6	32594275	0.0329	0.60256	3301	RB1	TRUE	2.23409e-13	6	32594275	2920	0.0354	CD127 on CD45RA+ CD4+	2	1
rs930760	T	C	T	C	0.129	0.014	0.5717	0.63675	FALSE	FALSE	FALSE	2	20806336	0.0259	0.588844	3301	RB1	TRUE	3.94403e-06	2	20806336	2920	0.02791	CD127 on CD45RA+ CD4+	2	1
rs10090960	G	A	G	A	-0.1865	-0.0101	0.4499	0.40983	FALSE	FALSE	FALSE	8	136809038	0.0251	0.691831	3301	RB1	TRUE	3.81804e-06	8	136809038	1247	0.04018	HVEM on naive CD8br	2	1
rs112421400	T	C	T	C	-0.2471	0.0862	0.1997	0.05298	FALSE	FALSE	FALSE	6	28205826	0.0537	0.109648	3301	RB1	TRUE	4.47003e-06	6	28205826	1247	0.05362	HVEM on naive CD8br	2	1
rs118151702	T	C	T	C	0.4464	0.0984	0.0421	0.04876	FALSE	FALSE	FALSE	8	138502532	0.0594	0.0977237	3301	RB1	TRUE	4.292e-06	8	138502532	1247	0.09669	HVEM on naive CD8br	2	1
rs11981290	A	G	A	G	-0.2026	-0.0151	0.2983	0.26999	FALSE	FALSE	FALSE	7	154686456	0.0278	0.588844	3301	RB1	TRUE	4.27602e-06	7	154686456	1247	0.04387	HVEM on naive CD8br	2	1
rs12476985	C	T	C	T	0.8901	0.0751	0.0112	0.03487	FALSE	FALSE	FALSE	2	184183623	0.0678	0.269153	3301	RB1	TRUE	5.90799e-06	2	184183623	1247	0.1957	HVEM on naive CD8br	2	1
rs13013216	A	G	A	G	0.2037	-0.008	0.2702	0.31096	FALSE	FALSE	FALSE	2	153797688	0.0299	0.794328	3301	RB1	TRUE	7.05505e-06	2	153797688	1247	0.04515	HVEM on naive CD8br	2	1
rs1353750	C	T	C	T	-0.3769	0.0303	0.9395	0.85844	FALSE	FALSE	FALSE	12	17510433	0.0363	0.40738	3301	RB1	TRUE	6.50894e-06	12	17510433	1247	0.08324	HVEM on naive CD8br	2	1
rs142774716	A	T	A	T	1.213	0.0118	0.0052	0.01924	FALSE	TRUE	FALSE	1	95096608	0.0939	0.891251	3301	RB1	TRUE	5.28701e-06	1	95096608	1247	0.2652	HVEM on naive CD8br	2	1
rs144299393	A	G	A	G	-2.807	-0.1025	0.0012	0.00992	FALSE	FALSE	FALSE	13	109533726	0.1367	0.457088	3301	RB1	TRUE	3.50598e-06	13	109533726	1247	0.6024	HVEM on naive CD8br	2	1
rs17105684	A	G	A	G	-0.4536	0.0179	0.0405	0.03036	FALSE	FALSE	FALSE	11	106267999	0.0726	0.812831	3301	RB1	TRUE	4.98104e-06	11	106267999	1247	0.09893	HVEM on naive CD8br	2	1
rs17532418	A	C	A	C	1.399	-0.0507	0.0044	0.02539	FALSE	FALSE	FALSE	7	121741943	0.0804	0.524807	3301	RB1	TRUE	2.13998e-06	7	121741943	1247	0.2937	HVEM on naive CD8br	2	1
rs2234161	T	C	T	C	0.2305	-0.0202	0.593	0.48996	FALSE	FALSE	FALSE	1	2491205	0.0249	0.416869	3301	RB1	TRUE	4.24502e-09	1	2491205	1247	0.03896	HVEM on naive CD8br	2	1
rs2523589	T	G	T	G	0.2311	0.019	0.4743	0.50349	FALSE	FALSE	FALSE	6	31327334	0.0244	0.436516	3301	RB1	TRUE	7.34801e-08	6	31327334	1247	0.04267	HVEM on naive CD8br	2	1
rs28422844	G	A	G	A	0.5661	0.0076	0.0257	0.02539	FALSE	FALSE	FALSE	1	28831071	0.0804	0.933254	3301	RB1	TRUE	5.44804e-06	1	28831071	1247	0.124	HVEM on naive CD8br	2	1
rs2844594	A	G	A	G	-0.276	0.0033	0.3841	0.20133	FALSE	FALSE	FALSE	6	31258393	0.0307	0.912011	3301	RB1	TRUE	2.44202e-10	6	31258393	1247	0.04325	HVEM on naive CD8br	2	1
rs28904611	G	A	G	A	0.4581	-0.0379	0.0481	0.03746	FALSE	FALSE	FALSE	8	89243591	0.0666	0.57544	3301	RB1	TRUE	2.031e-06	8	89243591	1247	0.09597	HVEM on naive CD8br	2	1
rs2964678	T	C	T	C	-0.29	0.0213	0.1379	0.17365	FALSE	FALSE	FALSE	5	116104935	0.033	0.524807	3301	RB1	TRUE	1.26e-06	5	116104935	1247	0.05954	HVEM on naive CD8br	2	1
rs4898532	C	T	C	T	-0.1882	0.0275	0.4487	0.45718	FALSE	FALSE	FALSE	12	50223579	0.0246	0.263027	3301	RB1	TRUE	2.92698e-06	12	50223579	1247	0.04006	HVEM on naive CD8br	2	1
rs524655	G	T	G	T	-1.245	0.0266	0.0064	0.37108	FALSE	FALSE	FALSE	11	107670625	0.0269	0.323594	3301	RB1	TRUE	4.93401e-07	11	107670625	1247	0.2462	HVEM on naive CD8br	2	1
rs561768	G	A	G	A	-0.1931	-0.0348	0.6383	0.7664	FALSE	FALSE	FALSE	6	168203927	0.0292	0.234423	3301	RB1	TRUE	4.40697e-06	6	168203927	1247	0.04187	HVEM on naive CD8br	2	1
rs73851787	G	A	G	A	0.5851	0.0149	0.0237	0.06957	FALSE	FALSE	FALSE	4	117567589	0.0506	0.776247	3301	RB1	TRUE	8.51491e-06	4	117567589	1247	0.1309	HVEM on naive CD8br	2	1
rs10090960	G	A	G	A	-0.1987	-0.0101	0.4499	0.40983	FALSE	FALSE	FALSE	8	136809038	0.0251	0.691831	3301	RB1	TRUE	9.11108e-07	8	136809038	1247	0.04027	HVEM on CD8br	2	1
rs10508717	A	G	A	G	-0.1852	-0.0283	0.488	0.4584	FALSE	FALSE	FALSE	10	26672328	0.0253	0.263027	3301	RB1	TRUE	5.83902e-06	10	26672328	1247	0.04069	HVEM on CD8br	2	1
rs117761782	T	G	T	G	-0.4141	0.1138	0.0517	0.0364	FALSE	FALSE	FALSE	8	22024980	0.0712	0.109648	3301	RB1	TRUE	9.10794e-06	8	22024980	1247	0.09294	HVEM on CD8br	2	1
rs150482210	T	A	T	A	0.632	-0.0527	0.02	0.02876	FALSE	TRUE	FALSE	3	135398834	0.0801	0.512861	3301	RB1	TRUE	4.99597e-06	3	135398834	1247	0.1378	HVEM on CD8br	2	1
rs16834073	C	T	C	T	-0.5241	-0.0692	0.0397	0.04889	FALSE	FALSE	FALSE	2	154560519	0.0585	0.234423	3301	RB1	TRUE	3.48899e-07	2	154560519	1247	0.1023	HVEM on CD8br	2	1
rs182735817	A	G	A	G	0.6466	0.096	0.02	0.0159	FALSE	FALSE	FALSE	2	129316586	0.101	0.338844	3301	RB1	TRUE	9.97103e-06	2	129316586	1247	0.1458	HVEM on CD8br	2	1
rs2219729	C	T	C	T	-0.192	0.0251	0.2955	0.27667	FALSE	FALSE	FALSE	5	101440775	0.0281	0.371535	3301	RB1	TRUE	9.06004e-06	5	101440775	1247	0.04308	HVEM on CD8br	2	1
rs2227313	C	T	C	T	0.2584	-0.0148	0.5754	0.48897	FALSE	FALSE	FALSE	1	2487766	0.0249	0.549541	3301	RB1	TRUE	4.89892e-11	1	2487766	1247	0.03896	HVEM on CD8br	2	1
rs2338998	C	T	C	T	0.2289	-0.0046	0.2963	0.34791	FALSE	FALSE	FALSE	17	32670901	0.0266	0.870964	3301	RB1	TRUE	1.38701e-07	17	32670901	1247	0.04321	HVEM on CD8br	2	1
rs35211801	T	C	T	C	1.214	0.0795	0.0056	0.01228	FALSE	FALSE	FALSE	5	80948384	0.1169	0.501187	3301	RB1	TRUE	8.27999e-06	5	80948384	1247	0.2711	HVEM on CD8br	2	1
rs7210730	A	G	A	G	0.2024	-0.0354	0.7285	0.72701	FALSE	FALSE	FALSE	17	78629025	0.0279	0.204174	3301	RB1	TRUE	6.94001e-06	17	78629025	1247	0.04484	HVEM on CD8br	2	1
rs75214693	T	C	T	C	-0.4794	0.1125	0.0445	0.02098	FALSE	FALSE	FALSE	4	93244732	0.09	0.213796	3301	RB1	TRUE	1.78501e-06	4	93244732	1247	0.09988	HVEM on CD8br	2	1
rs80126152	C	A	C	A	0.7684	0.0743	0.0156	0.02349	FALSE	FALSE	FALSE	7	83616304	0.088	0.398107	3301	RB1	TRUE	1.60901e-06	7	83616304	1247	0.1594	HVEM on CD8br	2	1
rs9267111	G	A	G	A	-0.2692	-0.0251	0.172	0.33316	FALSE	FALSE	FALSE	6	31416379	0.0264	0.338844	3301	RB1	TRUE	2.44298e-06	6	31416379	1247	0.05685	HVEM on CD8br	2	1
rs9966806	T	C	T	C	0.1769	-0.0733	0.5509	0.38339	FALSE	FALSE	FALSE	18	64825431	0.0255	0.00398107	3301	RB1	TRUE	9.31301e-06	18	64825431	1247	0.03974	HVEM on CD8br	2	1
rs10091979	A	G	A	G	0.1235	0.0244	0.3844	0.37296	FALSE	FALSE	FALSE	8	124435289	0.026	0.346737	3301	RB1	TRUE	6.02504e-06	8	124435289	2920	0.02724	CD8 on CD28+ CD45RA+ CD8br	2	1
rs10205992	T	C	T	C	-0.2955	-0.0008	0.4729	0.50941	FALSE	FALSE	FALSE	2	87279109	0.0267	0.977237	3301	RB1	TRUE	2.99778e-28	2	87279109	2920	0.02653	CD8 on CD28+ CD45RA+ CD8br	2	1
rs116619343	C	G	C	G	-0.6381	0.0971	0.0089	0.0278	FALSE	TRUE	FALSE	5	9335253	0.0777	0.213796	3301	RB1	TRUE	6.952e-06	5	9335253	2920	0.1417	CD8 on CD28+ CD45RA+ CD8br	2	1
rs1264570	T	C	T	C	0.1984	0.0457	0.7204	0.61235	FALSE	FALSE	FALSE	6	30365210	0.0262	0.0812831	3301	RB1	TRUE	1.417e-09	6	30365210	2920	0.03266	CD8 on CD28+ CD45RA+ CD8br	2	1
rs12660712	A	C	A	C	-0.2799	-0.0526	0.1152	0.02882	FALSE	FALSE	FALSE	6	29734634	0.0731	0.467735	3301	RB1	TRUE	1.15401e-08	6	29734634	2920	0.04891	CD8 on CD28+ CD45RA+ CD8br	2	1
rs130065	A	G	A	G	-0.3127	-0.0571	0.1642	0.23828	FALSE	FALSE	FALSE	6	31122500	0.0288	0.0467735	3301	RB1	TRUE	1.41906e-14	6	31122500	2920	0.04043	CD8 on CD28+ CD45RA+ CD8br	2	1
rs13024436	A	G	A	G	0.1591	0.0174	0.3759	0.4012	FALSE	FALSE	FALSE	2	86534521	0.025	0.489779	3301	RB1	TRUE	1.07599e-08	2	86534521	2920	0.02774	CD8 on CD28+ CD45RA+ CD8br	2	1
rs1356625	C	T	C	T	0.192	-0.0084	0.463	0.47633	FALSE	FALSE	FALSE	2	86022747	0.0257	0.74131	3301	RB1	TRUE	1.36616e-12	2	86022747	2920	0.02696	CD8 on CD28+ CD45RA+ CD8br	2	1
rs141200631	G	T	G	T	0.9591	0.209	0.0041	0.01428	FALSE	FALSE	FALSE	13	94482351	0.1082	0.0537032	3301	RB1	TRUE	4.55795e-06	13	94482351	2920	0.2088	CD8 on CD28+ CD45RA+ CD8br	2	1
rs149943125	C	A	C	A	-0.9617	0.1523	0.0055	0.01125	FALSE	FALSE	FALSE	2	102826146	0.1292	0.239883	3301	RB1	TRUE	1.13099e-07	2	102826146	2920	0.1808	CD8 on CD28+ CD45RA+ CD8br	2	1
rs184303531	A	G	A	G	0.7048	-0.1308	0.0068	0.01875	FALSE	FALSE	FALSE	1	237230229	0.103	0.204174	3301	RB1	TRUE	9.28496e-06	1	237230229	2920	0.1587	CD8 on CD28+ CD45RA+ CD8br	2	1
rs191051785	G	A	G	A	-1.157	-0.113	0.0029	0.0203	FALSE	FALSE	FALSE	10	32003966	0.0939	0.229087	3301	RB1	TRUE	3.56697e-06	10	32003966	2920	0.2492	CD8 on CD28+ CD45RA+ CD8br	2	1
rs28747043	G	A	G	A	-0.1487	0.0133	0.4195	0.25753	FALSE	FALSE	FALSE	6	32655508	0.0289	0.645654	3301	RB1	TRUE	5.43e-06	6	32655508	2920	0.03265	CD8 on CD28+ CD45RA+ CD8br	2	1
rs404977	G	A	G	A	0.1277	0.0281	0.3692	0.30201	FALSE	FALSE	FALSE	11	35132267	0.0269	0.295121	3301	RB1	TRUE	4.84395e-06	11	35132267	2920	0.02788	CD8 on CD28+ CD45RA+ CD8br	2	1
rs4691190	C	G	C	G	0.1404	0.0326	0.3	0.2914	FALSE	TRUE	FALSE	4	166319020	0.0274	0.234423	3301	RB1	TRUE	1.66399e-06	4	166319020	2920	0.02925	CD8 on CD28+ CD45RA+ CD8br	2	1
rs517004	T	G	T	G	0.5458	0.0486	0.988	0.94325	FALSE	FALSE	FALSE	1	18664626	0.0549	0.380189	3301	RB1	TRUE	7.40099e-06	1	18664626	2920	0.1216	CD8 on CD28+ CD45RA+ CD8br	2	1
rs56250120	T	C	T	C	0.1266	0.0034	0.4235	0.28176	FALSE	FALSE	FALSE	9	120599704	0.0275	0.912011	3301	RB1	TRUE	3.56e-06	9	120599704	2920	0.02726	CD8 on CD28+ CD45RA+ CD8br	2	1
rs58853189	A	G	A	G	0.1515	0.0451	0.1914	0.11488	FALSE	FALSE	FALSE	6	41532904	0.0393	0.251189	3301	RB1	TRUE	9.72389e-06	6	41532904	2920	0.03419	CD8 on CD28+ CD45RA+ CD8br	2	1
rs6903896	A	G	A	G	-0.3411	0.0617	0.1269	0.02775	FALSE	FALSE	FALSE	6	31168029	0.0748	0.40738	3301	RB1	TRUE	1.49314e-13	6	31168029	2920	0.04595	CD8 on CD28+ CD45RA+ CD8br	2	1
rs76872865	G	A	G	A	0.1866	-0.0912	0.1214	0.1301	FALSE	FALSE	FALSE	12	10727673	0.0381	0.0165959	3301	RB1	TRUE	5.01996e-06	12	10727673	2920	0.04082	CD8 on CD28+ CD45RA+ CD8br	2	1
rs7935549	T	C	T	C	-0.1271	-0.0565	0.3495	0.37586	FALSE	FALSE	FALSE	11	134312341	0.0257	0.0281838	3301	RB1	TRUE	5.55994e-06	11	134312341	2920	0.02792	CD8 on CD28+ CD45RA+ CD8br	2	1
rs80190728	G	A	G	A	-0.4219	-0.0362	0.0211	0.02851	FALSE	FALSE	FALSE	17	47474902	0.0789	0.645654	3301	RB1	TRUE	6.43206e-06	17	47474902	2920	0.09333	CD8 on CD28+ CD45RA+ CD8br	2	1
rs938487	G	A	G	A	-0.5168	0.0274	0.2476	0.45909	FALSE	FALSE	FALSE	2	87009488	0.025	0.275423	3301	RB1	TRUE	2.91072e-65	2	87009488	2920	0.02954	CD8 on CD28+ CD45RA+ CD8br	2	1
rs10103048	C	A	C	A	0.126	0.0387	0.7321	0.5978	FALSE	FALSE	FALSE	8	130602281	0.0259	0.134896	3301	RB1	TRUE	2.988e-06	8	130602281	3656	0.02692	IgD+ CD38br %lymphocyte	2	1
rs10821937	T	C	T	C	-0.116	-0.0226	0.6458	0.66761	FALSE	FALSE	FALSE	10	63723909	0.026	0.389045	3301	RB1	TRUE	5.66304e-06	10	63723909	3656	0.02553	IgD+ CD38br %lymphocyte	2	1
rs10832409	A	G	A	G	0.1495	0.0365	0.1722	0.20407	FALSE	FALSE	FALSE	11	15377699	0.031	0.239883	3301	RB1	TRUE	3.73603e-06	11	15377699	3656	0.03227	IgD+ CD38br %lymphocyte	2	1
rs11068290	T	C	T	C	0.3875	-0.0191	0.0231	0.0123	FALSE	FALSE	FALSE	12	110228055	0.1148	0.870964	3301	RB1	TRUE	1.08901e-06	12	110228055	3656	0.07937	IgD+ CD38br %lymphocyte	2	1
rs11185560	A	G	A	G	-0.2347	-0.0426	0.9375	0.96529	FALSE	FALSE	FALSE	7	190115	0.0693	0.537032	3301	RB1	TRUE	2.95597e-06	7	190115	3656	0.05014	IgD+ CD38br %lymphocyte	2	1
rs11682311	C	T	C	T	-0.1278	-0.012	0.3243	0.41028	FALSE	FALSE	FALSE	2	16464977	0.0256	0.645654	3301	RB1	TRUE	9.105e-07	2	16464977	3656	0.02599	IgD+ CD38br %lymphocyte	2	1
rs117772462	A	T	A	T	-0.4644	0.2438	0.0159	0.01531	FALSE	TRUE	FALSE	7	48791017	0.1046	0.0199526	3301	RB1	TRUE	1.58599e-06	7	48791017	3656	0.09659	IgD+ CD38br %lymphocyte	2	1
rs13300113	T	A	T	A	0.1232	-0.0062	0.2789	0.28123	FALSE	TRUE	FALSE	9	115678594	0.0279	0.831764	3301	RB1	TRUE	7.74908e-06	9	115678594	3656	0.02752	IgD+ CD38br %lymphocyte	2	1
rs140380950	C	T	C	T	-0.3597	0.0984	0.0368	0.01466	FALSE	FALSE	FALSE	2	105587803	0.1094	0.371535	3301	RB1	TRUE	2.067e-08	2	105587803	3656	0.06402	IgD+ CD38br %lymphocyte	2	1
rs1695681	A	C	A	C	-0.1213	-0.0546	0.5309	0.52246	FALSE	FALSE	FALSE	8	118255950	0.025	0.0288403	3301	RB1	TRUE	7.75908e-07	8	118255950	3656	0.02451	IgD+ CD38br %lymphocyte	2	1
rs17408660	G	A	G	A	-0.4731	-0.0641	0.0129	0.04888	FALSE	FALSE	FALSE	12	27184482	0.0581	0.269153	3301	RB1	TRUE	7.92501e-06	12	27184482	3656	0.1058	IgD+ CD38br %lymphocyte	2	1
rs1919856	G	A	G	A	0.1734	-0.049	0.108	0.08832	FALSE	FALSE	FALSE	1	247700906	0.0449	0.275423	3301	RB1	TRUE	5.72506e-06	1	247700906	3656	0.03817	IgD+ CD38br %lymphocyte	2	1
rs2216762	C	T	C	T	-0.1525	-0.0151	0.8141	0.85937	FALSE	FALSE	FALSE	16	84759446	0.0367	0.676083	3301	RB1	TRUE	8.88403e-07	16	84759446	3656	0.03097	IgD+ CD38br %lymphocyte	2	1
rs2686423	G	A	G	A	0.3352	-0.004	0.9739	0.92515	FALSE	FALSE	FALSE	3	183195708	0.0475	0.933254	3301	RB1	TRUE	6.66807e-06	3	183195708	3656	0.07432	IgD+ CD38br %lymphocyte	2	1
rs2857599	A	G	A	G	-0.1653	-0.0411	0.1722	0.16156	FALSE	FALSE	FALSE	6	31562150	0.0338	0.223872	3301	RB1	TRUE	6.07393e-06	6	31562150	3656	0.03649	IgD+ CD38br %lymphocyte	2	1
rs3811315	A	T	A	T	0.1771	-0.083	0.1157	0.09368	FALSE	TRUE	FALSE	14	22499870	0.0453	0.0660693	3301	RB1	TRUE	2.503e-06	14	22499870	3656	0.03756	IgD+ CD38br %lymphocyte	2	1
rs4907205	C	T	C	T	-0.1658	0.038	0.1232	0.19077	FALSE	FALSE	FALSE	2	97558150	0.0314	0.229087	3301	RB1	TRUE	9.60395e-06	2	97558150	3656	0.03741	IgD+ CD38br %lymphocyte	2	1
rs55708924	G	A	G	A	-0.3886	-0.0913	0.0185	0.01395	FALSE	FALSE	FALSE	21	16767346	0.1066	0.389045	3301	RB1	TRUE	8.58796e-06	21	16767346	3656	0.0872	IgD+ CD38br %lymphocyte	2	1
rs59879144	A	C	A	C	-0.4624	-0.0369	0.0161	0.04136	FALSE	FALSE	FALSE	12	75564449	0.0629	0.562341	3301	RB1	TRUE	1.88599e-06	12	75564449	3656	0.09688	IgD+ CD38br %lymphocyte	2	1
rs60521331	A	G	A	G	0.1158	0.031	0.5022	0.43411	FALSE	FALSE	FALSE	17	8639905	0.0249	0.213796	3301	RB1	TRUE	1.86299e-06	17	8639905	3656	0.02425	IgD+ CD38br %lymphocyte	2	1
rs75589249	T	C	T	C	-0.5382	0.1	0.0107	0.03447	FALSE	FALSE	FALSE	14	43915569	0.0683	0.144544	3301	RB1	TRUE	7.06708e-06	14	43915569	3656	0.1197	IgD+ CD38br %lymphocyte	2	1
rs76112278	A	G	A	G	-0.4243	-0.0196	0.0194	0.01606	FALSE	FALSE	FALSE	4	15915069	0.1092	0.851138	3301	RB1	TRUE	1.25901e-06	4	15915069	3656	0.08741	IgD+ CD38br %lymphocyte	2	1
rs76660971	A	G	A	G	-0.1368	0.0529	0.2299	0.1591	FALSE	FALSE	FALSE	5	18919526	0.0366	0.147911	3301	RB1	TRUE	2.02502e-06	5	18919526	3656	0.02874	IgD+ CD38br %lymphocyte	2	1
rs7667070	C	T	C	T	-0.283	0.096	0.0361	0.04198	FALSE	FALSE	FALSE	4	38379833	0.0632	0.128825	3301	RB1	TRUE	8.55697e-06	4	38379833	3656	0.06349	IgD+ CD38br %lymphocyte	2	1
rs78658073	A	G	A	G	1.792	0.0285	0.001	0.03819	FALSE	FALSE	FALSE	5	498773	0.0677	0.676083	3301	RB1	TRUE	1.011e-06	5	498773	3656	0.3659	IgD+ CD38br %lymphocyte	2	1
rs80330977	A	G	A	G	-0.2327	0.0029	0.0814	0.07819	FALSE	FALSE	FALSE	5	158276610	0.0454	0.954993	3301	RB1	TRUE	2.46598e-07	5	158276610	3656	0.04501	IgD+ CD38br %lymphocyte	2	1
rs10103683	C	G	C	G	-0.1161	0.0229	0.3588	0.31788	FALSE	TRUE	FALSE	8	106272376	0.0266	0.389045	3301	RB1	TRUE	5.18704e-06	8	106272376	3629	0.02543	PDL-1 on monocyte	2	1
rs10276990	A	C	A	C	0.198	-0.0404	0.0971	0.06712	FALSE	FALSE	FALSE	7	16903052	0.0499	0.416869	3301	RB1	TRUE	1.59401e-06	7	16903052	3629	0.04119	PDL-1 on monocyte	2	1
rs11038817	T	C	T	C	0.2878	-0.0183	0.0397	0.08673	FALSE	FALSE	FALSE	11	46226004	0.0437	0.676083	3301	RB1	TRUE	4.66498e-06	11	46226004	3629	0.06275	PDL-1 on monocyte	2	1
rs12953239	A	G	A	G	-0.4006	0.0096	0.0205	0.00969	FALSE	FALSE	FALSE	17	35199795	0.1314	0.933254	3301	RB1	TRUE	2.43198e-06	17	35199795	3629	0.08485	PDL-1 on monocyte	2	1
rs147810622	G	C	G	C	-0.5881	0.0675	0.0163	0.07601	FALSE	TRUE	FALSE	7	151910695	0.0521	0.194984	3301	RB1	TRUE	4.15097e-09	7	151910695	3629	0.0998	PDL-1 on monocyte	2	1
rs17851876	T	G	T	G	0.2938	-0.0417	0.0384	0.07129	FALSE	FALSE	FALSE	16	67979423	0.0504	0.40738	3301	RB1	TRUE	7.40696e-06	16	67979423	3629	0.06547	PDL-1 on monocyte	2	1
rs2569177	T	G	T	G	0.1298	0.0125	0.3057	0.28775	FALSE	FALSE	FALSE	5	139992162	0.0269	0.645654	3301	RB1	TRUE	1.447e-06	5	139992162	3629	0.02689	PDL-1 on monocyte	2	1
rs4809811	T	C	T	C	-0.1168	-0.0243	0.6065	0.54385	FALSE	FALSE	FALSE	20	49351740	0.0245	0.323594	3301	RB1	TRUE	3.89996e-06	20	49351740	3629	0.02527	PDL-1 on monocyte	2	1
rs4908637	A	G	A	G	0.3251	0.0355	0.0316	0.05388	FALSE	FALSE	FALSE	1	7482757	0.0561	0.524807	3301	RB1	TRUE	6.89208e-06	1	7482757	3629	0.07219	PDL-1 on monocyte	2	1
rs578253340	T	A	T	A	-0.2375	-0.0253	0.0676	0.04147	FALSE	TRUE	FALSE	16	57140525	0.0702	0.724436	3301	RB1	TRUE	5.188e-06	16	57140525	3629	0.05205	PDL-1 on monocyte	2	1
rs74538501	T	C	T	C	-1.394	0.2802	0.0019	0.01102	FALSE	FALSE	FALSE	5	23367000	0.1225	0.0223872	3301	RB1	TRUE	1.40001e-06	5	23367000	3629	0.2885	PDL-1 on monocyte	2	1
rs75567064	A	G	A	G	0.1914	0.0222	0.1222	0.04134	FALSE	FALSE	FALSE	20	48898441	0.0631	0.724436	3301	RB1	TRUE	5.84104e-07	20	48898441	3629	0.03824	PDL-1 on monocyte	2	1
rs8089422	A	G	A	G	-0.2397	0.0114	0.0565	0.04455	FALSE	FALSE	FALSE	18	54525353	0.0609	0.851138	3301	RB1	TRUE	5.19697e-06	18	54525353	3629	0.05252	PDL-1 on monocyte	2	1
rs9427401	G	C	G	C	-0.2725	-0.0326	0.2313	0.11854	FALSE	TRUE	FALSE	1	161492175	0.0385	0.398107	3301	RB1	TRUE	1.53497e-20	1	161492175	3629	0.02916	PDL-1 on monocyte	2	1
rs10105402	T	C	T	C	0.1601	-0.0148	0.2067	0.24685	FALSE	FALSE	FALSE	8	131518417	0.0298	0.616595	3301	RB1	TRUE	8.45298e-07	8	131518417	3060	0.03244	CD45 on HLA DR+ CD8br	2	1
rs10151675	A	T	A	T	-0.1464	-0.0108	0.2044	0.24916	FALSE	TRUE	FALSE	14	77594914	0.0296	0.707946	3301	RB1	TRUE	8.06696e-06	14	77594914	3060	0.03275	CD45 on HLA DR+ CD8br	2	1
rs111625920	T	C	T	C	-0.1213	0.0213	0.3802	0.2869	FALSE	FALSE	FALSE	3	195814264	0.0275	0.436516	3301	RB1	TRUE	9.55103e-06	3	195814264	3060	0.02736	CD45 on HLA DR+ CD8br	2	1
rs12127496	C	A	C	A	0.185	-0.0364	0.1136	0.14297	FALSE	FALSE	FALSE	1	198723915	0.036	0.30903	3301	RB1	TRUE	8.8249e-06	1	198723915	3060	0.04157	CD45 on HLA DR+ CD8br	2	1
rs12335987	C	A	C	A	-0.2974	0.0106	0.0462	0.12336	FALSE	FALSE	FALSE	9	13235045	0.0378	0.776247	3301	RB1	TRUE	1.66498e-06	9	13235045	3060	0.06197	CD45 on HLA DR+ CD8br	2	1
rs12820360	A	T	A	T	-1.122	-0.0907	0.0038	0.0115	FALSE	TRUE	FALSE	12	82099799	0.1209	0.457088	3301	RB1	TRUE	1.495e-07	12	82099799	3060	0.213	CD45 on HLA DR+ CD8br	2	1
rs137878176	T	A	T	A	2.7	0.0437	0.0005	0.01294	FALSE	TRUE	FALSE	2	51742547	0.12	0.707946	3301	RB1	TRUE	6.10394e-07	2	51742547	3060	0.5402	CD45 on HLA DR+ CD8br	2	1
rs141959698	A	G	A	G	-1.818	0.0872	0.0011	0.0222	FALSE	FALSE	FALSE	15	81676142	0.0871	0.316228	3301	RB1	TRUE	1.76999e-06	15	81676142	3060	0.3797	CD45 on HLA DR+ CD8br	2	1
rs16925130	C	T	C	T	-0.4926	-0.0271	0.0185	0.05071	FALSE	FALSE	FALSE	9	100660122	0.0573	0.630957	3301	RB1	TRUE	4.09204e-07	9	100660122	3060	0.09706	CD45 on HLA DR+ CD8br	2	1
rs17132647	A	G	A	G	-0.1781	0.0345	0.167	0.10751	FALSE	FALSE	FALSE	4	2491695	0.0401	0.389045	3301	RB1	TRUE	6.87702e-07	4	2491695	3060	0.0358	CD45 on HLA DR+ CD8br	2	1
rs185352219	T	C	T	C	0.7788	0.0091	0.0074	0.0097	FALSE	FALSE	FALSE	3	129008805	0.1492	0.954993	3301	RB1	TRUE	1.10301e-06	3	129008805	3060	0.1595	CD45 on HLA DR+ CD8br	2	1
rs2582093	T	C	T	C	-0.1208	-0.0302	0.3712	0.33855	FALSE	FALSE	FALSE	3	183533376	0.0272	0.269153	3301	RB1	TRUE	8.10905e-06	3	183533376	3060	0.02703	CD45 on HLA DR+ CD8br	2	1
rs3116989	T	G	T	G	-0.1494	-0.0458	0.2685	0.13595	FALSE	FALSE	FALSE	6	33099538	0.0357	0.199526	3301	RB1	TRUE	2.10402e-06	6	33099538	3060	0.03143	CD45 on HLA DR+ CD8br	2	1
rs578355	G	A	G	A	0.1347	0.0204	0.7039	0.72623	FALSE	FALSE	FALSE	8	102483098	0.028	0.467735	3301	RB1	TRUE	2.93697e-06	8	102483098	3060	0.02876	CD45 on HLA DR+ CD8br	2	1
rs72773782	G	A	G	A	0.4448	0.1111	0.0208	0.01739	FALSE	FALSE	FALSE	5	75531539	0.0936	0.234423	3301	RB1	TRUE	1.22301e-06	5	75531539	3060	0.09149	CD45 on HLA DR+ CD8br	2	1
rs75453573	C	T	C	T	-0.2469	-0.0089	0.06	0.06064	FALSE	FALSE	FALSE	2	192777430	0.0537	0.870964	3301	RB1	TRUE	6.91704e-06	2	192777430	3060	0.05481	CD45 on HLA DR+ CD8br	2	1
rs7559619	G	A	G	A	0.145	0.0137	0.3446	0.38122	FALSE	FALSE	FALSE	2	38892207	0.0267	0.60256	3301	RB1	TRUE	2.54601e-07	2	38892207	3060	0.02806	CD45 on HLA DR+ CD8br	2	1
rs75760442	A	T	A	T	-0.9807	0.1716	0.0036	0.02329	FALSE	TRUE	FALSE	3	122783073	0.0875	0.0501187	3301	RB1	TRUE	6.51193e-06	3	122783073	3060	0.2171	CD45 on HLA DR+ CD8br	2	1
rs8071409	G	A	G	A	-0.1344	0.0302	0.3129	0.39902	FALSE	FALSE	FALSE	17	36030219	0.0262	0.251189	3301	RB1	TRUE	2.52302e-06	17	36030219	3060	0.02851	CD45 on HLA DR+ CD8br	2	1
rs10107063	C	T	C	T	-0.6397	-0.0085	0.0091	0.00845	FALSE	FALSE	FALSE	8	123562235	0.1362	0.954993	3301	RB1	TRUE	2.93697e-06	8	123562235	3408	0.1366	CD28- CD8dim AC	2	1
rs10772894	G	A	G	A	-0.2226	-0.0237	0.0753	0.05373	FALSE	FALSE	FALSE	12	16263287	0.0573	0.676083	3301	RB1	TRUE	3.52996e-06	12	16263287	3408	0.04792	CD28- CD8dim AC	2	1
rs111273508	A	G	A	G	0.5414	-0.0644	0.0117	0.02732	FALSE	FALSE	FALSE	6	25330739	0.0788	0.416869	3301	RB1	TRUE	4.622e-06	6	25330739	3408	0.118	CD28- CD8dim AC	2	1
rs111748563	G	A	G	A	0.2783	0.0526	0.0503	0.04672	FALSE	FALSE	FALSE	19	17901533	0.0631	0.40738	3301	RB1	TRUE	1.992e-06	19	17901533	3408	0.05843	CD28- CD8dim AC	2	1
rs115125396	C	T	C	T	0.2114	0.0405	0.0855	0.06285	FALSE	FALSE	FALSE	2	147306619	0.0541	0.457088	3301	RB1	TRUE	4.99701e-06	2	147306619	3408	0.04624	CD28- CD8dim AC	2	1
rs115695595	T	A	T	A	-0.243	-0.0034	0.0625	0.0504	FALSE	TRUE	FALSE	6	45300097	0.0577	0.954993	3301	RB1	TRUE	5.36303e-06	6	45300097	3408	0.05333	CD28- CD8dim AC	2	1
rs12185529	A	G	A	G	0.3958	-0.0291	0.0235	0.07476	FALSE	FALSE	FALSE	19	3059754	0.0493	0.549541	3301	RB1	TRUE	2.427e-06	19	3059754	3408	0.08382	CD28- CD8dim AC	2	1
rs12204116	C	T	C	T	-0.1732	-0.0063	0.1389	0.23587	FALSE	FALSE	FALSE	6	91469768	0.0294	0.831764	3301	RB1	TRUE	3.82199e-06	6	91469768	3408	0.03742	CD28- CD8dim AC	2	1
rs12986962	G	A	G	A	-0.1568	-0.0221	0.2826	0.37464	FALSE	FALSE	FALSE	2	111808558	0.0258	0.389045	3301	RB1	TRUE	3.58501e-08	2	111808558	3408	0.0284	CD28- CD8dim AC	2	1
rs13207893	C	T	C	T	-0.1446	-0.0479	0.2961	0.08416	FALSE	FALSE	FALSE	6	32586922	0.045	0.288403	3301	RB1	TRUE	4.27799e-06	6	32586922	3408	0.0314	CD28- CD8dim AC	2	1
rs139090356	G	A	G	A	0.9354	-0.1576	0.004	0.01115	FALSE	FALSE	FALSE	2	7451357	0.1283	0.218776	3301	RB1	TRUE	4.03097e-06	2	7451357	3408	0.2026	CD28- CD8dim AC	2	1
rs142837365	G	A	G	A	-0.8597	0.0588	0.0044	0.02249	FALSE	FALSE	FALSE	22	41271935	0.0891	0.512861	3301	RB1	TRUE	6.14002e-06	22	41271935	3408	0.1898	CD28- CD8dim AC	2	1
rs35947132	A	G	A	G	0.2001	0.0753	0.0942	0.04364	FALSE	FALSE	FALSE	10	72360387	0.0613	0.218776	3301	RB1	TRUE	5.05697e-06	10	72360387	3408	0.04379	CD28- CD8dim AC	2	1
rs483239	T	C	T	C	-0.128	-0.0414	0.2931	0.17912	FALSE	FALSE	FALSE	10	96989103	0.0324	0.204174	3301	RB1	TRUE	8.56604e-06	10	96989103	3408	0.02872	CD28- CD8dim AC	2	1
rs535307	G	A	G	A	-0.1242	0.0062	0.636	0.67954	FALSE	FALSE	FALSE	7	105345398	0.0272	0.812831	3301	RB1	TRUE	2.72898e-06	7	105345398	3408	0.02643	CD28- CD8dim AC	2	1
rs58745116	A	G	A	G	0.1662	-0.0634	0.5219	0.39161	FALSE	FALSE	FALSE	17	33803592	0.0252	0.0120226	3301	RB1	TRUE	1.05201e-10	17	33803592	3408	0.02565	CD28- CD8dim AC	2	1
rs626030	G	T	G	T	0.3043	0.0367	0.9607	0.87552	FALSE	FALSE	FALSE	7	51947089	0.0398	0.354813	3301	RB1	TRUE	4.81504e-06	7	51947089	3408	0.06645	CD28- CD8dim AC	2	1
rs7152367	A	G	A	G	0.4723	0.0659	0.0161	0.0517	FALSE	FALSE	FALSE	14	66292007	0.0556	0.234423	3301	RB1	TRUE	2.35201e-06	14	66292007	3408	0.09988	CD28- CD8dim AC	2	1
rs7448311	C	T	C	T	-0.1263	-0.0038	0.3703	0.33532	FALSE	FALSE	FALSE	5	95643248	0.0262	0.891251	3301	RB1	TRUE	2.21998e-06	5	95643248	3408	0.02665	CD28- CD8dim AC	2	1
rs75436543	T	C	T	C	-1.111	-0.0877	0.0025	0.02136	FALSE	FALSE	FALSE	1	239777743	0.0939	0.346737	3301	RB1	TRUE	7.46002e-06	1	239777743	3408	0.2476	CD28- CD8dim AC	2	1
rs76396396	A	T	A	T	0.5035	0.0184	0.0135	0.02845	FALSE	TRUE	FALSE	7	17214739	0.0775	0.812831	3301	RB1	TRUE	6.40693e-06	7	17214739	3408	0.1114	CD28- CD8dim AC	2	1
rs79122093	G	A	G	A	0.3929	0.0044	0.029	0.02823	FALSE	FALSE	FALSE	6	101593157	0.0758	0.954993	3301	RB1	TRUE	3.86803e-07	6	101593157	3408	0.07727	CD28- CD8dim AC	2	1
rs7937886	T	G	T	G	-0.1279	0.004	0.3787	0.3287	FALSE	FALSE	FALSE	11	81903744	0.0261	0.870964	3301	RB1	TRUE	1.57899e-06	11	81903744	3408	0.02659	CD28- CD8dim AC	2	1
rs79597088	A	G	A	G	0.5682	-0.0826	0.0103	0.04746	FALSE	FALSE	FALSE	3	74344603	0.0591	0.162181	3301	RB1	TRUE	8.95901e-06	3	74344603	3408	0.1277	CD28- CD8dim AC	2	1
rs7990259	G	A	G	A	0.1712	0.0228	0.8499	0.75741	FALSE	FALSE	FALSE	13	85954085	0.0302	0.446684	3301	RB1	TRUE	2.121e-06	13	85954085	3408	0.03605	CD28- CD8dim AC	2	1
rs80109323	T	C	T	C	1.692	-0.2458	0.0013	0.00985	FALSE	FALSE	FALSE	10	133227859	0.1398	0.0794328	3301	RB1	TRUE	1.14101e-06	10	133227859	3408	0.347	CD28- CD8dim AC	2	1
rs9836603	T	C	T	C	-0.1164	-0.0021	0.3804	0.27561	FALSE	FALSE	FALSE	3	191611972	0.0278	0.933254	3301	RB1	TRUE	7.19499e-06	3	191611972	3408	0.02589	CD28- CD8dim AC	2	1
rs10111625	G	A	G	A	-0.1169	-0.0056	0.5384	0.74303	FALSE	FALSE	FALSE	8	79595404	0.028	0.851138	3301	RB1	TRUE	7.72094e-06	8	79595404	3657	0.02611	IgD+ CD38- %B cell	2	1
rs10254361	T	G	T	G	0.1333	-0.0188	0.2404	0.23976	FALSE	FALSE	FALSE	7	119564205	0.0295	0.524807	3301	RB1	TRUE	4.40099e-06	7	119564205	3657	0.02899	IgD+ CD38- %B cell	2	1
rs10444793	A	G	A	G	-0.4608	-0.059	0.018	0.03428	FALSE	FALSE	FALSE	15	44517689	0.0685	0.389045	3301	RB1	TRUE	4.34901e-07	15	44517689	3657	0.09102	IgD+ CD38- %B cell	2	1
rs113398446	C	A	C	A	0.1793	0.0214	0.1687	0.22763	FALSE	FALSE	FALSE	6	161871755	0.0319	0.501187	3301	RB1	TRUE	3.91201e-08	6	161871755	3657	0.03256	IgD+ CD38- %B cell	2	1
rs115802369	G	A	G	A	-0.4129	0.0718	0.0175	0.01094	FALSE	FALSE	FALSE	6	5380890	0.1285	0.57544	3301	RB1	TRUE	7.76497e-06	6	5380890	3657	0.0922	IgD+ CD38- %B cell	2	1
rs12122084	A	G	A	G	-0.1408	-0.0109	0.1916	0.19465	FALSE	FALSE	FALSE	1	111914431	0.0317	0.724436	3301	RB1	TRUE	5.93895e-06	1	111914431	3657	0.03104	IgD+ CD38- %B cell	2	1
rs147135384	C	T	C	T	-2.756	0.0327	0.0004	0.01099	FALSE	FALSE	FALSE	15	40195637	0.1225	0.794328	3301	RB1	TRUE	8.78294e-06	15	40195637	3657	0.6192	IgD+ CD38- %B cell	2	1
rs1512044	A	G	A	G	0.202	-0.0291	0.1084	0.07938	FALSE	FALSE	FALSE	3	188624425	0.0477	0.537032	3301	RB1	TRUE	2.07e-07	3	188624425	3657	0.03882	IgD+ CD38- %B cell	2	1
rs181771926	A	G	A	G	-0.5276	0.1387	0.0126	0.01328	FALSE	FALSE	FALSE	16	52294553	0.1124	0.218776	3301	RB1	TRUE	1.73002e-06	16	52294553	3657	0.1101	IgD+ CD38- %B cell	2	1
rs1959342	T	A	T	A	0.112	-0.0071	0.3589	0.25948	FALSE	TRUE	FALSE	14	20673865	0.0284	0.794328	3301	RB1	TRUE	9.81002e-06	14	20673865	3657	0.02529	IgD+ CD38- %B cell	2	1
rs2251199	G	A	G	A	0.1168	0.0237	0.628	0.58984	FALSE	FALSE	FALSE	8	14671281	0.0258	0.354813	3301	RB1	TRUE	5.73799e-06	8	14671281	3657	0.02572	IgD+ CD38- %B cell	2	1
rs2621369	T	C	T	C	0.1498	0.0187	0.2901	0.29351	FALSE	FALSE	FALSE	6	32768285	0.0266	0.47863	3301	RB1	TRUE	2.13098e-06	6	32768285	3657	0.03155	IgD+ CD38- %B cell	2	1
rs329966	G	A	G	A	0.1246	0.0484	0.5425	0.70919	FALSE	FALSE	FALSE	19	53070617	0.0277	0.0812831	3301	RB1	TRUE	3.62702e-07	19	53070617	3657	0.02445	IgD+ CD38- %B cell	2	1
rs34843244	T	A	T	A	0.308	-0.0746	0.033	0.02616	FALSE	TRUE	FALSE	5	90267368	0.0829	0.371535	3301	RB1	TRUE	6.80597e-06	5	90267368	3657	0.06835	IgD+ CD38- %B cell	2	1
rs62502412	T	A	T	A	0.1209	-0.0104	0.2759	0.30344	FALSE	TRUE	FALSE	8	28265475	0.0282	0.707946	3301	RB1	TRUE	8.58401e-06	8	28265475	3657	0.02712	IgD+ CD38- %B cell	2	1
rs7012048	C	T	C	T	0.1407	-0.0166	0.1874	0.17097	FALSE	FALSE	FALSE	8	29631839	0.0328	0.616595	3301	RB1	TRUE	6.25403e-06	8	29631839	3657	0.0311	IgD+ CD38- %B cell	2	1
rs73909843	C	T	C	T	-0.2138	0.0272	0.0764	0.10695	FALSE	FALSE	FALSE	20	49554764	0.0399	0.489779	3301	RB1	TRUE	4.00904e-06	20	49554764	3657	0.04629	IgD+ CD38- %B cell	2	1
rs76376526	T	C	T	C	0.4948	0.0607	0.0133	0.01768	FALSE	FALSE	FALSE	4	109408667	0.0943	0.524807	3301	RB1	TRUE	7.20593e-06	4	109408667	3657	0.1101	IgD+ CD38- %B cell	2	1
rs77762131	C	G	C	G	0.3388	-0.0635	0.045	0.02391	FALSE	TRUE	FALSE	14	96205838	0.0885	0.47863	3301	RB1	TRUE	4.101e-09	14	96205838	3657	0.05748	IgD+ CD38- %B cell	2	1
rs78009119	G	T	G	T	-0.4914	-0.2462	0.0137	0.01082	FALSE	FALSE	FALSE	5	136421498	0.1194	0.0389045	3301	RB1	TRUE	3.88401e-06	5	136421498	3657	0.1063	IgD+ CD38- %B cell	2	1
rs79870102	G	A	G	A	0.9733	-0.0555	0.0033	0.02046	FALSE	FALSE	FALSE	12	66341509	0.0894	0.537032	3301	RB1	TRUE	6.83502e-06	12	66341509	3657	0.216	IgD+ CD38- %B cell	2	1
rs80032720	A	G	A	G	0.2539	-0.0268	0.0734	0.01449	FALSE	FALSE	FALSE	6	32384933	0.1009	0.794328	3301	RB1	TRUE	3.08901e-06	6	32384933	3657	0.05434	IgD+ CD38- %B cell	2	1
rs10112702	G	C	G	C	-0.2209	-0.0455	0.2034	0.16289	FALSE	TRUE	FALSE	8	127626066	0.033	0.169824	3301	RB1	TRUE	1.464e-07	8	127626066	1858	0.04185	CD33br HLA DR+ CD14dim AC	2	1
rs112790132	A	G	A	G	-0.7381	0.0409	0.0118	0.04735	FALSE	FALSE	FALSE	3	115423600	0.0599	0.489779	3301	RB1	TRUE	6.81993e-07	3	115423600	1858	0.1481	CD33br HLA DR+ CD14dim AC	2	1
rs113771439	A	G	A	G	0.1922	-0.0068	0.2279	0.14739	FALSE	FALSE	FALSE	18	5326964	0.0359	0.851138	3301	RB1	TRUE	9.1199e-07	18	5326964	1858	0.03902	CD33br HLA DR+ CD14dim AC	2	1
rs115048709	T	C	T	C	-0.3	-0.1661	0.0659	0.03265	FALSE	FALSE	FALSE	1	87894430	0.0771	0.030903	3301	RB1	TRUE	6.56705e-06	1	87894430	1858	0.06637	CD33br HLA DR+ CD14dim AC	2	1
rs11618675	A	G	A	G	0.4989	-0.0129	0.025	0.01836	FALSE	FALSE	FALSE	13	49307675	0.0925	0.891251	3301	RB1	TRUE	3.94403e-06	13	49307675	1858	0.1078	CD33br HLA DR+ CD14dim AC	2	1
rs117285079	G	C	G	C	-0.3785	0.1593	0.0401	0.04234	FALSE	TRUE	FALSE	18	4762780	0.0686	0.0199526	3301	RB1	TRUE	5.36896e-06	18	4762780	1858	0.08296	CD33br HLA DR+ CD14dim AC	2	1
rs139406769	G	A	G	A	0.9302	0.0311	0.0057	0.01119	FALSE	FALSE	FALSE	3	178041850	0.1244	0.794328	3301	RB1	TRUE	8.89795e-06	3	178041850	1858	0.2088	CD33br HLA DR+ CD14dim AC	2	1
rs142206516	A	G	A	G	3.667	-0.0668	0.0005	0.0085	FALSE	FALSE	FALSE	4	130010719	0.139	0.630957	3301	RB1	TRUE	6.42599e-06	4	130010719	1858	0.8104	CD33br HLA DR+ CD14dim AC	2	1
rs142786778	A	G	A	G	-1.725	0.0674	0.0019	0.02307	FALSE	FALSE	FALSE	6	23419953	0.0913	0.457088	3301	RB1	TRUE	3.96196e-06	6	23419953	1858	0.3728	CD33br HLA DR+ CD14dim AC	2	1
rs143612223	T	A	T	A	3.383	0.2109	0.0005	0.00819	FALSE	TRUE	FALSE	10	112429560	0.1401	0.131826	3301	RB1	TRUE	6.22702e-07	10	112429560	1858	0.6763	CD33br HLA DR+ CD14dim AC	2	1
rs145382040	G	C	G	C	0.6809	-0.0718	0.0118	0.0214	FALSE	TRUE	FALSE	6	25721374	0.089	0.416869	3301	RB1	TRUE	9.84306e-06	6	25721374	1858	0.1536	CD33br HLA DR+ CD14dim AC	2	1
rs182908654	C	T	C	T	-2.178	-0.132	0.0019	0.01203	FALSE	FALSE	FALSE	7	141084101	0.1267	0.295121	3301	RB1	TRUE	6.68005e-07	7	141084101	1858	0.4366	CD33br HLA DR+ CD14dim AC	2	1
rs1865405	C	A	C	A	-0.2028	0.0348	0.1596	0.19277	FALSE	FALSE	FALSE	5	136614606	0.0314	0.269153	3301	RB1	TRUE	8.88198e-06	5	136614606	1858	0.04552	CD33br HLA DR+ CD14dim AC	2	1
rs187512831	A	G	A	G	-0.3177	-0.1281	0.0616	0.01818	FALSE	FALSE	FALSE	16	12806949	0.0977	0.190546	3301	RB1	TRUE	5.24095e-06	16	12806949	1858	0.06955	CD33br HLA DR+ CD14dim AC	2	1
rs187876923	T	C	T	C	0.5732	0.0022	0.0215	0.05173	FALSE	FALSE	FALSE	6	125217867	0.0583	0.977237	3301	RB1	TRUE	1.74301e-06	6	125217867	1858	0.1195	CD33br HLA DR+ CD14dim AC	2	1
rs2695824	T	A	T	A	-0.2236	0.041	0.8743	0.90848	FALSE	TRUE	FALSE	11	131554552	0.0426	0.338844	3301	RB1	TRUE	7.09104e-06	11	131554552	1858	0.04964	CD33br HLA DR+ CD14dim AC	2	1
rs3770997	C	T	C	T	0.159	-0.0668	0.3103	0.43126	FALSE	FALSE	FALSE	2	206649338	0.0254	0.00870964	3301	RB1	TRUE	6.96194e-06	2	206649338	1858	0.03528	CD33br HLA DR+ CD14dim AC	2	1
rs3865444	A	C	A	C	-0.3278	-0.0275	0.2131	0.32923	FALSE	FALSE	FALSE	19	51727962	0.0265	0.301995	3301	RB1	TRUE	1.08493e-16	19	51727962	1858	0.03915	CD33br HLA DR+ CD14dim AC	2	1
rs5020267	G	A	G	A	0.2123	-0.0168	0.1453	0.18747	FALSE	FALSE	FALSE	2	147077389	0.0319	0.60256	3301	RB1	TRUE	5.95196e-06	2	147077389	1858	0.04676	CD33br HLA DR+ CD14dim AC	2	1
rs56151283	G	A	G	A	-0.5483	0.0344	0.0196	0.01173	FALSE	FALSE	FALSE	3	150895562	0.1146	0.758578	3301	RB1	TRUE	5.665e-06	3	150895562	1858	0.1205	CD33br HLA DR+ CD14dim AC	2	1
rs7074380	A	T	A	T	0.292	0.1035	0.0675	0.07943	FALSE	TRUE	FALSE	10	43466121	0.0456	0.0229087	3301	RB1	TRUE	7.65191e-06	10	43466121	1858	0.06507	CD33br HLA DR+ CD14dim AC	2	1
rs7180375	C	T	C	T	0.158	-0.0501	0.4241	0.39769	FALSE	FALSE	FALSE	15	79157379	0.0251	0.0457088	3301	RB1	TRUE	4.72803e-06	15	79157379	1858	0.03442	CD33br HLA DR+ CD14dim AC	2	1
rs73039451	A	G	A	G	-0.3852	-0.0102	0.0385	0.02103	FALSE	FALSE	FALSE	19	33617508	0.0904	0.912011	3301	RB1	TRUE	5.22396e-06	19	33617508	1858	0.0843	CD33br HLA DR+ CD14dim AC	2	1
rs74253876	T	C	T	C	-0.2252	-0.0143	0.2177	0.15922	FALSE	FALSE	FALSE	18	5858361	0.0346	0.676083	3301	RB1	TRUE	1.45001e-08	18	5858361	1858	0.03955	CD33br HLA DR+ CD14dim AC	2	1
rs75779179	G	C	G	C	-0.662	-0.08	0.0126	0.03662	FALSE	TRUE	FALSE	3	14581493	0.0714	0.263027	3301	RB1	TRUE	6.48694e-06	3	14581493	1858	0.1464	CD33br HLA DR+ CD14dim AC	2	1
rs76694877	G	T	G	T	-0.3759	0.0729	0.0492	0.02648	FALSE	FALSE	FALSE	3	27966223	0.0787	0.354813	3301	RB1	TRUE	7.955e-07	3	27966223	1858	0.07589	CD33br HLA DR+ CD14dim AC	2	1
rs77594041	T	C	T	C	0.9334	-0.1341	0.0065	0.0226	FALSE	FALSE	FALSE	20	20080535	0.0842	0.112202	3301	RB1	TRUE	3.31703e-06	20	20080535	1858	0.2001	CD33br HLA DR+ CD14dim AC	2	1
rs9548748	T	C	T	C	0.1603	-0.031	0.4774	0.55961	FALSE	FALSE	FALSE	13	39950178	0.0254	0.223872	3301	RB1	TRUE	1.30599e-06	13	39950178	1858	0.03302	CD33br HLA DR+ CD14dim AC	2	1
rs10114587	G	A	G	A	-0.2921	-0.004	0.0462	0.04915	FALSE	FALSE	FALSE	9	133795282	0.0579	0.954993	3301	RB1	TRUE	4.99597e-06	9	133795282	2903	0.06387	CD4RA on TD CD4+	2	1
rs10815513	A	G	A	G	-0.1382	0.0073	0.2687	0.19959	FALSE	FALSE	FALSE	9	7088522	0.0308	0.812831	3301	RB1	TRUE	7.284e-06	9	7088522	2903	0.03076	CD4RA on TD CD4+	2	1
rs111916169	T	A	T	A	0.6182	-0.0863	0.0107	0.01341	FALSE	TRUE	FALSE	5	78137524	0.111	0.436516	3301	RB1	TRUE	2.848e-06	5	78137524	2903	0.1318	CD4RA on TD CD4+	2	1
rs11579717	A	G	A	G	1.19	-0.067	0.0045	0.05054	FALSE	FALSE	FALSE	1	199999121	0.0599	0.263027	3301	RB1	TRUE	4.314e-09	1	199999121	2903	0.202	CD4RA on TD CD4+	2	1
rs11652274	A	G	A	G	-0.1887	-0.0321	0.1194	0.20482	FALSE	FALSE	FALSE	17	26010931	0.0316	0.30903	3301	RB1	TRUE	6.04102e-06	17	26010931	2903	0.04162	CD4RA on TD CD4+	2	1
rs117931526	C	T	C	T	-2.267	0.0571	0.0007	0.02317	FALSE	FALSE	FALSE	6	117716047	0.087	0.512861	3301	RB1	TRUE	5.40605e-06	6	117716047	2903	0.4975	CD4RA on TD CD4+	2	1
rs13269202	C	G	C	G	-0.204	0.002	0.0973	0.17325	FALSE	TRUE	FALSE	8	70924735	0.0329	0.954993	3301	RB1	TRUE	7.95207e-06	8	70924735	2903	0.04559	CD4RA on TD CD4+	2	1
rs1328601	C	T	C	T	-0.5667	0.1075	0.9879	0.94905	FALSE	FALSE	FALSE	10	125153605	0.0565	0.057544	3301	RB1	TRUE	8.77607e-06	10	125153605	2903	0.1272	CD4RA on TD CD4+	2	1
rs13292669	C	T	C	T	-0.1525	-0.0047	0.1938	0.23427	FALSE	FALSE	FALSE	9	132659104	0.0298	0.870964	3301	RB1	TRUE	8.90492e-06	9	132659104	2903	0.03426	CD4RA on TD CD4+	2	1
rs141541045	T	A	T	A	0.9638	0.1732	0.0059	0.01511	FALSE	TRUE	FALSE	1	182131075	0.1107	0.11749	3301	RB1	TRUE	5.32599e-08	1	182131075	2903	0.1767	CD4RA on TD CD4+	2	1
rs147201746	A	G	A	G	-0.6008	0.1203	0.0126	0.02339	FALSE	FALSE	FALSE	2	15706963	0.0855	0.158489	3301	RB1	TRUE	8.72107e-07	2	15706963	2903	0.1219	CD4RA on TD CD4+	2	1
rs1504496	A	G	A	G	0.3839	-0.0056	0.0264	0.10096	FALSE	FALSE	FALSE	4	45951996	0.0415	0.891251	3301	RB1	TRUE	4.68101e-06	4	45951996	2903	0.08369	CD4RA on TD CD4+	2	1
rs17777079	T	A	T	A	0.3498	0.1154	0.0363	0.02557	FALSE	TRUE	FALSE	5	100081982	0.0801	0.147911	3301	RB1	TRUE	1.91801e-06	5	100081982	2903	0.0733	CD4RA on TD CD4+	2	1
rs181435089	T	C	T	C	-0.4158	-0.1233	0.025	0.01161	FALSE	FALSE	FALSE	6	69234703	0.1188	0.301995	3301	RB1	TRUE	1.71601e-06	6	69234703	2903	0.08674	CD4RA on TD CD4+	2	1
rs1861266	C	A	C	A	0.1564	0.0123	0.1891	0.31654	FALSE	FALSE	FALSE	2	40283459	0.0273	0.660693	3301	RB1	TRUE	6.34293e-06	2	40283459	2903	0.03457	CD4RA on TD CD4+	2	1
rs34645541	A	C	A	C	0.7022	0.0228	0.0096	0.02552	FALSE	FALSE	FALSE	1	195875605	0.0864	0.794328	3301	RB1	TRUE	6.52499e-07	1	195875605	2903	0.1408	CD4RA on TD CD4+	2	1
rs4261817	C	T	C	T	0.1204	-0.0112	0.4786	0.48495	FALSE	FALSE	FALSE	22	49045798	0.0256	0.660693	3301	RB1	TRUE	8.47891e-06	22	49045798	2903	0.02699	CD4RA on TD CD4+	2	1
rs4670907	T	C	T	C	-0.2086	0.0424	0.8898	0.92136	FALSE	FALSE	FALSE	2	39278066	0.0466	0.363078	3301	RB1	TRUE	2.01002e-06	2	39278066	2903	0.04381	CD4RA on TD CD4+	2	1
rs4974277	T	A	T	A	0.3207	-0.0591	0.0412	0.06734	FALSE	TRUE	FALSE	3	70625844	0.0488	0.223872	3301	RB1	TRUE	3.155e-06	3	70625844	2903	0.06869	CD4RA on TD CD4+	2	1
rs541367304	A	G	A	G	2.073	-0.1375	0.0033	0.02386	FALSE	FALSE	FALSE	1	198283058	0.0918	0.134896	3301	RB1	TRUE	1.70216e-13	1	198283058	2903	0.2799	CD4RA on TD CD4+	2	1
rs56049135	G	C	G	C	-2.141	0.0285	0.001	0.02282	FALSE	TRUE	FALSE	12	102381732	0.0871	0.74131	3301	RB1	TRUE	1.874e-07	12	102381732	2903	0.4098	CD4RA on TD CD4+	2	1
rs7559619	G	A	G	A	-0.2144	0.0137	0.3455	0.38122	FALSE	FALSE	FALSE	2	38892207	0.0267	0.60256	3301	RB1	TRUE	1.08993e-13	2	38892207	2903	0.02871	CD4RA on TD CD4+	2	1
rs76295302	C	G	C	G	0.2711	-0.1229	0.051	0.05925	FALSE	TRUE	FALSE	10	2556079	0.0537	0.0223872	3301	RB1	TRUE	8.046e-06	10	2556079	2903	0.06061	CD4RA on TD CD4+	2	1
rs78528853	G	A	G	A	0.4624	-0.0364	0.0177	0.05308	FALSE	FALSE	FALSE	3	26352969	0.0558	0.512861	3301	RB1	TRUE	8.52707e-06	3	26352969	2903	0.1037	CD4RA on TD CD4+	2	1
rs78804476	A	G	A	G	1.623	-0.0609	0.0016	0.02093	FALSE	FALSE	FALSE	19	662832	0.0951	0.524807	3301	RB1	TRUE	5.03698e-06	19	662832	2903	0.355	CD4RA on TD CD4+	2	1
rs7894393	C	T	C	T	0.1644	0.0451	0.1638	0.11424	FALSE	FALSE	FALSE	10	100120872	0.0397	0.25704	3301	RB1	TRUE	8.70001e-06	10	100120872	2903	0.03689	CD4RA on TD CD4+	2	1
rs78948498	G	C	G	C	0.1761	-0.0209	0.1485	0.11566	FALSE	TRUE	FALSE	8	77159185	0.0388	0.588844	3301	RB1	TRUE	3.597e-06	8	77159185	2903	0.03794	CD4RA on TD CD4+	2	1
rs822833	T	C	T	C	-0.1386	-0.0417	0.3009	0.33996	FALSE	FALSE	FALSE	1	234954585	0.0276	0.131826	3301	RB1	TRUE	3.77103e-06	1	234954585	2903	0.02992	CD4RA on TD CD4+	2	1
rs929785	C	T	C	T	0.1273	-0.0085	0.6428	0.77981	FALSE	FALSE	FALSE	5	159153268	0.0325	0.794328	3301	RB1	TRUE	6.54696e-06	5	159153268	2903	0.02819	CD4RA on TD CD4+	2	1
rs931816	G	A	G	A	0.1874	0.071	0.8803	0.80344	FALSE	FALSE	FALSE	7	9679455	0.0315	0.0239883	3301	RB1	TRUE	7.69697e-06	7	9679455	2903	0.04181	CD4RA on TD CD4+	2	1
rs10115790	A	G	A	G	-0.1469	-0.0134	0.2312	0.24343	FALSE	FALSE	FALSE	9	7345304	0.0288	0.645654	3301	RB1	TRUE	4.678e-06	9	7345304	2911	0.03202	CD4 on CD45RA+ CD4+	2	1
rs10501464	C	T	C	T	-0.166	0.0582	0.1721	0.18786	FALSE	FALSE	FALSE	11	80053454	0.0327	0.0758578	3301	RB1	TRUE	7.91207e-06	11	80053454	2911	0.03709	CD4 on CD45RA+ CD4+	2	1
rs11073860	A	G	A	G	-0.4282	0.0358	0.0201	0.04078	FALSE	FALSE	FALSE	15	89934406	0.0638	0.57544	3301	RB1	TRUE	8.95509e-06	15	89934406	2911	0.09624	CD4 on CD45RA+ CD4+	2	1
rs11569383	G	C	G	C	-0.3495	-0.0994	0.0319	0.04527	FALSE	TRUE	FALSE	12	6557758	0.0676	0.141254	3301	RB1	TRUE	6.69206e-06	12	6557758	2911	0.07748	CD4 on CD45RA+ CD4+	2	1
rs11584966	G	A	G	A	-0.2921	0.0364	0.05	0.11829	FALSE	FALSE	FALSE	1	226382922	0.0384	0.346737	3301	RB1	TRUE	3.05197e-06	1	226382922	2911	0.06245	CD4 on CD45RA+ CD4+	2	1
rs11615628	A	G	A	G	-0.3264	0.0124	0.2465	0.31158	FALSE	FALSE	FALSE	12	6903631	0.0266	0.645654	3301	RB1	TRUE	6.461e-25	12	6903631	2911	0.03137	CD4 on CD45RA+ CD4+	2	1
rs11807869	T	C	T	C	0.2431	-0.0275	0.0682	0.1755	FALSE	FALSE	FALSE	1	244370098	0.0329	0.40738	3301	RB1	TRUE	7.92392e-06	1	244370098	2911	0.05433	CD4 on CD45RA+ CD4+	2	1
rs118120903	T	C	T	C	-0.3735	0.1155	0.0285	0.01889	FALSE	FALSE	FALSE	8	30276043	0.0994	0.245471	3301	RB1	TRUE	9.05503e-06	8	30276043	2911	0.084	CD4 on CD45RA+ CD4+	2	1
rs144911886	T	C	T	C	-0.8342	0.0998	0.0053	0.01504	FALSE	FALSE	FALSE	4	190091645	0.1137	0.380189	3301	RB1	TRUE	7.00197e-06	4	190091645	2911	0.1853	CD4 on CD45RA+ CD4+	2	1
rs16831529	T	C	T	C	0.2211	-0.0442	0.0869	0.06363	FALSE	FALSE	FALSE	2	153519768	0.0508	0.380189	3301	RB1	TRUE	7.40798e-06	2	153519768	2911	0.04925	CD4 on CD45RA+ CD4+	2	1
rs184697850	T	C	T	C	0.5163	0.1177	0.0151	0.01533	FALSE	FALSE	FALSE	2	80753761	0.1121	0.295121	3301	RB1	TRUE	8.87708e-06	2	80753761	2911	0.116	CD4 on CD45RA+ CD4+	2	1
[truncated: 15,229 more rows]

## Sheet: Supplementary Table 2
Supplementary Table 2. Casual effects of MR analysis between immune cells and RB1
outcome	exposure	method	nsnp	b	se	pval	lo_ci	up_ci	or	or_lci95	or_uci95
RB1	PB/PC %B cell	MR Egger	26	-0.0694252	0.037723	0.0781091	-0.143362	0.00451188	0.93293	0.86644	1.00452
RB1	PB/PC %B cell	Weighted median	26	-0.0617952	0.0417753	0.139079	-0.143675	0.0200843	0.940075	0.866169	1.02029
RB1	PB/PC %B cell	Inverse variance weighted	26	-0.0443795	0.0272026	0.102798	-0.0976966	0.00893771	0.956591	0.906924	1.00898
RB1	PB/PC %B cell	Simple mode	26	-0.0423847	0.0660507	0.526908	-0.171844	0.0870747	0.958501	0.84211	1.09098
RB1	PB/PC %B cell	Weighted mode	26	-0.0459137	0.0385297	0.244591	-0.121432	0.0296045	0.955124	0.885651	1.03005
RB1	CD28- CD25++ CD8br AC	MR Egger	23	0.0216096	0.0410936	0.604493	-0.0589338	0.102153	1.02184	0.942769	1.10755
RB1	CD28- CD25++ CD8br AC	Weighted median	23	0.0310459	0.0402216	0.440191	-0.0477884	0.10988	1.03153	0.953335	1.11614
RB1	CD28- CD25++ CD8br AC	Inverse variance weighted	23	0.0264319	0.0301324	0.380381	-0.0326275	0.0854913	1.02678	0.967899	1.08925
RB1	CD28- CD25++ CD8br AC	Simple mode	23	-0.0259317	0.0714452	0.720099	-0.165964	0.114101	0.974402	0.847076	1.12087
RB1	CD28- CD25++ CD8br AC	Weighted mode	23	0.0203408	0.0343049	0.559267	-0.0468968	0.0875783	1.02055	0.954186	1.09153
RB1	CD28+ CD45RA- CD8br AC	MR Egger	27	0.0171747	0.0187961	0.369585	-0.0196658	0.0540151	1.01732	0.980526	1.0555
RB1	CD28+ CD45RA- CD8br AC	Weighted median	27	0.0172586	0.0230489	0.45399	-0.0279173	0.0624345	1.01741	0.972469	1.06442
RB1	CD28+ CD45RA- CD8br AC	Inverse variance weighted	27	0.015776	0.0156563	0.313624	-0.0149104	0.0464625	1.0159	0.9852	1.04756
RB1	CD28+ CD45RA- CD8br AC	Simple mode	27	0.0122822	0.0384695	0.752073	-0.063118	0.0876823	1.01236	0.938833	1.09164
RB1	CD28+ CD45RA- CD8br AC	Weighted mode	27	0.0174661	0.0190068	0.366575	-0.0197872	0.0547193	1.01762	0.980407	1.05624
RB1	CD4+ %T cell	MR Egger	22	0.0437125	0.0612882	0.483944	-0.0764124	0.163837	1.04468	0.926434	1.17802
RB1	CD4+ %T cell	Weighted median	22	0.0136512	0.0525109	0.794888	-0.0892702	0.116573	1.01374	0.914598	1.12364
RB1	CD4+ %T cell	Inverse variance weighted	22	0.0363494	0.0380944	0.339986	-0.0383156	0.111014	1.03702	0.962409	1.11741
RB1	CD4+ %T cell	Simple mode	22	-0.0100359	0.0802859	0.901711	-0.167396	0.147324	0.990014	0.845864	1.15873
RB1	CD4+ %T cell	Weighted mode	22	0.0250054	0.0526218	0.639556	-0.0781333	0.128144	1.02532	0.924841	1.13672
RB1	CD24 on IgD+ CD38- unsw mem	MR Egger	22	-0.0261717	0.0489739	0.598955	-0.12216	0.0698171	0.974168	0.885006	1.07231
RB1	CD24 on IgD+ CD38- unsw mem	Weighted median	22	-0.0245559	0.0368497	0.505169	-0.0967813	0.0476695	0.975743	0.907755	1.04882
RB1	CD24 on IgD+ CD38- unsw mem	Inverse variance weighted	22	-0.0154986	0.0252575	0.539463	-0.0650033	0.034006	0.984621	0.937064	1.03459
RB1	CD24 on IgD+ CD38- unsw mem	Simple mode	22	-0.00839598	0.0624185	0.894279	-0.130736	0.113944	0.991639	0.877449	1.12069
RB1	CD24 on IgD+ CD38- unsw mem	Weighted mode	22	-0.0102702	0.050211	0.839901	-0.108684	0.0881435	0.989782	0.897014	1.09214
RB1	CD45 on NKT	MR Egger	21	0.050219	0.0343609	0.160216	-0.0171283	0.117566	1.0515	0.983018	1.12476
RB1	CD45 on NKT	Weighted median	21	0.0357942	0.0394929	0.364753	-0.0416118	0.1132	1.03644	0.959242	1.11986
RB1	CD45 on NKT	Inverse variance weighted	21	0.0279848	0.0249075	0.261204	-0.0208339	0.0768035	1.02838	0.979382	1.07983
RB1	CD45 on NKT	Simple mode	21	0.0434675	0.0561997	0.448304	-0.0666839	0.153619	1.04443	0.935491	1.16605
RB1	CD45 on NKT	Weighted mode	21	0.035249	0.0388152	0.374626	-0.0408288	0.111327	1.03588	0.959993	1.11776
RB1	Myeloid DC AC	MR Egger	22	0.013546	0.0399065	0.737815	-0.0646708	0.0917627	1.01364	0.937376	1.0961
RB1	Myeloid DC AC	Weighted median	22	0.0210124	0.0318769	0.509785	-0.0414664	0.0834911	1.02123	0.959382	1.08708
RB1	Myeloid DC AC	Inverse variance weighted	22	0.0109341	0.0301041	0.716448	-0.04807	0.0699382	1.01099	0.953067	1.07244
RB1	Myeloid DC AC	Simple mode	22	-0.00458101	0.0622624	0.942044	-0.126615	0.117453	0.995429	0.881072	1.12463
RB1	Myeloid DC AC	Weighted mode	22	0.0160125	0.0282959	0.577461	-0.0394473	0.0714724	1.01614	0.961321	1.07409
RB1	CD62L- CD86+ myeloid DC AC	MR Egger	21	-0.0451346	0.0360328	0.225552	-0.115759	0.0254898	0.955869	0.89069	1.02582
RB1	CD62L- CD86+ myeloid DC AC	Weighted median	21	-0.0359753	0.0344783	0.296755	-0.103553	0.0316022	0.964664	0.901628	1.03211
RB1	CD62L- CD86+ myeloid DC AC	Inverse variance weighted	21	-0.0204572	0.0247895	0.409237	-0.0690446	0.0281302	0.979751	0.933285	1.02853
RB1	CD62L- CD86+ myeloid DC AC	Simple mode	21	-0.0645411	0.0577725	0.277167	-0.177775	0.048693	0.937498	0.837131	1.0499
RB1	CD62L- CD86+ myeloid DC AC	Weighted mode	21	-0.0447855	0.0367817	0.237546	-0.116878	0.0273066	0.956203	0.889694	1.02768
RB1	CD127 on CD8br	MR Egger	24	-0.0382909	0.0529612	0.477298	-0.142095	0.0655131	0.962433	0.867539	1.06771
RB1	CD127 on CD8br	Weighted median	24	0.0143291	0.0507163	0.777534	-0.0850748	0.113733	1.01443	0.918444	1.12045
RB1	CD127 on CD8br	Inverse variance weighted	24	0.0237865	0.0326571	0.466385	-0.0402213	0.0877943	1.02407	0.960577	1.09176
RB1	CD127 on CD8br	Simple mode	24	0.0216621	0.0885538	0.808919	-0.151903	0.195228	1.0219	0.859071	1.21559
RB1	CD127 on CD8br	Weighted mode	24	0.0183033	0.0489058	0.711642	-0.077552	0.114159	1.01847	0.925379	1.12093
RB1	Secreting Treg AC	MR Egger	22	0.0198947	0.0153838	0.210673	-0.0102576	0.050047	1.02009	0.989795	1.05132
RB1	Secreting Treg AC	Weighted median	22	0.0276064	0.018445	0.134473	-0.00854568	0.0637585	1.02799	0.991491	1.06584
RB1	Secreting Treg AC	Inverse variance weighted	22	0.0137625	0.0128874	0.285564	-0.0114968	0.0390219	1.01386	0.988569	1.03979
RB1	Secreting Treg AC	Simple mode	22	0.034105	0.0268542	0.217974	-0.0185292	0.0867393	1.03469	0.981641	1.09061
RB1	Secreting Treg AC	Weighted mode	22	0.0308778	0.0174903	0.0920303	-0.00340316	0.0651588	1.03136	0.996603	1.06733
RB1	CD20- CD38- AC	MR Egger	16	-0.00390887	0.109785	0.9721	-0.219087	0.211269	0.996099	0.803252	1.23524
RB1	CD20- CD38- AC	Weighted median	16	0.0388538	0.0685061	0.570606	-0.0954181	0.173126	1.03962	0.908993	1.18902
RB1	CD20- CD38- AC	Inverse variance weighted	16	0.0328651	0.0498219	0.509477	-0.0647859	0.130516	1.03341	0.937268	1.13942
RB1	CD20- CD38- AC	Simple mode	16	0.0600291	0.111003	0.596593	-0.157536	0.277595	1.06187	0.854246	1.31995
RB1	CD20- CD38- AC	Weighted mode	16	0.0333324	0.0894668	0.714682	-0.142023	0.208687	1.03389	0.867602	1.23206
RB1	CD27 on IgD- CD38br	MR Egger	14	0.236292	0.338859	0.498892	-0.427871	0.900455	1.26654	0.651896	2.46072
RB1	CD27 on IgD- CD38br	Weighted median	14	0.031091	0.0828407	0.70743	-0.131277	0.193459	1.03158	0.876975	1.21344
RB1	CD27 on IgD- CD38br	Inverse variance weighted	14	0.081069	0.0751026	0.28039	-0.0661321	0.22827	1.08445	0.936007	1.25642
RB1	CD27 on IgD- CD38br	Simple mode	14	0.0189137	0.131861	0.888145	-0.239534	0.277362	1.01909	0.786994	1.31964
RB1	CD27 on IgD- CD38br	Weighted mode	14	0.0985457	0.128645	0.457345	-0.153599	0.35069	1.10356	0.857616	1.42005
RB1	SSC-A on HLA DR+ CD8br	MR Egger	24	0.0786447	0.0460545	0.101778	-0.0116221	0.168911	1.08182	0.988445	1.18402
RB1	SSC-A on HLA DR+ CD8br	Weighted median	24	0.0462023	0.0436338	0.289661	-0.0393199	0.131725	1.04729	0.961443	1.14079
RB1	SSC-A on HLA DR+ CD8br	Inverse variance weighted	24	0.014842	0.0323343	0.646222	-0.0485332	0.0782172	1.01495	0.952626	1.08136
RB1	SSC-A on HLA DR+ CD8br	Simple mode	24	0.0430015	0.0733288	0.563305	-0.100723	0.186726	1.04394	0.904184	1.2053
RB1	SSC-A on HLA DR+ CD8br	Weighted mode	24	0.0517149	0.0478451	0.290953	-0.0420615	0.145491	1.05308	0.958811	1.15661
RB1	EM CD4+ %T cell	MR Egger	23	0.0760806	0.0432783	0.0933264	-0.00874489	0.160906	1.07905	0.991293	1.17457
RB1	EM CD4+ %T cell	Weighted median	23	0.0791136	0.0401396	0.0487285	0.000439922	0.157787	1.08233	1.00044	1.17092
RB1	EM CD4+ %T cell	Inverse variance weighted	23	0.0498968	0.0291471	0.0869166	-0.00723164	0.107025	1.05116	0.992794	1.11296
RB1	EM CD4+ %T cell	Simple mode	23	0.0854146	0.0628378	0.187827	-0.0377475	0.208577	1.08917	0.962956	1.23192
RB1	EM CD4+ %T cell	Weighted mode	23	0.0836178	0.0395001	0.0458117	0.00619761	0.161038	1.08721	1.00622	1.17473
RB1	IgD on IgD+ CD24+	MR Egger	26	-0.0294638	0.0524007	0.579141	-0.132169	0.0732417	0.970966	0.876193	1.07599
RB1	IgD on IgD+ CD24+	Weighted median	26	-0.00249598	0.0441748	0.954942	-0.0890785	0.0840865	0.997507	0.914774	1.08772
RB1	IgD on IgD+ CD24+	Inverse variance weighted	26	0.00366769	0.0324231	0.909936	-0.0598816	0.067217	1.00367	0.941876	1.06953
RB1	IgD on IgD+ CD24+	Simple mode	26	-0.00805293	0.064161	0.901123	-0.133808	0.117703	0.991979	0.874758	1.12491
RB1	IgD on IgD+ CD24+	Weighted mode	26	-0.0111497	0.0444661	0.80406	-0.0983033	0.0760039	0.988912	0.906374	1.07897
RB1	CD3 on HLA DR+ CD8br	MR Egger	25	0.0398503	0.0658503	0.550994	-0.0892162	0.168917	1.04066	0.914648	1.18402
RB1	CD3 on HLA DR+ CD8br	Weighted median	25	0.0617742	0.0465505	0.184496	-0.0294647	0.153013	1.06372	0.970965	1.16534
RB1	CD3 on HLA DR+ CD8br	Inverse variance weighted	25	0.015632	0.0356301	0.660857	-0.054203	0.0854671	1.01575	0.94724	1.08923
RB1	CD3 on HLA DR+ CD8br	Simple mode	25	0.0638035	0.0892159	0.481411	-0.11106	0.238667	1.06588	0.894885	1.26956
RB1	CD3 on HLA DR+ CD8br	Weighted mode	25	0.0745003	0.0621828	0.242582	-0.047378	0.196379	1.07735	0.953727	1.21699
RB1	Activated Treg %CD4 Treg	MR Egger	31	0.0527321	0.0357243	0.150698	-0.0172876	0.122752	1.05415	0.982861	1.1306
RB1	Activated Treg %CD4 Treg	Weighted median	31	0.025039	0.0370354	0.498987	-0.0475503	0.0976284	1.02536	0.953563	1.10255
RB1	Activated Treg %CD4 Treg	Inverse variance weighted	31	0.0177865	0.0255722	0.486716	-0.032335	0.0679081	1.01795	0.968182	1.07027
RB1	Activated Treg %CD4 Treg	Simple mode	31	0.0308043	0.0638574	0.633029	-0.0943562	0.155965	1.03128	0.909959	1.16879
RB1	Activated Treg %CD4 Treg	Weighted mode	31	0.0402668	0.0379795	0.297503	-0.0341729	0.114707	1.04109	0.966404	1.12154
RB1	IgD+ %B cell	MR Egger	16	-0.0177842	0.046929	0.710403	-0.109765	0.0741966	0.982373	0.896045	1.07702
RB1	IgD+ %B cell	Weighted median	16	-0.0149202	0.04306	0.728969	-0.0993177	0.0694774	0.985191	0.905455	1.07195
RB1	IgD+ %B cell	Inverse variance weighted	16	-0.023597	0.0317637	0.457546	-0.0858538	0.0386597	0.976679	0.917728	1.03942
RB1	IgD+ %B cell	Simple mode	16	-0.0276213	0.0599095	0.651377	-0.145044	0.0898013	0.972757	0.864984	1.09396
RB1	IgD+ %B cell	Weighted mode	16	-0.013635	0.0381213	0.725571	-0.0883526	0.0610827	0.986458	0.915438	1.06299
RB1	DN (CD4-CD8-) %leukocyte	MR Egger	19	-0.0673259	0.0370191	0.0866224	-0.139883	0.00523163	0.93489	0.86946	1.00525
RB1	DN (CD4-CD8-) %leukocyte	Weighted median	19	-0.100466	0.0430969	0.0197449	-0.184936	-0.0159959	0.904416	0.831158	0.984131
RB1	DN (CD4-CD8-) %leukocyte	Inverse variance weighted	19	-0.0494453	0.0287652	0.0856274	-0.105825	0.00693446	0.951757	0.899582	1.00696
RB1	DN (CD4-CD8-) %leukocyte	Simple mode	19	-0.0701484	0.080408	0.394476	-0.227748	0.0874512	0.932255	0.796325	1.09139
RB1	DN (CD4-CD8-) %leukocyte	Weighted mode	19	-0.0701484	0.0386406	0.0861591	-0.145884	0.00558717	0.932255	0.864258	1.0056
RB1	CD24 on IgD+ CD38br	MR Egger	25	0.015813	0.0367017	0.670587	-0.0561223	0.0877482	1.01594	0.945424	1.09171
RB1	CD24 on IgD+ CD38br	Weighted median	25	0.00426491	0.0365987	0.907231	-0.0674685	0.0759983	1.00427	0.934757	1.07896
RB1	CD24 on IgD+ CD38br	Inverse variance weighted	25	-0.0194425	0.026596	0.464761	-0.0715706	0.0326857	0.980745	0.930931	1.03323
RB1	CD24 on IgD+ CD38br	Simple mode	25	0.00805763	0.0724271	0.912342	-0.133899	0.150015	1.00809	0.874678	1.16185
RB1	CD24 on IgD+ CD38br	Weighted mode	25	0.000864327	0.0351499	0.980586	-0.0680295	0.0697581	1.00086	0.934233	1.07225
RB1	CD33 on Mo MDSC	MR Egger	20	0.0402949	0.0282558	0.17096	-0.0150864	0.0956763	1.04112	0.985027	1.1004
RB1	CD33 on Mo MDSC	Weighted median	20	0.0233948	0.0231388	0.311984	-0.0219571	0.0687468	1.02367	0.978282	1.07116
RB1	CD33 on Mo MDSC	Inverse variance weighted	20	-0.00809882	0.018382	0.659514	-0.0441275	0.0279299	0.991934	0.956832	1.02832
RB1	CD33 on Mo MDSC	Simple mode	20	-0.107423	0.0687718	0.134787	-0.242215	0.0273701	0.898146	0.784887	1.02775
RB1	CD33 on Mo MDSC	Weighted mode	20	0.0242407	0.0242404	0.329871	-0.0232704	0.0717518	1.02454	0.976998	1.07439
RB1	SSC-A on plasmacytoid DC	MR Egger	25	-0.0332336	0.0541838	0.545664	-0.139434	0.0729667	0.967313	0.869851	1.07569
RB1	SSC-A on plasmacytoid DC	Weighted median	25	-0.00634811	0.0444006	0.886311	-0.0933733	0.080677	0.993672	0.910853	1.08402
RB1	SSC-A on plasmacytoid DC	Inverse variance weighted	25	0.00676923	0.0342265	0.843219	-0.0603148	0.0738532	1.00679	0.941468	1.07665
RB1	SSC-A on plasmacytoid DC	Simple mode	25	0.00448364	0.0744971	0.952506	-0.141531	0.150498	1.00449	0.868028	1.16241
RB1	SSC-A on plasmacytoid DC	Weighted mode	25	-0.0222047	0.0436056	0.61525	-0.107672	0.0632623	0.97804	0.897922	1.06531
RB1	CD3 on NKT	MR Egger	15	-0.0393951	0.0614068	0.532319	-0.159752	0.0809623	0.961371	0.852355	1.08433
RB1	CD3 on NKT	Weighted median	15	0.0173754	0.0573645	0.761971	-0.095059	0.12981	1.01753	0.909319	1.13861
RB1	CD3 on NKT	Inverse variance weighted	15	-0.0207965	0.0396272	0.599719	-0.0984658	0.0568727	0.979418	0.906227	1.05852
RB1	CD3 on NKT	Simple mode	15	-0.0232367	0.097155	0.814438	-0.213661	0.167187	0.977031	0.807623	1.18198
RB1	CD3 on NKT	Weighted mode	15	-0.00280269	0.0573107	0.961687	-0.115132	0.109526	0.997201	0.891249	1.11575
RB1	CD45 on Gr MDSC	MR Egger	17	0.00269091	0.0639345	0.966983	-0.122621	0.128002	1.00269	0.884599	1.13656
RB1	CD45 on Gr MDSC	Weighted median	17	-0.0288963	0.0419651	0.491088	-0.111148	0.0533552	0.971517	0.894807	1.0548
RB1	CD45 on Gr MDSC	Inverse variance weighted	17	-0.0366457	0.0292256	0.209882	-0.093928	0.0206365	0.964018	0.910348	1.02085
RB1	CD45 on Gr MDSC	Simple mode	17	-0.088244	0.0661713	0.20102	-0.21794	0.0414518	0.915537	0.804174	1.04232
RB1	CD45 on Gr MDSC	Weighted mode	17	-0.023135	0.0529961	0.668278	-0.127007	0.0807374	0.977131	0.880727	1.08409
RB1	CD127 on CD28+ DN (CD4-CD8-)	MR Egger	23	0.0710471	0.0684074	0.310807	-0.0630313	0.205126	1.07363	0.938914	1.22768
RB1	CD127 on CD28+ DN (CD4-CD8-)	Weighted median	23	0.0461161	0.0529262	0.383575	-0.0576193	0.149851	1.0472	0.944009	1.16166
RB1	CD127 on CD28+ DN (CD4-CD8-)	Inverse variance weighted	23	-0.0187429	0.0372951	0.615276	-0.0918414	0.0543556	0.981432	0.91225	1.05586
RB1	CD127 on CD28+ DN (CD4-CD8-)	Simple mode	23	0.0219245	0.0839481	0.796393	-0.142614	0.186463	1.02217	0.867089	1.20498
RB1	CD127 on CD28+ DN (CD4-CD8-)	Weighted mode	23	0.0382493	0.0667013	0.572162	-0.0924852	0.168984	1.03899	0.911663	1.1841
RB1	FSC-A on granulocyte	MR Egger	21	-0.0209071	0.0594584	0.728988	-0.137446	0.0956314	0.97931	0.871582	1.10035
RB1	FSC-A on granulocyte	Weighted median	21	0.0257932	0.0467803	0.581381	-0.0658963	0.117483	1.02613	0.936228	1.12466
RB1	FSC-A on granulocyte	Inverse variance weighted	21	0.00950208	0.0337815	0.778495	-0.0567097	0.0757139	1.00955	0.944868	1.07865
RB1	FSC-A on granulocyte	Simple mode	21	0.00619095	0.0719383	0.932275	-0.134808	0.14719	1.00621	0.873884	1.15857
RB1	FSC-A on granulocyte	Weighted mode	21	0.011022	0.0489993	0.824307	-0.0850166	0.107061	1.01108	0.918497	1.113
RB1	CD33br HLA DR+ CD14- %CD33br HLA DR+	MR Egger	18	0.0446779	0.0417763	0.300733	-0.0372036	0.12656	1.04569	0.96348	1.13492
RB1	CD33br HLA DR+ CD14- %CD33br HLA DR+	Weighted median	18	0.0326749	0.0380113	0.390004	-0.0418273	0.107177	1.03321	0.959035	1.11313
RB1	CD33br HLA DR+ CD14- %CD33br HLA DR+	Inverse variance weighted	18	0.036819	0.0264889	0.164535	-0.0150992	0.0887371	1.03751	0.985014	1.09279
RB1	CD33br HLA DR+ CD14- %CD33br HLA DR+	Simple mode	18	0.104121	0.0646053	0.125446	-0.0225049	0.230748	1.10974	0.977746	1.25954
RB1	CD33br HLA DR+ CD14- %CD33br HLA DR+	Weighted mode	18	0.0126147	0.0464916	0.789403	-0.0785088	0.103738	1.01269	0.924494	1.10931
RB1	CD20 on sw mem	MR Egger	30	0.100221	0.0698776	0.162581	-0.0367395	0.237181	1.10541	0.963927	1.26767
RB1	CD20 on sw mem	Weighted median	30	-0.000649024	0.0447877	0.988438	-0.088433	0.0871349	0.999351	0.915364	1.09104
RB1	CD20 on sw mem	Inverse variance weighted	30	-0.0263269	0.0321637	0.413056	-0.0893677	0.036714	0.974017	0.914509	1.0374
RB1	CD20 on sw mem	Simple mode	30	0.000122553	0.0815509	0.998811	-0.159717	0.159962	1.00012	0.852385	1.17347
RB1	CD20 on sw mem	Weighted mode	30	0.0104482	0.0554721	0.851914	-0.0982771	0.119173	1.0105	0.906398	1.12657
RB1	CD27 on memory B cell	MR Egger	25	0.0184056	0.0436324	0.677063	-0.0671138	0.103925	1.01858	0.935089	1.10952
RB1	CD27 on memory B cell	Weighted median	25	-0.0306513	0.0404749	0.448875	-0.109982	0.0486795	0.969814	0.89585	1.04988
RB1	CD27 on memory B cell	Inverse variance weighted	25	-0.0151399	0.0290858	0.602697	-0.0721481	0.0418682	0.984974	0.930393	1.04276
RB1	CD27 on memory B cell	Simple mode	25	-0.112541	0.069963	0.120785	-0.249669	0.0245863	0.893561	0.779059	1.02489
RB1	CD27 on memory B cell	Weighted mode	25	-0.0399913	0.0401173	0.328777	-0.118621	0.0386385	0.960798	0.888144	1.03939
RB1	HLA DR on CD14+ CD16+ monocyte	MR Egger	19	-0.0163899	0.020141	0.427035	-0.0558663	0.0230864	0.983744	0.945666	1.02335
RB1	HLA DR on CD14+ CD16+ monocyte	Weighted median	19	-0.0160113	0.0214993	0.456433	-0.05815	0.0261274	0.984116	0.943508	1.02647
RB1	HLA DR on CD14+ CD16+ monocyte	Inverse variance weighted	19	-0.0184583	0.0159391	0.246842	-0.0496988	0.0127823	0.981711	0.951516	1.01286
RB1	HLA DR on CD14+ CD16+ monocyte	Simple mode	19	-0.0169619	0.0373558	0.655211	-0.0901793	0.0562555	0.983181	0.913767	1.05787
RB1	HLA DR on CD14+ CD16+ monocyte	Weighted mode	19	-0.0169619	0.018073	0.360401	-0.052385	0.0184612	0.983181	0.948963	1.01863
RB1	CD86+ myeloid DC AC	MR Egger	23	-0.0142954	0.0353655	0.690138	-0.0836117	0.0550209	0.985806	0.919788	1.05656
RB1	CD86+ myeloid DC AC	Weighted median	23	-0.0154497	0.0333084	0.642764	-0.0807342	0.0498348	0.984669	0.922439	1.0511
RB1	CD86+ myeloid DC AC	Inverse variance weighted	23	-0.0165371	0.0252722	0.512881	-0.0660705	0.0329964	0.983599	0.936065	1.03355
RB1	CD86+ myeloid DC AC	Simple mode	23	-0.0327839	0.0591127	0.584763	-0.148645	0.083077	0.967748	0.861875	1.08663
RB1	CD86+ myeloid DC AC	Weighted mode	23	-0.0146075	0.0318744	0.651244	-0.0770812	0.0478663	0.985499	0.925815	1.04903
RB1	HVEM on TD CD8br	MR Egger	27	0.0173345	0.036623	0.640089	-0.0544465	0.0891156	1.01749	0.947009	1.09321
RB1	HVEM on TD CD8br	Weighted median	27	-0.0146127	0.03055	0.632422	-0.0744906	0.0452653	0.985494	0.928216	1.04631
RB1	HVEM on TD CD8br	Inverse variance weighted	27	-0.00205193	0.0199681	0.918153	-0.0411894	0.0370856	0.99795	0.959647	1.03778
RB1	HVEM on TD CD8br	Simple mode	27	-0.0550469	0.0517141	0.296913	-0.156407	0.0463127	0.946441	0.855211	1.0474
RB1	HVEM on TD CD8br	Weighted mode	27	-0.0357052	0.0426493	0.41012	-0.119298	0.0478874	0.964925	0.887543	1.04905
RB1	CD28+ CD45RA- CD8br %CD8br	MR Egger	28	0.0246176	0.0178401	0.179369	-0.010349	0.0595841	1.02492	0.989704	1.0614
RB1	CD28+ CD45RA- CD8br %CD8br	Weighted median	28	0.0201981	0.0180711	0.263694	-0.0152212	0.0556175	1.0204	0.984894	1.05719
RB1	CD28+ CD45RA- CD8br %CD8br	Inverse variance weighted	28	0.0213252	0.0153786	0.165541	-0.00881696	0.0514673	1.02155	0.991222	1.05281
RB1	CD28+ CD45RA- CD8br %CD8br	Simple mode	28	0.0308491	0.0255218	0.237243	-0.0191736	0.0808718	1.03133	0.981009	1.08423
RB1	CD28+ CD45RA- CD8br %CD8br	Weighted mode	28	0.022474	0.016074	0.173447	-0.00903109	0.0539791	1.02273	0.99101	1.05546
RB1	CD3 on TD CD4+	MR Egger	26	0.0133793	0.0419581	0.752582	-0.0688587	0.0956173	1.01347	0.933459	1.10034
RB1	CD3 on TD CD4+	Weighted median	26	-0.00337968	0.0403147	0.93319	-0.0823964	0.0756371	0.996626	0.920907	1.07857
RB1	CD3 on TD CD4+	Inverse variance weighted	26	0.00918492	0.0267116	0.730955	-0.0431698	0.0615396	1.00923	0.957749	1.06347
RB1	CD3 on TD CD4+	Simple mode	26	-0.0202445	0.0678976	0.768044	-0.153324	0.112835	0.979959	0.857852	1.11945
RB1	CD3 on TD CD4+	Weighted mode	26	-0.0115217	0.0460817	0.804609	-0.101842	0.0787985	0.988544	0.903172	1.08199
RB1	IgD- CD38dim %B cell	MR Egger	26	-0.0354686	0.023921	0.151156	-0.0823537	0.0114165	0.965153	0.920946	1.01148
RB1	IgD- CD38dim %B cell	Weighted median	26	-0.0308576	0.0295117	0.295744	-0.0887006	0.0269854	0.969614	0.91512	1.02735
RB1	IgD- CD38dim %B cell	Inverse variance weighted	26	-0.0378933	0.0197927	0.0555548	-0.076687	0.000900342	0.962816	0.92618	1.0009
RB1	IgD- CD38dim %B cell	Simple mode	26	0.0489321	0.0530361	0.365025	-0.0550187	0.152883	1.05015	0.946467	1.16519
RB1	IgD- CD38dim %B cell	Weighted mode	26	-0.0313095	0.0270254	0.257599	-0.0842792	0.0216602	0.969176	0.919175	1.0219
RB1	CD25 on IgD+ CD24-	MR Egger	23	0.0283974	0.0194361	0.1588	-0.00969738	0.0664922	1.0288	0.990349	1.06875
RB1	CD25 on IgD+ CD24-	Weighted median	23	0.00764565	0.0219654	0.727782	-0.0354065	0.0506978	1.00767	0.965213	1.052
RB1	CD25 on IgD+ CD24-	Inverse variance weighted	23	0.00543744	0.0178305	0.760403	-0.0295104	0.0403853	1.00545	0.970921	1.04121
RB1	CD25 on IgD+ CD24-	Simple mode	23	0.0121974	0.0368537	0.743801	-0.0600358	0.0844305	1.01227	0.941731	1.0881
RB1	CD25 on IgD+ CD24-	Weighted mode	23	0.0121974	0.017031	0.48141	-0.0211834	0.0455781	1.01227	0.979039	1.04663
RB1	CD33 on CD33dim HLA DR+ CD11b+	MR Egger	22	0.035754	0.0299341	0.246286	-0.0229168	0.0944249	1.0364	0.977344	1.09903
RB1	CD33 on CD33dim HLA DR+ CD11b+	Weighted median	22	0.0182738	0.0215064	0.395497	-0.0238788	0.0604264	1.01844	0.976404	1.06229
RB1	CD33 on CD33dim HLA DR+ CD11b+	Inverse variance weighted	22	-0.00387494	0.0184135	0.833324	-0.0399654	0.0322155	0.996133	0.960823	1.03274
RB1	CD33 on CD33dim HLA DR+ CD11b+	Simple mode	22	-0.0334353	0.0591165	0.577671	-0.149304	0.082433	0.967118	0.861308	1.08593
RB1	CD33 on CD33dim HLA DR+ CD11b+	Weighted mode	22	0.0212369	0.0224713	0.355373	-0.0228069	0.0652807	1.02146	0.977451	1.06746
RB1	CD25 on activated & secreting Treg	MR Egger	19	0.0018163	0.022198	0.935744	-0.0416918	0.0453244	1.00182	0.959165	1.04637
RB1	CD25 on activated & secreting Treg	Weighted median	19	0.0020151	0.026533	0.939461	-0.0499896	0.0540198	1.00202	0.951239	1.05551
RB1	CD25 on activated & secreting Treg	Inverse variance weighted	19	0.00144727	0.0183047	0.936981	-0.03443	0.0373245	1.00145	0.966156	1.03803
RB1	CD25 on activated & secreting Treg	Simple mode	19	-0.00845242	0.0425065	0.844609	-0.0917652	0.0748604	0.991583	0.912319	1.07773
RB1	CD25 on activated & secreting Treg	Weighted mode	19	0.000716224	0.0221584	0.97457	-0.0427142	0.0441466	1.00072	0.958185	1.04514
RB1	CD16 on CD14+ CD16+ monocyte	MR Egger	22	0.0207375	0.048035	0.670566	-0.0734111	0.114886	1.02095	0.929219	1.12175
RB1	CD16 on CD14+ CD16+ monocyte	Weighted median	22	0.022395	0.0395014	0.570753	-0.0550277	0.0998177	1.02265	0.946459	1.10497
RB1	CD16 on CD14+ CD16+ monocyte	Inverse variance weighted	22	0.0161638	0.0307736	0.599409	-0.0441524	0.0764801	1.0163	0.956808	1.07948
RB1	CD16 on CD14+ CD16+ monocyte	Simple mode	22	-0.0840968	0.0832664	0.324004	-0.247299	0.0791052	0.919342	0.780907	1.08232
RB1	CD16 on CD14+ CD16+ monocyte	Weighted mode	22	0.0241088	0.0424424	0.576034	-0.0590783	0.107296	1.0244	0.942633	1.11326
RB1	CD45 on CD33- HLA DR-	MR Egger	16	0.153484	0.0839361	0.088843	-0.0110307	0.317999	1.16589	0.98903	1.37437
RB1	CD45 on CD33- HLA DR-	Weighted median	16	0.037796	0.0524672	0.471295	-0.0650398	0.140632	1.03852	0.93703	1.151
RB1	CD45 on CD33- HLA DR-	Inverse variance weighted	16	0.0333664	0.0394973	0.398235	-0.0440483	0.110781	1.03393	0.956908	1.11715
RB1	CD45 on CD33- HLA DR-	Simple mode	16	0.083045	0.0959457	0.400373	-0.105008	0.271099	1.08659	0.900317	1.3114
RB1	CD45 on CD33- HLA DR-	Weighted mode	16	0.04671	0.076083	0.548457	-0.102413	0.195833	1.04782	0.902657	1.21632
RB1	CD28- CD25++ CD8br %T cell	MR Egger	7	0.0809485	0.180924	0.673291	-0.273662	0.43556	1.08432	0.760589	1.54583
RB1	CD28- CD25++ CD8br %T cell	Weighted median	7	0.0376881	0.0942788	0.689339	-0.147098	0.222475	1.03841	0.863209	1.24916
RB1	CD28- CD25++ CD8br %T cell	Inverse variance weighted	7	0.0548758	0.0739835	0.458251	-0.0901319	0.199884	1.05641	0.913811	1.22126
RB1	CD28- CD25++ CD8br %T cell	Simple mode	7	0.0248292	0.127909	0.852491	-0.225873	0.275531	1.02514	0.79782	1.31723
RB1	CD28- CD25++ CD8br %T cell	Weighted mode	7	0.0225594	0.129884	0.867822	-0.232013	0.277132	1.02282	0.792936	1.31934
RB1	CD64 on monocyte	MR Egger	26	-0.0022263	0.0312616	0.943817	-0.0634991	0.0590465	0.997776	0.938475	1.06082
RB1	CD64 on monocyte	Weighted median	26	-0.00176072	0.0315508	0.955496	-0.0636003	0.0600789	0.998241	0.93838	1.06192
RB1	CD64 on monocyte	Inverse variance weighted	26	0.00500978	0.0212374	0.813515	-0.0366156	0.0466352	1.00502	0.964047	1.04774
RB1	CD64 on monocyte	Simple mode	26	0.00203564	0.0493052	0.967395	-0.0946025	0.0986738	1.00204	0.909734	1.10371
RB1	CD64 on monocyte	Weighted mode	26	0.0160024	0.0280884	0.573955	-0.0390508	0.0710556	1.01613	0.961702	1.07364
RB1	EM DN (CD4-CD8-) AC	MR Egger	17	0.131168	0.0755277	0.102927	-0.0168661	0.279202	1.14016	0.983275	1.32207
RB1	EM DN (CD4-CD8-) AC	Weighted median	17	0.0900055	0.0639916	0.15957	-0.035418	0.215429	1.09418	0.965202	1.24039
RB1	EM DN (CD4-CD8-) AC	Inverse variance weighted	17	0.0543533	0.0475964	0.253469	-0.0389356	0.147642	1.05586	0.961813	1.1591
RB1	EM DN (CD4-CD8-) AC	Simple mode	17	0.0702794	0.105698	0.515579	-0.136888	0.277447	1.07281	0.872067	1.31976
RB1	EM DN (CD4-CD8-) AC	Weighted mode	17	0.0964195	0.0646514	0.155315	-0.0302972	0.223136	1.10122	0.970157	1.24999
RB1	CD39 on granulocyte	MR Egger	28	-0.00626114	0.0395668	0.875489	-0.0838121	0.0712898	0.993758	0.919604	1.07389
RB1	CD39 on granulocyte	Weighted median	28	-0.0455612	0.0409635	0.266035	-0.12585	0.0347272	0.955461	0.881747	1.03534
RB1	CD39 on granulocyte	Inverse variance weighted	28	-0.0223417	0.026095	0.391906	-0.0734879	0.0288046	0.977906	0.929147	1.02922
RB1	CD39 on granulocyte	Simple mode	28	-0.0245232	0.0740669	0.743129	-0.169694	0.120648	0.975775	0.843923	1.12823
RB1	CD39 on granulocyte	Weighted mode	28	-0.0348088	0.0423799	0.41864	-0.117873	0.0482558	0.96579	0.888809	1.04944
RB1	CD8 on EM CD8br	MR Egger	23	0.0602766	0.0628043	0.3481	-0.0628198	0.183373	1.06213	0.939113	1.20126
RB1	CD8 on EM CD8br	Weighted median	23	0.0517776	0.0415938	0.213191	-0.0297464	0.133302	1.05314	0.970692	1.14259
RB1	CD8 on EM CD8br	Inverse variance weighted	23	0.0204443	0.0369203	0.579755	-0.0519194	0.0928081	1.02065	0.949405	1.09725
RB1	CD8 on EM CD8br	Simple mode	23	0.0554889	0.0658001	0.408139	-0.0734793	0.184457	1.05706	0.929155	1.20257
RB1	CD8 on EM CD8br	Weighted mode	23	0.0594177	0.039454	0.146292	-0.0179122	0.136748	1.06122	0.982247	1.14654
RB1	SSC-A on HLA DR+ T cell	MR Egger	22	-0.0462566	0.101811	0.654478	-0.245806	0.153293	0.954797	0.782074	1.16567
RB1	SSC-A on HLA DR+ T cell	Weighted median	22	-0.046891	0.0539286	0.384573	-0.152591	0.058809	0.954191	0.858481	1.06057
RB1	SSC-A on HLA DR+ T cell	Inverse variance weighted	22	-0.0407418	0.0449953	0.365218	-0.128933	0.047449	0.960077	0.879033	1.04859
RB1	SSC-A on HLA DR+ T cell	Simple mode	22	-0.00115787	0.100826	0.990946	-0.198776	0.196461	0.998843	0.819733	1.21709
RB1	SSC-A on HLA DR+ T cell	Weighted mode	22	-0.125043	0.0833664	0.148519	-0.288441	0.0383549	0.882459	0.749431	1.0391
RB1	CD8br %T cell	MR Egger	23	-0.0574424	0.0597197	0.347062	-0.174493	0.0596082	0.944176	0.839883	1.06142
RB1	CD8br %T cell	Weighted median	23	0.00631597	0.0466701	0.892349	-0.0851574	0.0977893	1.00634	0.918368	1.10273
RB1	CD8br %T cell	Inverse variance weighted	23	0.00644365	0.0364571	0.859708	-0.0650123	0.0778996	1.00646	0.937056	1.08101
RB1	CD8br %T cell	Simple mode	23	0.0211756	0.0774697	0.787141	-0.130665	0.173016	1.0214	0.877512	1.18889
RB1	CD8br %T cell	Weighted mode	23	-0.0092972	0.0454106	0.839661	-0.098302	0.0797076	0.990746	0.906375	1.08297
RB1	CD28 on CD39+ secreting Treg	MR Egger	21	0.0233623	0.054517	0.673083	-0.0834911	0.130216	1.02364	0.919899	1.13907
RB1	CD28 on CD39+ secreting Treg	Weighted median	21	-0.00945188	0.0468403	0.840081	-0.101259	0.0823552	0.990593	0.903699	1.08584
RB1	CD28 on CD39+ secreting Treg	Inverse variance weighted	21	-0.00365861	0.0320002	0.908976	-0.0663791	0.0590618	0.996348	0.935776	1.06084
RB1	CD28 on CD39+ secreting Treg	Simple mode	21	-0.0281774	0.0698675	0.691009	-0.165118	0.108763	0.972216	0.847794	1.1149
RB1	CD28 on CD39+ secreting Treg	Weighted mode	21	-0.0104661	0.0492835	0.833972	-0.107062	0.0861296	0.989588	0.89847	1.08995
RB1	CD8 on CM CD8br	MR Egger	14	0.154386	0.0980583	0.141371	-0.0378084	0.34658	1.16694	0.962897	1.41422
RB1	CD8 on CM CD8br	Weighted median	14	0.0523044	0.0548022	0.33987	-0.055108	0.159717	1.0537	0.946383	1.17318
RB1	CD8 on CM CD8br	Inverse variance weighted	14	0.045381	0.0405203	0.262732	-0.0340388	0.124801	1.04643	0.966534	1.13292
RB1	CD8 on CM CD8br	Simple mode	14	0.00829581	0.0844091	0.923208	-0.157146	0.173738	1.00833	0.854579	1.18974
RB1	CD8 on CM CD8br	Weighted mode	14	0.0640779	0.0630595	0.328098	-0.0595187	0.187675	1.06618	0.942218	1.20644
RB1	Activated & resting Treg AC	MR Egger	19	0.0303658	0.0660949	0.651748	-0.0991802	0.159912	1.03083	0.90558	1.17341
RB1	Activated & resting Treg AC	Weighted median	19	-0.0250745	0.0585845	0.668647	-0.1399	0.0897511	0.975237	0.869445	1.0939
RB1	Activated & resting Treg AC	Inverse variance weighted	19	-0.0363635	0.0388281	0.349003	-0.112466	0.0397395	0.96429	0.893627	1.04054
RB1	Activated & resting Treg AC	Simple mode	19	-0.0548515	0.0930043	0.562673	-0.23714	0.127437	0.946626	0.788881	1.13591
RB1	Activated & resting Treg AC	Weighted mode	19	-0.0335208	0.069933	0.637477	-0.170589	0.103548	0.967035	0.843168	1.1091
RB1	CD3 on CD8br	MR Egger	24	0.0673392	0.0376573	0.0875244	-0.00646907	0.141147	1.06966	0.993552	1.15159
RB1	CD3 on CD8br	Weighted median	24	0.0542271	0.036502	0.137387	-0.0173168	0.125771	1.05572	0.982832	1.13402
RB1	CD3 on CD8br	Inverse variance weighted	24	0.0502995	0.0255472	0.0489663	0.000226984	0.100372	1.05159	1.00023	1.10558
RB1	CD3 on CD8br	Simple mode	24	0.0776576	0.0560597	0.17926	-0.0322193	0.187535	1.08075	0.968294	1.20627
RB1	CD3 on CD8br	Weighted mode	24	0.0715927	0.0382311	0.0738869	-0.00334024	0.146526	1.07422	0.996665	1.1578
RB1	CD8 on TD CD8br	MR Egger	16	0.0532702	0.0685372	0.449949	-0.0810628	0.187603	1.05471	0.922136	1.20635
RB1	CD8 on TD CD8br	Weighted median	16	0.0224425	0.0484494	0.643209	-0.0725183	0.117403	1.0227	0.930049	1.12457
RB1	CD8 on TD CD8br	Inverse variance weighted	16	0.0103738	0.0373995	0.781489	-0.0629292	0.0836768	1.01043	0.93901	1.08728
RB1	CD8 on TD CD8br	Simple mode	16	-0.109536	0.0868206	0.226349	-0.279704	0.0606328	0.89625	0.756008	1.06251
RB1	CD8 on TD CD8br	Weighted mode	16	0.0354116	0.0552706	0.531387	-0.0729187	0.143742	1.03605	0.929676	1.15459
RB1	CD25 on IgD- CD38dim	MR Egger	23	0.0201494	0.0497143	0.689353	-0.0772906	0.117589	1.02035	0.925621	1.12478
RB1	CD25 on IgD- CD38dim	Weighted median	23	-0.0195522	0.0427769	0.647619	-0.103395	0.0642906	0.980638	0.901771	1.0664
RB1	CD25 on IgD- CD38dim	Inverse variance weighted	23	-0.0147344	0.0311979	0.636721	-0.0758824	0.0464136	0.985374	0.926925	1.04751
RB1	CD25 on IgD- CD38dim	Simple mode	23	-0.00851381	0.0664229	0.899174	-0.138703	0.121675	0.991522	0.870487	1.12939
RB1	CD25 on IgD- CD38dim	Weighted mode	23	-0.0132247	0.045691	0.774956	-0.102779	0.0763297	0.986862	0.902326	1.07932
RB1	CD39 on CD39+ activated Treg	MR Egger	22	0.0395518	0.0848362	0.6461	-0.126727	0.205831	1.04034	0.880974	1.22855
RB1	CD39 on CD39+ activated Treg	Weighted median	22	-0.0133614	0.0480038	0.780751	-0.107449	0.080726	0.986727	0.898123	1.08407
RB1	CD39 on CD39+ activated Treg	Inverse variance weighted	22	0.0184185	0.0364886	0.613718	-0.0530992	0.0899361	1.01859	0.948286	1.0941
RB1	CD39 on CD39+ activated Treg	Simple mode	22	-0.0345177	0.0847114	0.687784	-0.200552	0.131517	0.966071	0.818279	1.14056
RB1	CD39 on CD39+ activated Treg	Weighted mode	22	-0.0311214	0.0492895	0.534591	-0.127729	0.0654859	0.969358	0.880092	1.06768
RB1	CD127- CD8br %CD8br	MR Egger	13	0.0436934	0.074054	0.567099	-0.101452	0.188839	1.04466	0.903524	1.20785
RB1	CD127- CD8br %CD8br	Weighted median	13	0.0202771	0.0639288	0.751106	-0.105023	0.145578	1.02048	0.900303	1.15671
RB1	CD127- CD8br %CD8br	Inverse variance weighted	13	-0.00606895	0.0509919	0.905261	-0.106013	0.0938751	0.993949	0.899413	1.09842
RB1	CD127- CD8br %CD8br	Simple mode	13	-0.0204733	0.100362	0.841777	-0.217183	0.176237	0.979735	0.804782	1.19272
RB1	CD127- CD8br %CD8br	Weighted mode	13	0.0191479	0.0588388	0.75046	-0.0961762	0.134472	1.01933	0.908304	1.14393
RB1	CD28- CD25++ CD8br %CD8br	MR Egger	24	-0.021245	0.0873035	0.809992	-0.19236	0.14987	0.978979	0.82501	1.16168
RB1	CD28- CD25++ CD8br %CD8br	Weighted median	24	0.0506872	0.0574292	0.377451	-0.061874	0.163248	1.05199	0.940001	1.17733
RB1	CD28- CD25++ CD8br %CD8br	Inverse variance weighted	24	0.0648964	0.0422869	0.124865	-0.0179859	0.147779	1.06705	0.982175	1.15926
RB1	CD28- CD25++ CD8br %CD8br	Simple mode	24	0.0710256	0.101713	0.491994	-0.128332	0.270383	1.07361	0.879561	1.31047
RB1	CD28- CD25++ CD8br %CD8br	Weighted mode	24	0.0268197	0.0812672	0.744373	-0.132464	0.186104	1.02718	0.875934	1.20455
RB1	CD20 on IgD+ CD24+	MR Egger	23	0.0703592	0.0589352	0.245853	-0.0451538	0.185872	1.07289	0.95585	1.20427
RB1	CD20 on IgD+ CD24+	Weighted median	23	0.0315185	0.0540505	0.559805	-0.0744204	0.137457	1.03202	0.928281	1.14735
RB1	CD20 on IgD+ CD24+	Inverse variance weighted	23	-0.0225242	0.0373185	0.546131	-0.0956685	0.05062	0.977728	0.908765	1.05192
RB1	CD20 on IgD+ CD24+	Simple mode	23	-0.0386766	0.0796633	0.632122	-0.194817	0.117464	0.962062	0.822985	1.12464
RB1	CD20 on IgD+ CD24+	Weighted mode	23	0.0206481	0.053163	0.701459	-0.0835515	0.124848	1.02086	0.919844	1.13298
RB1	HLA DR on CD14- CD16+ monocyte	MR Egger	18	-0.125481	0.0815032	0.143205	-0.285227	0.0342657	0.882073	0.751844	1.03486
RB1	HLA DR on CD14- CD16+ monocyte	Weighted median	18	-0.0284588	0.0510325	0.577077	-0.128482	0.0715649	0.971942	0.879429	1.07419
RB1	HLA DR on CD14- CD16+ monocyte	Inverse variance weighted	18	-0.0438746	0.0368743	0.234109	-0.116148	0.0283991	0.957074	0.890343	1.02881
RB1	HLA DR on CD14- CD16+ monocyte	Simple mode	18	0.0349339	0.0833088	0.680226	-0.128351	0.198219	1.03555	0.879544	1.21923
RB1	HLA DR on CD14- CD16+ monocyte	Weighted mode	18	-0.0231925	0.0521511	0.662133	-0.125409	0.0790236	0.977074	0.882136	1.08223
RB1	EM DN (CD4-CD8-) %T cell	MR Egger	23	0.0562697	0.0480706	0.254887	-0.0379486	0.150488	1.05788	0.962762	1.1624
RB1	EM DN (CD4-CD8-) %T cell	Weighted median	23	0.0548473	0.0461678	0.234834	-0.0356416	0.145336	1.05638	0.964986	1.15643
RB1	EM DN (CD4-CD8-) %T cell	Inverse variance weighted	23	0.0409877	0.0317283	0.196414	-0.0211997	0.103175	1.04184	0.979023	1.10869
RB1	EM DN (CD4-CD8-) %T cell	Simple mode	23	-0.016222	0.0677697	0.813036	-0.149051	0.116607	0.983909	0.861526	1.12368
RB1	EM DN (CD4-CD8-) %T cell	Weighted mode	23	0.0368165	0.0472595	0.444262	-0.055812	0.129445	1.0375	0.945717	1.1382
RB1	CCR2 on CD14+ CD16+ monocyte	MR Egger	35	0.0135106	0.018877	0.479202	-0.0234884	0.0505095	1.0136	0.976785	1.05181
RB1	CCR2 on CD14+ CD16+ monocyte	Weighted median	35	-0.00692619	0.0192972	0.719654	-0.0447487	0.0308964	0.993098	0.956238	1.03138
RB1	CCR2 on CD14+ CD16+ monocyte	Inverse variance weighted	35	0.0146745	0.0155175	0.344316	-0.0157399	0.0450889	1.01478	0.984383	1.04612
RB1	CCR2 on CD14+ CD16+ monocyte	Simple mode	35	-0.107584	0.0356007	0.00474743	-0.177361	-0.0378065	0.898001	0.837477	0.962899
RB1	CCR2 on CD14+ CD16+ monocyte	Weighted mode	35	0.00725426	0.0164525	0.662061	-0.0249927	0.0395012	1.00728	0.975317	1.04029
RB1	TCRgd %T cell	MR Egger	18	-0.105464	0.0463788	0.037093	-0.196366	-0.0145615	0.899907	0.821711	0.985544
RB1	TCRgd %T cell	Weighted median	18	-0.120841	0.0507051	0.0171624	-0.220223	-0.0214589	0.886175	0.80234	0.97877
RB1	TCRgd %T cell	Inverse variance weighted	18	-0.0719278	0.034443	0.0367694	-0.139436	-0.00441956	0.930598	0.869849	0.99559
RB1	TCRgd %T cell	Simple mode	18	-0.125802	0.0881659	0.171723	-0.298607	0.0470029	0.881789	0.741851	1.04813
RB1	TCRgd %T cell	Weighted mode	18	-0.122852	0.043899	0.0123438	-0.208894	-0.0368101	0.884394	0.811481	0.963859
RB1	HLA DR on CD33br HLA DR+ CD14-	MR Egger	25	-0.0162687	0.0220096	0.467285	-0.0594076	0.0268701	0.983863	0.942323	1.02723
RB1	HLA DR on CD33br HLA DR+ CD14-	Weighted median	25	-0.0162166	0.0212676	0.445761	-0.057901	0.0254679	0.983914	0.943743	1.02579
RB1	HLA DR on CD33br HLA DR+ CD14-	Inverse variance weighted	25	-0.024656	0.0146821	0.093089	-0.0534329	0.00412091	0.975645	0.94797	1.00413
RB1	HLA DR on CD33br HLA DR+ CD14-	Simple mode	25	-0.0188542	0.0352824	0.597995	-0.0880076	0.0502993	0.981322	0.915754	1.05159
RB1	HLA DR on CD33br HLA DR+ CD14-	Weighted mode	25	-0.019931	0.0231033	0.396846	-0.0652134	0.0253514	0.980266	0.936868	1.02568
RB1	CX3CR1 on CD14- CD16-	MR Egger	20	0.0224479	0.0293076	0.453639	-0.034995	0.0798908	1.0227	0.96561	1.08317
RB1	CX3CR1 on CD14- CD16-	Weighted median	20	-0.00121802	0.0313163	0.968975	-0.0625979	0.0601619	0.998783	0.939321	1.06201
RB1	CX3CR1 on CD14- CD16-	Inverse variance weighted	20	-0.00184817	0.0222006	0.933654	-0.0453614	0.0416651	0.998154	0.955652	1.04255
RB1	CX3CR1 on CD14- CD16-	Simple mode	20	-0.0183126	0.0477372	0.705524	-0.111878	0.0752523	0.981854	0.894154	1.07816
RB1	CX3CR1 on CD14- CD16-	Weighted mode	20	-0.00888841	0.0332563	0.792141	-0.0740708	0.056294	0.991151	0.928606	1.05791
RB1	CD28+ CD45RA+ CD8dim %CD8dim	MR Egger	26	-0.0153116	0.0152355	0.324926	-0.0451731	0.01455	0.984805	0.955832	1.01466
RB1	CD28+ CD45RA+ CD8dim %CD8dim	Weighted median	26	-0.0141178	0.0189464	0.456185	-0.0512528	0.0230172	0.985981	0.950039	1.02328
RB1	CD28+ CD45RA+ CD8dim %CD8dim	Inverse variance weighted	26	-0.0246573	0.0133783	0.0653173	-0.0508789	0.00156419	0.975644	0.950394	1.00157
RB1	CD28+ CD45RA+ CD8dim %CD8dim	Simple mode	26	-0.0636098	0.0308359	0.0496605	-0.124048	-0.00317133	0.938371	0.883337	0.996834
RB1	CD28+ CD45RA+ CD8dim %CD8dim	Weighted mode	26	-0.0169444	0.0141881	0.243583	-0.0447531	0.0108643	0.983198	0.956234	1.01092
RB1	CD28 on CD45RA+ CD4+	MR Egger	14	-0.010799	0.0758668	0.889172	-0.159498	0.1379	0.989259	0.852572	1.14786
RB1	CD28 on CD45RA+ CD4+	Weighted median	14	-0.000487715	0.0510054	0.992371	-0.100458	0.0994829	0.999512	0.904423	1.1046
RB1	CD28 on CD45RA+ CD4+	Inverse variance weighted	14	0.0125787	0.0383171	0.742701	-0.0625228	0.0876801	1.01266	0.939392	1.09164
RB1	CD28 on CD45RA+ CD4+	Simple mode	14	-0.0211703	0.0740815	0.779557	-0.16637	0.12403	0.979052	0.846733	1.13205
RB1	CD28 on CD45RA+ CD4+	Weighted mode	14	0.00232327	0.0572042	0.968221	-0.109797	0.114444	1.00233	0.896016	1.12125
RB1	CD28+ CD45RA+ CD8dim AC	MR Egger	46	-0.00315205	0.00694771	0.652287	-0.0167696	0.0104655	0.996853	0.98337	1.01052
RB1	CD28+ CD45RA+ CD8dim AC	Weighted median	46	0.00300355	0.00837501	0.71987	-0.0134115	0.0194186	1.00301	0.986678	1.01961
RB1	CD28+ CD45RA+ CD8dim AC	Inverse variance weighted	46	-0.00900361	0.00618776	0.14565	-0.0211316	0.00312439	0.991037	0.97909	1.00313
RB1	CD28+ CD45RA+ CD8dim AC	Simple mode	46	-0.00592875	0.0117089	0.615087	-0.0288782	0.0170208	0.994089	0.971535	1.01717
RB1	CD28+ CD45RA+ CD8dim AC	Weighted mode	46	-0.000827106	0.00771472	0.915098	-0.0159479	0.0142937	0.999173	0.984179	1.0144
RB1	CD25 on IgD- CD38br	MR Egger	20	-0.126619	0.0718161	0.0948537	-0.267378	0.0141411	0.88107	0.765384	1.01424
RB1	CD25 on IgD- CD38br	Weighted median	20	-0.0348139	0.0610855	0.568731	-0.154541	0.0849136	0.965785	0.856808	1.08862
RB1	CD25 on IgD- CD38br	Inverse variance weighted	20	-0.057435	0.0420659	0.172141	-0.139884	0.0250143	0.944183	0.869459	1.02533
RB1	CD25 on IgD- CD38br	Simple mode	20	0.0243795	0.093896	0.797931	-0.159657	0.208416	1.02468	0.852436	1.23173
RB1	CD25 on IgD- CD38br	Weighted mode	20	-0.0496255	0.0735605	0.508043	-0.193804	0.0945531	0.951586	0.823819	1.09917
RB1	CD25 on CD28+ CD4+	MR Egger	5	0.112456	0.174817	0.565836	-0.230186	0.455097	1.11902	0.794386	1.57633
RB1	CD25 on CD28+ CD4+	Weighted median	5	-0.0196724	0.093414	0.833205	-0.202764	0.163419	0.98052	0.816471	1.17753
RB1	CD25 on CD28+ CD4+	Inverse variance weighted	5	-0.0156756	0.0764248	0.837485	-0.165468	0.134117	0.984447	0.847497	1.14353
RB1	CD25 on CD28+ CD4+	Simple mode	5	-0.0141692	0.121317	0.912652	-0.251951	0.223613	0.985931	0.777283	1.25059
RB1	CD25 on CD28+ CD4+	Weighted mode	5	-0.00340999	0.114004	0.977571	-0.226857	0.220037	0.996596	0.797034	1.24612
RB1	CCR2 on monocyte	MR Egger	22	-0.0126709	0.0704765	0.859128	-0.150805	0.125463	0.987409	0.860016	1.13367
RB1	CCR2 on monocyte	Weighted median	22	0.0743747	0.0449934	0.0983282	-0.0138124	0.162562	1.07721	0.986283	1.17652
RB1	CCR2 on monocyte	Inverse variance weighted	22	0.0283677	0.0335817	0.398257	-0.0374523	0.0941878	1.02877	0.96324	1.09877
RB1	CCR2 on monocyte	Simple mode	22	0.0671286	0.0624424	0.29455	-0.0552585	0.189516	1.06943	0.946241	1.20866
RB1	CCR2 on monocyte	Weighted mode	22	0.0711063	0.0485074	0.157493	-0.0239681	0.166181	1.0737	0.976317	1.18079
RB1	CD25 on activated Treg	MR Egger	16	0.16857	0.1152	0.165479	-0.0572222	0.394362	1.18361	0.944384	1.48344
RB1	CD25 on activated Treg	Weighted median	16	0.000459881	0.0712658	0.994851	-0.139221	0.140141	1.00046	0.870036	1.15044
RB1	CD25 on activated Treg	Inverse variance weighted	16	-0.0237642	0.0513798	0.643708	-0.124469	0.0769402	0.976516	0.882966	1.07998
RB1	CD25 on activated Treg	Simple mode	16	-0.0265987	0.124479	0.833674	-0.270579	0.217381	0.973752	0.762938	1.24282
RB1	CD25 on activated Treg	Weighted mode	16	0.012435	0.103499	0.905962	-0.190423	0.215293	1.01251	0.826609	1.24023
RB1	CD80 on monocyte	MR Egger	22	0.0293482	0.0518021	0.577327	-0.072184	0.13088	1.02978	0.93036	1.13983
RB1	CD80 on monocyte	Weighted median	22	0.0284096	0.0457319	0.534454	-0.0612248	0.118044	1.02882	0.940612	1.12529
RB1	CD80 on monocyte	Inverse variance weighted	22	0.0268187	0.03202	0.402278	-0.0359405	0.0895778	1.02718	0.964698	1.09371
RB1	CD80 on monocyte	Simple mode	22	-0.00423756	0.0678913	0.950821	-0.137305	0.128829	0.995771	0.871705	1.1375
RB1	CD80 on monocyte	Weighted mode	22	0.0196742	0.0516443	0.707062	-0.0815486	0.120897	1.01987	0.921688	1.12851
RB1	IgD- CD27- %lymphocyte	MR Egger	17	-0.0369866	0.112912	0.747763	-0.258293	0.18432	0.963689	0.772369	1.2024
RB1	IgD- CD27- %lymphocyte	Weighted median	17	0.0871703	0.0622126	0.161164	-0.0347664	0.209107	1.09108	0.965831	1.23258
RB1	IgD- CD27- %lymphocyte	Inverse variance weighted	17	0.024372	0.0444445	0.583439	-0.0627393	0.111483	1.02467	0.939188	1.11794
RB1	IgD- CD27- %lymphocyte	Simple mode	17	0.0763299	0.123534	0.545345	-0.165796	0.318456	1.07932	0.847219	1.375
RB1	IgD- CD27- %lymphocyte	Weighted mode	17	0.0970708	0.0818567	0.25299	-0.0633684	0.25751	1.10194	0.938598	1.2937
RB1	IgD- CD24- %B cell	MR Egger	18	0.0239565	0.0252119	0.35614	-0.0254588	0.0733718	1.02425	0.974863	1.07613
RB1	IgD- CD24- %B cell	Weighted median	18	0.0143013	0.0271036	0.59774	-0.0388218	0.0674244	1.0144	0.961922	1.06975
RB1	IgD- CD24- %B cell	Inverse variance weighted	18	0.00879555	0.0208951	0.673799	-0.0321588	0.0497499	1.00883	0.968353	1.05101
RB1	IgD- CD24- %B cell	Simple mode	18	-0.103083	0.0507705	0.0582649	-0.202593	-0.00357279	0.902052	0.81661	0.996434
RB1	IgD- CD24- %B cell	Weighted mode	18	0.0173441	0.0241343	0.482118	-0.0299591	0.0646473	1.0175	0.970485	1.06678
RB1	CD40 on CD14+ CD16+ monocyte	MR Egger	21	0.00859678	0.0351849	0.809593	-0.0603656	0.0775591	1.00863	0.94142	1.08065
RB1	CD40 on CD14+ CD16+ monocyte	Weighted median	21	0.018815	0.0281755	0.504275	-0.036409	0.0740389	1.01899	0.964246	1.07685
RB1	CD40 on CD14+ CD16+ monocyte	Inverse variance weighted	21	-0.00430283	0.0206098	0.834623	-0.0446981	0.0360924	0.995706	0.956286	1.03675
RB1	CD40 on CD14+ CD16+ monocyte	Simple mode	21	-0.0208461	0.0433475	0.635802	-0.105807	0.064115	0.97937	0.899598	1.06621
RB1	CD40 on CD14+ CD16+ monocyte	Weighted mode	21	0.0210088	0.0260663	0.429738	-0.0300812	0.0720988	1.02123	0.970367	1.07476
RB1	CD8dim NKT AC	MR Egger	29	0.033976	0.0614264	0.584735	-0.0864198	0.154372	1.03456	0.917209	1.16692
RB1	CD8dim NKT AC	Weighted median	29	0.0365907	0.0505237	0.468926	-0.0624359	0.135617	1.03727	0.939473	1.14524
RB1	CD8dim NKT AC	Inverse variance weighted	29	-0.00590311	0.0367379	0.872344	-0.0779095	0.0661032	0.994114	0.925048	1.06834
RB1	CD8dim NKT AC	Simple mode	29	0.0966401	0.103746	0.359555	-0.106702	0.299982	1.10146	0.898793	1.34984
RB1	CD8dim NKT AC	Weighted mode	29	0.0769207	0.0905519	0.402827	-0.100561	0.254402	1.07996	0.90433	1.28969
RB1	Unsw Mem %lymphocyte	MR Egger	22	0.0276698	0.065129	0.675485	-0.0999831	0.155323	1.02806	0.904853	1.16803
RB1	Unsw Mem %lymphocyte	Weighted median	22	0.0412628	0.0529576	0.435881	-0.0625341	0.14506	1.04213	0.939381	1.15611
RB1	Unsw Mem %lymphocyte	Inverse variance weighted	22	-0.0250666	0.0403694	0.534645	-0.104191	0.0540574	0.975245	0.901053	1.05555
RB1	Unsw Mem %lymphocyte	Simple mode	22	-0.0301902	0.0970011	0.75869	-0.220312	0.159932	0.970261	0.802268	1.17343
RB1	Unsw Mem %lymphocyte	Weighted mode	22	0.0327908	0.0529017	0.542029	-0.0708965	0.136478	1.03333	0.931558	1.14623
RB1	CD45 on HLA DR+ T cell	MR Egger	18	-0.0713651	0.0552976	0.215193	-0.179748	0.0370182	0.931122	0.83548	1.03771
RB1	CD45 on HLA DR+ T cell	Weighted median	18	-0.0496674	0.0409422	0.225088	-0.129914	0.0305794	0.951546	0.878171	1.03105
RB1	CD45 on HLA DR+ T cell	Inverse variance weighted	18	-0.016431	0.0389352	0.67302	-0.092744	0.0598821	0.983703	0.911427	1.06171
RB1	CD45 on HLA DR+ T cell	Simple mode	18	0.00309158	0.091349	0.973396	-0.175952	0.182136	1.0031	0.838658	1.19978
RB1	CD45 on HLA DR+ T cell	Weighted mode	18	-0.0431121	0.039269	0.287571	-0.120079	0.0338552	0.957804	0.88685	1.03443
RB1	BAFF-R on CD20-	MR Egger	13	-0.14481	0.0817186	0.104045	-0.304979	0.0153582	0.865186	0.737139	1.01548
RB1	BAFF-R on CD20-	Weighted median	13	-0.0202236	0.0639947	0.751988	-0.145653	0.105206	0.97998	0.864457	1.11094
RB1	BAFF-R on CD20-	Inverse variance weighted	13	-0.0235486	0.053564	0.660202	-0.128534	0.0814369	0.976727	0.879384	1.08484
RB1	BAFF-R on CD20-	Simple mode	13	0.0535581	0.100186	0.6027	-0.142806	0.249923	1.05502	0.866922	1.28393
RB1	BAFF-R on CD20-	Weighted mode	13	-0.026963	0.0711253	0.711243	-0.166369	0.112443	0.973397	0.846734	1.11901
RB1	CD40 on CD14- CD16+ monocyte	MR Egger	26	-0.0187185	0.0358152	0.606015	-0.0889162	0.0514792	0.981456	0.914922	1.05283
RB1	CD40 on CD14- CD16+ monocyte	Weighted median	26	0.0140384	0.0257369	0.585439	-0.036406	0.0644828	1.01414	0.964249	1.06661
RB1	CD40 on CD14- CD16+ monocyte	Inverse variance weighted	26	0.0106161	0.0241904	0.660766	-0.0367971	0.0580293	1.01067	0.963872	1.05975
RB1	CD40 on CD14- CD16+ monocyte	Simple mode	26	0.00760456	0.0492597	0.878552	-0.0889445	0.104154	1.00763	0.914896	1.10977
RB1	CD40 on CD14- CD16+ monocyte	Weighted mode	26	0.00760456	0.0243344	0.75725	-0.0400908	0.0553	1.00763	0.960702	1.05686
RB1	CD24+ CD27+ %lymphocyte	MR Egger	23	0.0126107	0.0296124	0.674545	-0.0454296	0.070651	1.01269	0.955587	1.07321
RB1	CD24+ CD27+ %lymphocyte	Weighted median	23	0.00266178	0.0318024	0.933297	-0.0596709	0.0649945	1.00267	0.942074	1.06715
RB1	CD24+ CD27+ %lymphocyte	Inverse variance weighted	23	-0.0090251	0.0256343	0.724784	-0.0592683	0.0412181	0.991016	0.942454	1.04208
RB1	CD24+ CD27+ %lymphocyte	Simple mode	23	-0.166321	0.0639181	0.01627	-0.2916	-0.0410413	0.846775	0.747067	0.95979
RB1	CD24+ CD27+ %lymphocyte	Weighted mode	23	0.00769741	0.0253508	0.764258	-0.0419901	0.0573849	1.00773	0.958879	1.05906
RB1	CD40 on CD14+ CD16- monocyte	MR Egger	22	-0.00799081	0.0364042	0.828484	-0.0793431	0.0633615	0.992041	0.923723	1.06541
RB1	CD40 on CD14+ CD16- monocyte	Weighted median	22	-0.0115574	0.0309985	0.709268	-0.0723144	0.0491996	0.988509	0.930238	1.05043
RB1	CD40 on CD14+ CD16- monocyte	Inverse variance weighted	22	-0.0119051	0.0229226	0.603508	-0.0568335	0.0330232	0.988165	0.944751	1.03357
RB1	CD40 on CD14+ CD16- monocyte	Simple mode	22	-0.0712001	0.0511487	0.178484	-0.171451	0.0290513	0.931276	0.842441	1.02948
RB1	CD40 on CD14+ CD16- monocyte	Weighted mode	22	0.00241837	0.0289763	0.934276	-0.0543752	0.059212	1.00242	0.947077	1.061
RB1	HLA DR++ monocyte %leukocyte	MR Egger	7	0.0560956	0.0968297	0.587492	-0.133691	0.245882	1.0577	0.874861	1.27875
RB1	HLA DR++ monocyte %leukocyte	Weighted median	7	-0.0701035	0.0692956	0.311701	-0.205923	0.0657159	0.932297	0.813896	1.06792
RB1	HLA DR++ monocyte %leukocyte	Inverse variance weighted	7	-0.035357	0.0519048	0.495752	-0.13709	0.0663765	0.965261	0.871891	1.06863
RB1	HLA DR++ monocyte %leukocyte	Simple mode	7	-0.0956969	0.1021	0.38479	-0.295814	0.10442	0.908739	0.743926	1.11007
RB1	HLA DR++ monocyte %leukocyte	Weighted mode	7	-0.0857856	0.0967751	0.409499	-0.275465	0.103894	0.917791	0.759219	1.10948
RB1	CD25 on memory B cell	MR Egger	25	0.00409591	0.0379608	0.915012	-0.0703073	0.0784991	1.0041	0.932107	1.08166
RB1	CD25 on memory B cell	Weighted median	25	-0.00287333	0.034731	0.934065	-0.0709461	0.0651994	0.997131	0.931512	1.06737
RB1	CD25 on memory B cell	Inverse variance weighted	25	-0.00222047	0.0259515	0.931814	-0.0530855	0.0486445	0.997782	0.948299	1.04985
RB1	CD25 on memory B cell	Simple mode	25	-0.0218633	0.0573137	0.706213	-0.134198	0.0904716	0.978374	0.874417	1.09469
RB1	CD25 on memory B cell	Weighted mode	25	-0.00471947	0.034567	0.892541	-0.0724709	0.0630319	0.995292	0.930093	1.06506
RB1	CD27 on CD20-	MR Egger	15	-0.0378413	0.0427055	0.391661	-0.121544	0.0458614	0.962866	0.885552	1.04693
RB1	CD27 on CD20-	Weighted median	15	-0.0333684	0.0503249	0.507293	-0.132005	0.0652684	0.967182	0.876336	1.06745
RB1	CD27 on CD20-	Inverse variance weighted	15	-0.0212632	0.0327388	0.516028	-0.0854313	0.0429048	0.978961	0.918116	1.04384
RB1	CD27 on CD20-	Simple mode	15	-0.0698996	0.0859836	0.429861	-0.238428	0.0986283	0.932487	0.787866	1.10366
RB1	CD27 on CD20-	Weighted mode	15	-0.0366128	0.0496472	0.473023	-0.133921	0.0606958	0.964049	0.874659	1.06258
RB1	CD39+ CD4+ AC	MR Egger	27	0.0460465	0.0350024	0.200272	-0.0225582	0.114651	1.04712	0.977694	1.12148
RB1	CD39+ CD4+ AC	Weighted median	27	-0.0114114	0.035549	0.748206	-0.0810874	0.0582645	0.988653	0.922113	1.06
RB1	CD39+ CD4+ AC	Inverse variance weighted	27	0.017654	0.0234013	0.450609	-0.0282127	0.0635206	1.01781	0.972182	1.06558
RB1	CD39+ CD4+ AC	Simple mode	27	0.0134231	0.0650107	0.838028	-0.113998	0.140844	1.01351	0.89226	1.15125
RB1	CD39+ CD4+ AC	Weighted mode	27	0.000871104	0.0385775	0.982157	-0.0747408	0.0764831	1.00087	0.927984	1.07948
RB1	CD38 on PB/PC	MR Egger	15	-0.104798	0.0914289	0.272363	-0.283999	0.0744026	0.900506	0.752768	1.07724
RB1	CD38 on PB/PC	Weighted median	15	-0.0659321	0.0681082	0.33302	-0.199424	0.0675601	0.936194	0.819202	1.06989
RB1	CD38 on PB/PC	Inverse variance weighted	15	-0.0731467	0.0481831	0.12899	-0.167586	0.0212922	0.929464	0.845704	1.02152
RB1	CD38 on PB/PC	Simple mode	15	-0.0948768	0.107619	0.39288	-0.305811	0.116057	0.909485	0.736526	1.12306
RB1	CD38 on PB/PC	Weighted mode	15	-0.0998335	0.0817866	0.242376	-0.260135	0.0604682	0.904988	0.770947	1.06233
RB1	FSC-A on CD14+ monocyte	MR Egger	23	0.0119631	0.0505919	0.815365	-0.0871971	0.111123	1.01203	0.916496	1.11753
RB1	FSC-A on CD14+ monocyte	Weighted median	23	0.0272955	0.0464632	0.556891	-0.0637724	0.118363	1.02767	0.938219	1.12565
RB1	FSC-A on CD14+ monocyte	Inverse variance weighted	23	0.0779441	0.0323966	0.0161311	0.0144468	0.141441	1.08106	1.01455	1.15193
RB1	FSC-A on CD14+ monocyte	Simple mode	23	0.0724958	0.0843199	0.399188	-0.0927713	0.237763	1.07519	0.911402	1.26841
RB1	FSC-A on CD14+ monocyte	Weighted mode	23	0.0316723	0.0447639	0.486659	-0.0560649	0.11941	1.03218	0.945478	1.12683
RB1	HLA DR++ monocyte AC	MR Egger	22	0.00407468	0.031616	0.89874	-0.0578926	0.066042	1.00408	0.943751	1.06827
RB1	HLA DR++ monocyte AC	Weighted median	22	0.0246974	0.0347892	0.477756	-0.0434894	0.0928842	1.025	0.957443	1.09733
RB1	HLA DR++ monocyte AC	Inverse variance weighted	22	-0.0244333	0.0239939	0.308528	-0.0714614	0.0225947	0.975863	0.931032	1.02285
RB1	HLA DR++ monocyte AC	Simple mode	22	-0.168853	0.0684595	0.0223358	-0.303033	-0.0346721	0.844633	0.738574	0.965922
RB1	HLA DR++ monocyte AC	Weighted mode	22	0.0260332	0.0350098	0.465359	-0.042586	0.0946525	1.02638	0.958308	1.09928
RB1	Naive DN (CD4-CD8-) %T cell	MR Egger	24	-0.019105	0.0395633	0.633939	-0.096649	0.058439	0.981076	0.907875	1.06018
RB1	Naive DN (CD4-CD8-) %T cell	Weighted median	24	-0.0128026	0.0428263	0.764984	-0.0967422	0.071137	0.987279	0.90779	1.07373
RB1	Naive DN (CD4-CD8-) %T cell	Inverse variance weighted	24	-0.0488376	0.0297271	0.100411	-0.107103	0.00942746	0.952336	0.898433	1.00947
RB1	Naive DN (CD4-CD8-) %T cell	Simple mode	24	-0.0763482	0.0679865	0.273027	-0.209602	0.0569053	0.926494	0.810907	1.05856
RB1	Naive DN (CD4-CD8-) %T cell	Weighted mode	24	-0.024805	0.0384397	0.525121	-0.100147	0.0505369	0.9755	0.904704	1.05184
RB1	FSC-A on B cell	MR Egger	19	-0.118947	0.0885181	0.196689	-0.292442	0.0545488	0.887855	0.746438	1.05606
RB1	FSC-A on B cell	Weighted median	19	-0.0329851	0.0566624	0.560477	-0.144043	0.0780733	0.967553	0.86585	1.0812
RB1	FSC-A on B cell	Inverse variance weighted	19	-0.0325953	0.0417989	0.435501	-0.114521	0.0493306	0.96793	0.891793	1.05057
RB1	FSC-A on B cell	Simple mode	19	-0.0282865	0.101842	0.784369	-0.227896	0.171323	0.97211	0.796207	1.18687
RB1	FSC-A on B cell	Weighted mode	19	0.0265969	0.0891218	0.76879	-0.148082	0.201276	1.02695	0.862361	1.22296
RB1	CD28- CD8dim %CD8dim	MR Egger	16	-0.0150442	0.0215281	0.496114	-0.0572392	0.0271509	0.985068	0.944368	1.02752
RB1	CD28- CD8dim %CD8dim	Weighted median	16	0.0108641	0.0236129	0.64545	-0.0354172	0.0571454	1.01092	0.965203	1.05881
RB1	CD28- CD8dim %CD8dim	Inverse variance weighted	16	-0.00601299	0.0195909	0.758899	-0.0444112	0.0323852	0.994005	0.956561	1.03292
RB1	CD28- CD8dim %CD8dim	Simple mode	16	0.0255586	0.0544287	0.645408	-0.0811215	0.132239	1.02589	0.922082	1.14138
RB1	CD28- CD8dim %CD8dim	Weighted mode	16	-0.00576631	0.0170375	0.739716	-0.0391598	0.0276271	0.99425	0.961597	1.02801
RB1	DN (CD4-CD8-) NKT %T cell	MR Egger	32	0.137024	0.0816536	0.103714	-0.023017	0.297065	1.14686	0.977246	1.3459
RB1	DN (CD4-CD8-) NKT %T cell	Weighted median	32	0.0901172	0.0517961	0.0818859	-0.0114031	0.191637	1.0943	0.988662	1.21123
RB1	DN (CD4-CD8-) NKT %T cell	Inverse variance weighted	32	0.0441479	0.040751	0.278649	-0.035724	0.12402	1.04514	0.964907	1.13204
RB1	DN (CD4-CD8-) NKT %T cell	Simple mode	32	0.128154	0.120502	0.295772	-0.108031	0.364338	1.13673	0.8976	1.43956
RB1	DN (CD4-CD8-) NKT %T cell	Weighted mode	32	0.138711	0.0788913	0.0885741	-0.0159156	0.293338	1.14879	0.98421	1.3409
RB1	NK AC	MR Egger	21	-0.118588	0.0573724	0.0526356	-0.231038	-0.00613822	0.888174	0.793709	0.993881
RB1	NK AC	Weighted median	21	-0.075822	0.052443	0.148234	-0.17861	0.0269663	0.926981	0.836432	1.02733
RB1	NK AC	Inverse variance weighted	21	-0.00489551	0.0399667	0.902511	-0.0832302	0.0734392	0.995116	0.920139	1.0762
RB1	NK AC	Simple mode	21	-0.0249451	0.104565	0.813874	-0.229893	0.180003	0.975363	0.794618	1.19722
RB1	NK AC	Weighted mode	21	-0.0894585	0.0550285	0.119673	-0.197314	0.0183974	0.914426	0.820932	1.01857
RB1	CM CD4+ %CD4+	MR Egger	31	-0.0333563	0.015344	0.0380182	-0.0634306	-0.00328207	0.967194	0.938539	0.996723
RB1	CM CD4+ %CD4+	Weighted median	31	-0.0283553	0.0196235	0.148467	-0.0668173	0.0101067	0.972043	0.935366	1.01016
RB1	CM CD4+ %CD4+	Inverse variance weighted	31	-0.0261656	0.0135204	0.0529572	-0.0526655	0.000334364	0.974174	0.948697	1.00033
RB1	CM CD4+ %CD4+	Simple mode	31	-0.00600402	0.0480458	0.901385	-0.100174	0.0881657	0.994014	0.90468	1.09217
RB1	CM CD4+ %CD4+	Weighted mode	31	-0.0276833	0.0162519	0.0988347	-0.059537	0.00417039	0.972696	0.942201	1.00418
RB1	CD25 on CD39+ secreting Treg	MR Egger	15	6.50212e-05	0.0261334	0.998053	-0.0511565	0.0512865	1.00007	0.95013	1.05262
RB1	CD25 on CD39+ secreting Treg	Weighted median	15	0.00148252	0.027538	0.957066	-0.052492	0.0554571	1.00148	0.948862	1.05702
RB1	CD25 on CD39+ secreting Treg	Inverse variance weighted	15	0.00398567	0.0220313	0.856439	-0.0391957	0.047167	1.00399	0.961563	1.0483
RB1	CD25 on CD39+ secreting Treg	Simple mode	15	-0.00886626	0.0570437	0.878702	-0.120672	0.102939	0.991173	0.886325	1.10842
RB1	CD25 on CD39+ secreting Treg	Weighted mode	15	0.00119766	0.0234349	0.959963	-0.0447346	0.04713	1.0012	0.956251	1.04826
RB1	SSC-A on HLA DR+ NK	MR Egger	26	0.0164574	0.0364563	0.655733	-0.0549969	0.0879118	1.01659	0.946488	1.09189
RB1	SSC-A on HLA DR+ NK	Weighted median	26	0.0348717	0.0320937	0.277231	-0.0280319	0.0977754	1.03549	0.972357	1.10272
RB1	SSC-A on HLA DR+ NK	Inverse variance weighted	26	-0.00647903	0.0269776	0.810204	-0.0593551	0.046397	0.993542	0.942372	1.04749
RB1	SSC-A on HLA DR+ NK	Simple mode	26	-0.0237832	0.0580004	0.685261	-0.137464	0.0898977	0.976497	0.871566	1.09406
RB1	SSC-A on HLA DR+ NK	Weighted mode	26	0.0156639	0.0319705	0.628442	-0.0469983	0.0783261	1.01579	0.954089	1.08148
RB1	CD39 on CD39+ CD8br	MR Egger	24	-0.0612372	0.0702142	0.392547	-0.198857	0.0763827	0.9406	0.819667	1.07938
RB1	CD39 on CD39+ CD8br	Weighted median	24	-0.0702549	0.0500284	0.160229	-0.168311	0.0278008	0.932156	0.845091	1.02819
RB1	CD39 on CD39+ CD8br	Inverse variance weighted	24	-0.0624721	0.0344206	0.0695297	-0.129936	0.00499228	0.939439	0.878151	1.005
RB1	CD39 on CD39+ CD8br	Simple mode	24	-0.0329059	0.0939697	0.729394	-0.217087	0.151275	0.96763	0.80486	1.16332
RB1	CD39 on CD39+ CD8br	Weighted mode	24	-0.0612789	0.0667116	0.367857	-0.192034	0.0694758	0.940561	0.825279	1.07195
RB1	Myeloid DC %DC	MR Egger	26	-0.0356432	0.0552474	0.524947	-0.143928	0.0726418	0.964985	0.86595	1.07535
RB1	Myeloid DC %DC	Weighted median	26	-0.0362348	0.0428027	0.397244	-0.120128	0.0476585	0.964414	0.886807	1.04881
RB1	Myeloid DC %DC	Inverse variance weighted	26	-0.0277196	0.0331429	0.40295	-0.0926797	0.0372406	0.972661	0.911485	1.03794
RB1	Myeloid DC %DC	Simple mode	26	-0.079097	0.0689621	0.262255	-0.214263	0.0560686	0.92395	0.807136	1.05767
RB1	Myeloid DC %DC	Weighted mode	26	-0.0400912	0.0428472	0.35839	-0.124072	0.0438894	0.960702	0.883316	1.04487
RB1	Monocyte AC	MR Egger	29	0.0349399	0.0276346	0.216908	-0.0192238	0.0891036	1.03556	0.98096	1.09319
RB1	Monocyte AC	Weighted median	29	0.0313464	0.0308381	0.3094	-0.0290963	0.091789	1.03184	0.971323	1.09613
RB1	Monocyte AC	Inverse variance weighted	29	0.0141634	0.0222183	0.523822	-0.0293845	0.0577114	1.01426	0.971043	1.05941
RB1	Monocyte AC	Simple mode	29	-0.0766214	0.0647879	0.246894	-0.203606	0.0503629	0.926241	0.815784	1.05165
RB1	Monocyte AC	Weighted mode	29	0.0223178	0.0252052	0.383457	-0.0270844	0.0717201	1.02257	0.973279	1.07435
[truncated: 3,152 more rows]
